# Supplementary material for: RegB/A-dependent redox regulation links iron uptake to methanol metabolism in Methylomonas sp. DH-1
Source: Appl Environ Microbiol. 2026 May 19;92(6):e00495-26. doi: 10.1128/aem.00495-26 (PMC13274454; doi:10.1128/aem.00495-26)
Supplement: Table S5 — TMM normalized transcriptome profiling. [file aem.00495-26-s0002.xlsx]

## Sheet: Table S5
Table S5: TMM normalized_Transcriptome profiling
Nomenclature
WT3-1, WT3-2	wild-type DH-1 grown under methanol (biological duplicate)
WT4-1, WT4-2	wild-type DH-1 grown under methane (biological duplicate)
R3-1, R3-2	ΔregA strain grown under methanol (biological duplicate)
R4-1, R4-2	ΔregA strain grown under methane (biological duplicate)
Feature_ID	Chrom	Start	End	Strand	Type	Locus_Tag	Old_Locus_Tag	Entrez_Gene_ID	Gene_Symbol	Protein_ID	Product	R3-1_FPKM	R3-2_FPKM	R4-1_FPKM	R4-2_FPKM	WT3-1_FPKM	WT3-2_FPKM	WT3_FPKM_avg	WT4-1_FPKM	WT4-2_FPKM	WT4_FPKM_avg	R4/WT4.fc	R4/WT4.logCPM	R4/WT4.raw.pval	R4/WT4.bh.pval	R3/WT3.fc	R3/WT3.logCPM	R3/WT3.raw.pval	R3/WT3.bh.pval	WT3/WT4.fc	WT3/WT4.logCPM	WT3/WT4.raw.pval	WT3/WT4.bh.pval	R3/R4.fc	R3/R4.logCPM	R3/R4.raw.pval	R3/R4.bh.pval	WT4.mean	R4.mean	WT3.mean	R3.mean	WT4.mean	WT3.mean	R4.mean	R3.mean	N_R3-1	N_R3-2	N_R4-1	N_R4-2
gene-AYM39_RS17700	NZ_CP014360.1	3986607	3986987	-	tmRNA	AYM39_RS17700	AYM39_17695	.	ssrA	.	transfer-messenger RNA	92271.3	95627.7	107280	72545.6	105307	95515.1	100411	121449	167314	144382	-1.82601	15.8229	0.223139	0.683881	-1.03721	14.8497	0.62479	0.803897	-2.49148	15.6796	6.63821e-08	3.2814e-07	-1.41522	15.0952	0.431705	0.802823	16.177	15.2428	14.8726	14.8224	16.177	14.8726	15.2428	14.8224	14.7773	14.8676	15.7318	14.7538
gene-AYM39_RS20610	NZ_CP014360.1	4640302	4640652	+	RNase_P_RNA	AYM39_RS20610	AYM39_20600	.	rnpB	.	RNase P RNA component class A	50281.2	47556.8	33638.4	30702.9	44735.7	44912.7	44824.2	42102.7	50803.8	46453.3	-1.67757	14.1141	0.278616	0.730092	1.12492	13.68	0.0845544	0.230121	-1.79876	14.0773	0.000174076	0.000520702	1.04913	13.7282	0.910471	0.989466	14.4348	13.6677	13.5925	13.7623	14.4348	13.5925	13.6677	13.7623	13.7831	13.7415	13.9404	13.395
gene-AYM39_RS19785	NZ_CP014360.1	4453297	4454049	-	protein_coding	AYM39_RS19785	AYM39_19775	.	.	WP_064023016.1	methane monooxygenase/ammonia monooxygenase subunit C	40784.7	44530.9	189420	102128	42227.5	37079.2	39653.4	148252	133840	141046	-1.08702	17.0866	0.86788	0.98774	1.10856	14.5949	0.198874	0.406446	-6.1769	16.362	1.34027e-27	4.0199e-26	-5.12592	16.2823	0.000630061	0.0223747	17.1427	16.8824	14.5137	14.665	17.1427	14.5137	16.8824	14.665	14.5823	14.7478	17.5349	16.23
gene-AYM39_RS23375	NZ_CP014360.1	4720556	4720834	+	protein_coding	AYM39_RS23375	.	.	.	WP_082409752.1	hypothetical protein	31990	34277.8	10188	15021.5	32569.5	31148.7	31859.1	17296.2	13570	15433.1	-1.47567	12.2688	0.417351	0.846036	1.07243	12.8208	0.336115	0.565157	1.18681	12.6512	0.289721	0.377147	1.87821	12.4862	0.137335	0.539973	12.5098	11.9594	12.7684	12.8688	12.5098	12.7684	11.9594	12.8688	12.7996	12.938	11.8862	12.0327
gene-AYM39_RS19775	NZ_CP014360.1	4451100	4452344	-	protein_coding	AYM39_RS19775	AYM39_19765	.	.	WP_064023014.1	methane monooxygenase/ammonia monooxygenase subunit B	26958.6	29170.9	138417	74487.4	22920.8	22672	22796.4	85520.7	60077.2	72798.9	1.29982	17.1205	0.605333	0.929461	1.26994	14.6265	0.000923934	0.00727188	-5.55987	16.1575	2.01808e-21	3.96383e-20	-5.69066	16.5308	0.000301793	0.01367	16.8935	17.1539	14.4435	14.7867	16.8935	14.4435	17.1539	14.7867	14.7104	14.8629	17.8077	16.5001
gene-AYM39_RS19780	NZ_CP014360.1	4452436	4453185	-	protein_coding	AYM39_RS19780	AYM39_19770	.	.	WP_064023015.1	methane monooxygenase/ammonia monooxygenase subunit A	26775.2	28374.9	153723	84429.9	22784.2	20741.4	21762.8	85529.7	63130.3	74330	1.42261	16.4939	0.484989	0.883079	1.30587	13.8522	0.000402357	0.00372873	-5.94018	15.4418	1.95886e-23	4.36953e-22	-6.47122	15.9332	0.000112229	0.00655504	16.1981	16.5888	13.6439	14.0307	16.1981	13.6439	16.5888	14.0307	13.9694	14.0919	17.2278	15.9497
gene-AYM39_RS15605	NZ_CP014360.1	3527021	3527302	-	protein_coding	AYM39_RS15605	AYM39_15600	.	.	WP_054761452.1	methanol dehydrogenase	12742.5	13387.8	12196.8	14342.5	12734.4	11121.9	11928.2	14490.5	14427.5	14459	-1.29045	12.2694	0.592514	0.92337	1.12838	11.4585	0.122345	0.297257	-2.10369	12.0026	2.18268e-06	8.99621e-06	-1.44473	11.8327	0.384316	0.775084	12.4417	12.0713	11.3639	11.5424	12.4417	11.3639	12.0713	11.5424	11.4874	11.5974	12.1612	11.9814
gene-AYM39_RS15620	NZ_CP014360.1	3528989	3530797	-	protein_coding	AYM39_RS15620	AYM39_15615	.	.	WP_064022396.1	methanol/ethanol family PQQ-dependent dehydrogenase	12974.4	13529.5	15864.3	20467.2	12040.1	11789	11914.5	13982.8	12436.2	13209.5	1.15275	15.0998	0.762183	0.963092	1.14695	14.1493	0.0511557	0.159243	-1.9274	14.5966	2.6212e-05	9.09734e-05	-1.93714	14.7992	0.118816	0.509175	14.9901	15.1986	14.0465	14.244	14.9901	14.0465	15.1986	14.244	14.1944	14.2936	15.2216	15.1755
gene-AYM39_RS03185	NZ_CP014360.1	691432	692163	-	protein_coding	AYM39_RS03185	AYM39_03180	.	.	WP_064020481.1	hypothetical protein	832.936	1634.93	1102.02	20277.8	9634.62	10211.1	9922.84	323.238	181.347	252.293	31.4631	12.0029	1.43251e-05	0.00155095	-7.7606	11.6516	7.99579e-34	1.14495e-31	22.5326	11.5401	1.09267e-43	9.7007e-42	-10.8309	12.0851	0.000722346	0.0237518	7.92371	11.9635	12.4769	9.4358	7.92371	12.4769	11.9635	9.4358	8.9307	9.9409	10.0701	13.8569
gene-AYM39_RS03235	NZ_CP014360.1	701357	701635	-	protein_coding	AYM39_RS03235	AYM39_03230	.	.	WP_064020485.1	hypothetical protein	2583.02	2916.82	75.1762	10554.5	9553.59	9463.97	9508.78	27.7815	28.384	28.0827	138.797	9.54824	6.85868e-06	0.000822856	-3.35087	10.4014	1.52344e-55	9.66081e-53	194.65	10.0342	2.85211e-133	6.33025e-130	-2.38972	10.0414	0.298029	0.706632	3.54694	8.18892	11.0249	9.27831	3.54694	11.0249	8.18892	9.27831	9.17144	9.38518	4.8542	11.5236
gene-AYM39_RS23995	NZ_CP014360.1	3873399	3873596	+	protein_coding	AYM39_RS23995	.	.	.	WP_157198227.1	hypothetical protein	5541.74	8540.53	12392.9	9422.32	8961.51	7906.56	8434.03	6880.02	16506	11693	-1.22499	11.4791	0.691886	0.947618	-1.15965	10.2556	0.220803	0.435625	-2.39424	11.1211	0.000191453	0.000566573	-2.2667	10.8525	0.0669338	0.425672	11.4916	11.2698	10.3547	10.1082	11.4916	10.3547	11.2698	10.1082	9.7771	10.4392	11.6741	10.8655
gene-AYM39_RS15615	NZ_CP014360.1	3527909	3528751	-	protein_coding	AYM39_RS15615	AYM39_15610	.	moxJ	WP_064022395.1	methanol oxidation system protein MoxJ	8607.56	8539.75	7320.07	11537.1	7365.05	7472.68	7418.87	6514.61	5302.51	5908.56	1.31812	12.9451	0.557706	0.907351	1.1917	12.3936	0.00977366	0.0466508	-1.38574	12.5159	0.0396364	0.0687021	-1.53273	12.8552	0.312151	0.72244	12.7228	13.1257	12.2617	12.5147	12.7228	12.2617	13.1257	12.5147	12.501	12.5283	13.0043	13.247
gene-AYM39_RS15610	NZ_CP014360.1	3527419	3527895	-	protein_coding	AYM39_RS15610	AYM39_15605	.	moxG	WP_064022394.1	cytochrome c(L), periplasmic	8850.93	8536.45	6201.84	10432.4	7394.55	7299.34	7346.95	5997.15	4875.07	5436.11	1.25807	11.9655	0.631234	0.931845	1.21968	11.5767	0.00362011	0.0215123	-1.28712	11.6198	0.112891	0.170277	-1.32761	11.9316	0.504328	0.840634	11.7811	12.1121	11.4263	11.7131	11.7811	11.4263	12.1121	11.7131	11.7199	11.7064	11.9438	12.2804
gene-AYM39_RS18835	NZ_CP014360.1	4228865	4229074	+	protein_coding	AYM39_RS18835	AYM39_18825	.	.	WP_054760518.1	cold-shock protein	6487.56	7201.45	3842.63	5196.72	7771.57	6501.68	7136.62	3382.58	3965.96	3674.27	1.02936	10.0598	0.95107	1	-1.01211	10.1944	0.888461	0.956543	1.12077	10.1234	0.478457	0.573555	1.07569	10.134	0.861346	0.973896	10.0366	10.0815	10.1958	10.1836	10.0366	10.1958	10.0815	10.1836	10.089	10.2782	10.0706	10.0924
gene-AYM39_RS17605	NZ_CP014360.1	3963778	3963990	-	protein_coding	AYM39_RS17605	AYM39_17600	.	.	WP_064022702.1	cold-shock protein	6040.49	6514.87	3177.82	4326.19	7721.19	5519.51	6620.35	2532.45	4643.6	3588.02	-1.14035	9.92961	0.784959	0.968138	-1.02532	10.0993	0.811073	0.915654	1.06903	10.07	0.750037	0.816033	1.18879	9.96184	0.677365	0.914762	9.96214	9.83293	10.0936	10.0804	9.96214	10.0936	9.83293	10.0804	10.0065	10.1542	9.81725	9.84861
gene-AYM39_RS17885	NZ_CP014360.1	4013937	4014311	-	protein_coding	AYM39_RS17885	AYM39_17880	.	rpsL	WP_013820393.1	30S ribosomal protein S12	5473.64	5608.1	1158.61	3334.99	6871.24	6345.04	6608.14	1588.83	2484.01	2036.42	-1.13656	9.93205	0.797217	0.969547	-1.15727	10.8257	0.0455716	0.147008	1.87406	10.5447	0.000464285	0.00127298	1.84027	10.3427	0.172498	0.583625	9.99055	9.73368	10.9254	10.7167	9.99055	10.9254	9.73368	10.7167	10.6799	10.7536	9.17853	10.2888
gene-AYM39_RS02745	NZ_CP014360.1	606454	607101	+	protein_coding	AYM39_RS02745	AYM39_02740	.	hxlA	WP_064020413.1	3-hexulose-6-phosphate synthase	7462.86	7536.77	4891.47	7344.36	7091.36	5997.05	6544.21	4497.36	4550.73	4524.04	1.1223	12.0512	0.808143	0.973236	1.17996	11.8277	0.0398909	0.133945	-1.19927	11.8404	0.247795	0.331214	-1.14068	12.0402	0.755393	0.943535	11.9658	12.1297	11.6963	11.9422	11.9658	11.6963	12.1297	11.9422	11.9157	11.9687	12.0434	12.216
gene-AYM39_RS08565	NZ_CP014360.1	1867829	1868344	+	protein_coding	AYM39_RS08565	AYM39_08555	.	fae	WP_054759134.1	formaldehyde-activating enzyme	5882.23	6522.25	2146.12	5589.19	6581	5771.6	6176.3	2226.72	2574.94	2400.83	1.29006	10.9172	0.603074	0.927597	1.03493	11.3158	0.670985	0.836188	1.48366	11.0344	0.0118217	0.0239181	1.19019	11.2203	0.69267	0.922592	10.7199	11.0102	11.2863	11.3378	10.7199	11.2863	11.0102	11.3378	11.2439	11.4316	10.5268	11.4936
gene-AYM39_RS17860	NZ_CP014360.1	4009124	4009774	-	protein_coding	AYM39_RS17860	AYM39_17855	.	rplC	WP_064022731.1	50S ribosomal protein L3	5874.44	5953.79	1170.32	3049.73	5924.53	5649.16	5786.85	1182.02	1019.14	1100.58	1.53253	10.2751	0.384932	0.824668	1.05343	11.5691	0.458292	0.678286	3.02445	10.9438	4.71985e-12	3.91615e-11	2.07906	11.1728	0.0993779	0.48309	9.93034	10.4714	11.5302	11.6062	9.93034	11.5302	10.4714	11.6062	11.5772	11.6353	9.98773	10.9552
gene-AYM39_RS01125	NZ_CP014360.1	258779	259558	-	protein_coding	AYM39_RS01125	AYM39_01120	.	.	WP_064020154.1	VPLPA-CTERM sorting domain-containing protein	7515.63	7235.05	8699.25	8742.58	5747.78	5577.25	5662.51	8160.81	5384.73	6772.77	1.09686	12.887	0.848247	0.985483	1.34229	11.9882	2.06663e-05	0.000289659	-2.08282	12.3844	4.2327e-05	0.000142233	-1.70197	12.619	0.211331	0.626367	12.7844	12.9381	11.7598	12.1852	12.7844	11.7598	12.9381	12.1852	12.1933	12.1771	13.1413	12.7348
gene-AYM39_RS17905	NZ_CP014360.1	4023338	4023832	-	protein_coding	AYM39_RS17905	AYM39_17900	.	rplJ	WP_064022736.1	50S ribosomal protein L10	6060.27	6186.11	668.846	4003.14	5335.46	5270.69	5303.07	609.245	459.611	534.428	3.34875	9.61932	0.0319155	0.277001	1.19061	11.1408	0.010988	0.0506497	5.69994	10.2439	2.04124e-23	4.53052e-22	2.02707	10.8397	0.165644	0.576701	8.48519	9.86979	11.0096	11.2612	8.48519	11.0096	9.86979	11.2612	11.227	11.2954	8.7872	10.9524
gene-AYM39_RS22635	NZ_CP014361.1	258182	258472	-	protein_coding	AYM39_RS22635	AYM39_22625	.	.	WP_157198359.1	hypothetical protein	2108.29	1680.07	8614.37	2332.73	4768	5828.82	5298.41	27424.8	39098	33261.4	-6.56263	12.8904	0.00166322	0.0482541	-2.71216	9.69186	8.54898e-30	7.65214e-28	-10.9047	12.8121	1.699e-37	9.31091e-36	-4.50624	10.2607	0.00514578	0.0921819	13.6662	10.5566	10.2352	8.79557	13.6662	10.2352	10.5566	8.79557	8.93965	8.65149	11.7049	9.40826
gene-AYM39_RS17960	NZ_CP014360.1	4028438	4029034	-	protein_coding	AYM39_RS17960	AYM39_17955	.	.	WP_064022742.1	50S ribosomal protein L25/general stress protein Ctc	3633.98	3637.1	816.525	1767.71	4794.09	5357.72	5075.9	1330.45	1627.08	1478.77	-1.41209	10.0051	0.47244	0.87674	-1.35269	11.0134	1.60312e-05	0.0002318	1.97594	10.8062	1.61594e-05	5.77083e-05	2.06261	10.3495	0.0947106	0.4733	10.2279	9.69418	11.2145	10.7797	10.2279	11.2145	9.69418	10.7797	10.7597	10.7997	9.34427	10.0441
gene-AYM39_RS03130	NZ_CP014360.1	681936	684125	-	protein_coding	AYM39_RS03130	AYM39_03125	.	.	WP_064020471.1	TonB-dependent siderophore receptor	1583.39	1919.29	32.0082	4409.23	5033.68	4601.29	4817.49	6.47317	9.00946	7.74131	210.969	11.2575	2.19175e-06	0.000389167	-2.66648	12.4767	5.4257e-29	4.54428e-27	360.36	12.0218	6.16456e-146	2.73645e-142	-1.56708	11.9625	0.588536	0.876093	4.57449	9.8981	13.0145	11.5941	4.57449	13.0145	9.8981	11.5941	11.436	11.7522	6.55957	13.2366
gene-AYM39_RS17865	NZ_CP014360.1	4009805	4010116	-	protein_coding	AYM39_RS17865	AYM39_17860	.	rpsJ	WP_020484801.1	30S ribosomal protein S10	5187.93	4829.64	761.882	2813.09	4779.88	4782.14	4781.01	953.516	742.526	848.021	1.65104	8.90544	0.316438	0.763821	1.07972	10.2504	0.263291	0.487588	3.23885	9.58374	4.27946e-12	3.58425e-11	2.11858	9.86255	0.105045	0.490881	8.48842	9.04447	10.1948	10.3052	8.48842	10.1948	9.04447	10.3052	10.3374	10.273	8.31049	9.77844
gene-AYM39_RS24215	NZ_CP014361.1	258834	259064	-	protein_coding	AYM39_RS24215	.	.	.	WP_054758400.1	hypothetical protein	1836.62	1614.02	8049.1	2177.7	4695.36	4775.47	4735.41	21877.4	38150.6	30014	-6.3315	12.4143	0.00225888	0.0576421	-2.66386	9.20612	7.52999e-43	1.85698e-40	-10.9787	12.3282	2.88766e-31	1.0863e-29	-4.61883	9.82302	0.00421034	0.0814543	13.1525	10.1254	9.74769	8.33522	13.1525	9.74769	10.1254	8.33522	8.40882	8.26162	11.2741	8.97666
gene-AYM39_RS02480	NZ_CP014360.1	555907	556440	+	protein_coding	AYM39_RS02480	AYM39_02475	.	hxlB	WP_054763862.1	6-phospho-3-hexuloisomerase	5086.55	4948.34	5420.12	5306.7	4713.64	4669.68	4691.66	4380.68	3407.85	3894.26	1.1765	11.5945	0.735008	0.960964	1.10241	11.0141	0.154967	0.34635	-1.44434	11.2314	0.0230997	0.043102	-1.54136	11.4283	0.310975	0.721221	11.4593	11.6903	10.9423	11.0833	11.4593	10.9423	11.6903	11.0833	11.0838	11.0828	11.9123	11.4683
gene-AYM39_RS01115	NZ_CP014360.1	257097	257663	-	protein_coding	AYM39_RS01115	AYM39_01110	.	.	WP_064020152.1	HupE/UreJ family protein	5194.92	5214.27	3855.71	4973.74	4865.96	4360.11	4613.03	3024.54	3103.22	3063.88	1.20885	11.3539	0.687863	0.947618	1.16222	11.118	0.0424906	0.139715	-1.15272	11.1117	0.354383	0.447796	-1.199	11.3592	0.665904	0.912664	11.2111	11.4844	11.0023	11.2227	11.2111	11.0023	11.4844	11.2227	11.2007	11.2448	11.5076	11.4613
gene-AYM39_RS17900	NZ_CP014360.1	4022919	4023290	-	protein_coding	AYM39_RS17900	AYM39_17895	.	rplL	WP_064022735.1	50S ribosomal protein L7/L12	5145.67	5288.15	610.065	3572.01	4756.89	4292.9	4524.89	617.407	501.891	559.649	2.86626	9.10371	0.0559336	0.366608	1.18794	10.4992	0.0210744	0.0830073	4.65023	9.65246	3.90222e-19	6.53658e-18	1.92776	10.221	0.196075	0.610363	8.1472	9.31004	10.3671	10.6183	8.1472	10.3671	9.31004	10.6183	10.5792	10.6573	8.24386	10.3762
gene-AYM39_RS20215	NZ_CP014360.1	4554130	4554732	-	protein_coding	AYM39_RS20215	AYM39_20205	.	.	WP_054763204.1	peroxiredoxin C	4135.45	4144.07	899.324	1903.83	4732.78	3933.32	4333.05	744.355	920.415	832.385	1.36674	9.66105	0.51196	0.888772	-1.01679	10.993	0.840354	0.932235	3.00502	10.4203	5.84659e-11	4.29686e-10	2.16212	10.5295	0.0731297	0.433104	9.41339	9.83162	10.9968	10.9814	9.41339	10.9968	9.83162	10.9814	10.9605	11.0023	9.49782	10.1654
gene-AYM39_RS14350	NZ_CP014360.1	3246735	3248021	+	protein_coding	AYM39_RS14350	AYM39_14345	.	.	WP_064023541.1	porin	5010.36	5145.16	461.818	3072.09	4737.99	3793.54	4265.77	584.902	514.676	549.789	2.45479	10.7049	0.113902	0.5011	1.22512	12.2305	0.0203744	0.0808963	4.47072	11.3684	1.57503e-18	2.51495e-17	2.23131	11.9038	0.126659	0.51944	9.91334	10.7893	12.0649	12.3693	9.91334	12.0649	10.7893	12.3693	12.3308	12.4078	9.62991	11.9486
gene-AYM39_RS01110	NZ_CP014360.1	256618	256986	-	protein_coding	AYM39_RS01110	AYM39_01105	.	.	WP_064020151.1	hypothetical protein	4611.63	4971.72	3079.36	5470.13	4515.36	3914.41	4214.89	2267.21	2100.64	2183.93	1.60474	10.4846	0.320814	0.767705	1.17132	10.3746	0.0490311	0.15458	1.11162	10.182	0.502414	0.595996	-1.23247	10.6428	0.619148	0.892614	10.1027	10.7715	10.2513	10.4831	10.1027	10.2513	10.7715	10.4831	10.4096	10.5567	10.564	10.979
gene-AYM39_RS14355	NZ_CP014360.1	3248172	3249581	+	protein_coding	AYM39_RS14355	AYM39_14350	.	.	WP_064022201.1	glutamate--ammonia ligase	5356.36	5392.7	1432.14	4893.69	4557.01	3608.98	4082.99	1275.2	1209.34	1242.27	2.00485	11.8105	0.174872	0.616565	1.35446	12.3807	0.000620695	0.00529859	1.89496	11.7569	9.35025e-05	0.0002925	1.28022	12.4158	0.589932	0.876438	11.2226	12.0725	12.1325	12.583	11.2226	12.1325	12.0725	12.583	12.5587	12.6072	11.3931	12.7519
gene-AYM39_RS17910	NZ_CP014360.1	4024015	4024710	-	protein_coding	AYM39_RS17910	AYM39_17905	.	rplA	WP_064022737.1	50S ribosomal protein L1	4490.62	4791.36	648.173	2906.09	4105.25	3953.15	4029.2	663.064	589.538	626.301	2.2031	9.89706	0.134771	0.553419	1.18779	11.2346	0.0162807	0.0688942	3.70074	10.4511	5.09327e-16	6.36874e-15	1.99537	10.9395	0.152905	0.562707	9.21585	10.1073	11.1047	11.3523	9.21585	11.1047	10.1073	11.3523	11.2862	11.4184	9.23269	10.982
gene-AYM39_RS17855	NZ_CP014360.1	4008500	4009120	-	protein_coding	AYM39_RS17855	AYM39_17850	.	rplD	WP_064022730.1	50S ribosomal protein L4	3942.59	4091.43	831.038	2191.83	3988.79	3837.5	3913.14	821.811	696.834	759.322	1.58981	9.7042	0.340803	0.787356	1.05838	10.94	0.423607	0.652298	2.96364	10.3188	1.76505e-11	1.37457e-10	1.97314	10.5719	0.123352	0.515958	9.32663	9.91866	10.8981	10.9802	9.32663	10.8981	9.91866	10.9802	10.9341	11.0262	9.42643	10.4109
gene-AYM39_RS02475	NZ_CP014360.1	555256	555903	+	protein_coding	AYM39_RS02475	AYM39_02470	.	hxlA	WP_064020374.1	3-hexulose-6-phosphate synthase	4125.16	4117.05	4710.19	4299.77	4256.2	3512.25	3884.22	3183.8	3447.32	3315.56	1.16876	11.6335	0.745005	0.960964	1.09208	11.0161	0.286873	0.514923	-1.47987	11.2613	0.0137346	0.027291	-1.58382	11.4477	0.284567	0.696964	11.5165	11.7164	10.9424	11.0787	11.5165	10.9424	11.7164	11.0787	11.0607	11.0966	11.9889	11.4439
gene-AYM39_RS01120	NZ_CP014360.1	257939	258748	-	protein_coding	AYM39_RS01120	AYM39_01115	.	.	WP_064020153.1	DUF4465 domain-containing protein	4513.62	4680.78	6087.03	6278.8	4101.3	3509.64	3805.47	4253	3739.18	3996.09	1.31777	12.3224	0.563349	0.910429	1.24418	11.4092	0.00613281	0.0324476	-1.82343	11.7403	0.000185696	0.000551006	-1.93129	12.1097	0.122644	0.514086	12.1057	12.4962	11.2369	11.5579	12.1057	11.2369	12.4962	11.5579	11.5123	11.6035	12.6806	12.3118
gene-AYM39_RS02730	NZ_CP014360.1	603645	604562	+	protein_coding	AYM39_RS02730	AYM39_02725	.	.	WP_064020410.1	hypothetical protein	3826.29	3587.34	2756.15	2593.93	3691.73	3702.64	3697.19	5212.13	3902.98	4557.56	-1.98931	12.0688	0.158721	0.593068	1.03337	11.4038	0.629119	0.808295	-2.1457	12.0331	4.73048e-06	1.82337e-05	-1.04376	11.4585	0.920153	0.990521	12.4639	11.4678	11.3801	11.4274	12.4639	11.3801	11.4678	11.4274	11.4546	11.4003	11.7183	11.2173
gene-AYM39_RS17770	NZ_CP014360.1	3999180	3999536	-	protein_coding	AYM39_RS17770	AYM39_17765	.	rpsM	WP_054759275.1	30S ribosomal protein S13	3867.12	3620.34	1339.94	2806.55	3658.5	3732.85	3695.67	1504.67	1241.09	1372.88	1.22365	9.54027	0.670099	0.944147	1.04424	10.0482	0.526041	0.731089	1.54697	9.73663	0.00689817	0.0147999	1.3203	9.89262	0.511723	0.842559	9.38052	9.64318	10.0178	10.0799	9.38052	10.0178	9.64318	10.0799	10.1081	10.0518	9.31711	9.96926
gene-AYM39_RS06070	NZ_CP014360.1	1291713	1291946	+	protein_coding	AYM39_RS06070	AYM39_06060	.	acpP	WP_013820083.1	acyl carrier protein	3852.4	4020.38	1766.32	3222.32	3915.55	3457.86	3686.71	2124.3	2164.77	2144.53	-1.04998	9.38478	0.917143	0.994971	1.10008	9.47613	0.213291	0.424574	-1.00949	9.41267	0.953138	0.972863	1.14413	9.44944	0.747953	0.94286	9.42111	9.33312	9.40288	9.54398	9.42111	9.40288	9.33312	9.54398	9.49388	9.59407	9.10663	9.55962
gene-AYM39_RS02490	NZ_CP014360.1	558775	559443	+	protein_coding	AYM39_RS02490	AYM39_02485	.	.	WP_064023333.1	LPXTG cell wall anchor domain-containing protein	4366.38	4331.14	5066.29	4042.5	3833.6	3489.26	3661.43	3988.94	2944.87	3466.91	1.13808	11.7267	0.791155	0.968138	1.22357	11.0636	0.00549167	0.0297322	-1.64686	11.3148	0.00312686	0.00734011	-1.53178	11.5419	0.324329	0.73343	11.6115	11.7704	10.9083	11.2022	11.6115	10.9083	11.7704	11.2022	11.1887	11.2157	12.14	11.4009
gene-AYM39_RS17840	NZ_CP014360.1	4006037	4006708	-	protein_coding	AYM39_RS17840	AYM39_17835	.	rpsC	WP_054759257.1	30S ribosomal protein S3	3657.52	3754.67	851.747	2571.11	3646.51	3526.78	3586.64	832.441	645.547	738.994	1.83403	9.90965	0.224778	0.685296	1.06533	10.9329	0.367568	0.597941	2.78938	10.3294	7.94088e-10	5.08652e-09	1.62044	10.6713	0.280207	0.691791	9.39453	10.1652	10.8863	10.9779	9.39453	10.8863	10.1652	10.9779	10.9397	11.0162	9.5756	10.7548
gene-AYM39_RS01135	NZ_CP014360.1	262053	264323	-	protein_coding	AYM39_RS01135	AYM39_01130	.	.	WP_064020156.1	TonB-dependent receptor	3763.92	3722.74	1026.74	3470.01	3717.26	3294.49	3505.87	991.76	902.678	947.219	1.86974	12.0409	0.221275	0.683418	1.09965	12.6817	0.208422	0.419205	2.13123	12.1668	1.76594e-06	7.3675e-06	1.25345	12.5949	0.620885	0.892764	11.5178	12.272	12.6073	12.7488	11.5178	12.6073	12.272	12.7488	12.7373	12.7602	11.6005	12.9435
gene-AYM39_RS04765	NZ_CP014360.1	1010313	1010660	+	protein_coding	AYM39_RS04765	AYM39_04760	.	rplS	WP_054759399.1	50S ribosomal protein L19	3842.64	3822.89	526.046	1419.69	3334.63	3623.72	3479.18	790.109	684.612	737.36	1.05252	8.49124	0.913673	0.994971	1.13671	9.98732	0.0611043	0.182286	2.71057	9.34661	8.79394e-10	5.59259e-09	2.92787	9.50087	0.0163579	0.199486	8.45186	8.44284	9.89279	10.0778	8.45186	9.89279	8.44284	10.0778	10.0622	10.0934	7.93501	8.95068
gene-AYM39_RS01620	NZ_CP014360.1	368587	368973	-	protein_coding	AYM39_RS01620	AYM39_01615	.	.	WP_054760475.1	hypothetical protein	3708.78	3652.68	7701.89	5960.93	3531.81	3345.28	3438.54	8442.55	7724.21	8083.38	-1.36123	11.8548	0.525806	0.897368	1.1031	10.1025	0.163846	0.358812	-4.08487	11.3756	1.37635e-18	2.20564e-17	-2.72044	11.0669	0.023257	0.248168	12.0581	11.5631	10.0297	10.1725	12.0581	10.0297	11.5631	10.1725	10.1642	10.1809	11.9547	11.1716
gene-AYM39_RS06640	NZ_CP014360.1	1427720	1427902	-	protein_coding	AYM39_RS06640	AYM39_06630	.	rpmF	WP_054763470.1	50S ribosomal protein L32	3989.43	3843.63	347.358	1237.4	3175.42	3694.13	3434.77	527.77	528.822	528.296	1.17912	7.16975	0.707373	0.95066	1.17698	9.06789	0.0211927	0.0833256	3.73616	8.29192	1.44699e-15	1.736e-14	3.72986	8.52372	0.00392164	0.0784152	7.05405	7.12433	8.94555	9.18264	7.05405	8.94555	7.12433	9.18264	9.19011	9.17517	6.42004	7.82861
gene-AYM39_RS17835	NZ_CP014360.1	4005603	4006016	-	protein_coding	AYM39_RS17835	AYM39_17830	.	rplP	WP_026602118.1	50S ribosomal protein L16	3440.62	3161.9	820.373	2754.92	3505.5	3343.85	3424.67	906.307	797.554	851.931	1.65315	9.31999	0.314136	0.763568	-1.00708	10.1162	0.921152	0.972875	2.31242	9.64101	2.11451e-07	9.88034e-07	1.38909	9.89357	0.46695	0.823108	8.9104	9.48996	10.1212	10.1117	8.9104	10.1212	9.48996	10.1117	10.1532	10.0701	8.82392	10.156
gene-AYM39_RS13150	NZ_CP014360.1	2949574	2949909	+	protein_coding	AYM39_RS13150	AYM39_13140	.	.	WP_064022013.1	cytochrome c	4485.26	4437.68	2935.25	2463.12	3719.77	3105	3412.39	3992.99	4164.89	4078.94	-1.74686	10.5215	0.247948	0.704185	1.34585	10.0469	0.000284275	0.00278564	-2.07303	10.4359	5.8399e-06	2.21189e-05	1.13405	10.1573	0.768639	0.948565	10.869	10.0268	9.80966	10.2461	10.869	9.80966	10.0268	10.2461	10.2345	10.2578	10.3598	9.69379
gene-AYM39_RS22610	NZ_CP014361.1	252400	252906	-	protein_coding	AYM39_RS22610	AYM39_22600	.	.	WP_064023814.1	hypothetical protein	1422.05	1227.24	6155.84	1523.88	3405.02	3417.78	3411.4	17995.4	26655.8	22325.6	-6.25351	13.1253	0.00239152	0.0580108	-2.5001	9.89275	1.15156e-35	1.89326e-33	-11.3452	13.0329	1.90748e-38	1.14423e-36	-4.53554	10.5541	0.00557075	0.0985202	13.8869	10.8079	10.4081	9.08533	13.8869	10.4081	10.8079	9.08533	9.17208	8.99858	12.021	9.5947
gene-AYM39_RS17880	NZ_CP014360.1	4013453	4013923	-	protein_coding	AYM39_RS17880	AYM39_17875	.	rpsG	WP_054763028.1	30S ribosomal protein S7	2838.25	2804.08	649.608	2124.2	3350.04	3428.22	3389.13	907.492	1201.45	1054.47	1.04029	9.43113	0.936949	1	-1.16492	10.1855	0.0242228	0.0925928	1.85269	9.91495	0.000168692	0.000505961	1.52858	9.79748	0.346108	0.749094	9.39215	9.32042	10.2924	10.0723	9.39215	10.2924	9.32042	10.0723	10.0617	10.0829	8.67366	9.96718
gene-AYM39_RS16395	NZ_CP014360.1	3697542	3698393	-	protein_coding	AYM39_RS16395	AYM39_16390	.	.	WP_157198311.1	PEP-CTERM sorting domain-containing protein	3429.03	3446.84	2965.66	2845.38	3490.36	3224.63	3357.49	2587.63	2513.52	2550.58	-1.0248	11.5165	0.959093	1	1.0551	11.1735	0.454566	0.674791	-1.31926	11.3479	0.0713283	0.11443	-1.22012	11.3623	0.640116	0.901824	11.5339	11.4798	11.1324	11.212	11.5339	11.1324	11.4798	11.212	11.1889	11.2351	11.7164	11.2432
gene-AYM39_RS18355	NZ_CP014360.1	4117874	4118254	-	protein_coding	AYM39_RS18355	AYM39_18350	.	.	WP_064022801.1	hypothetical protein	3350.62	3127.56	1213.28	3567.61	3603.51	3046.64	3325.07	910.391	1082.94	996.665	1.9072	9.55573	0.190851	0.640839	1.00248	9.96227	0.976118	1	1.92515	9.56513	7.32906e-05	0.000233551	1.01177	9.95569	0.978959	1	9.01424	9.83835	9.95424	9.96496	9.01424	9.95424	9.83835	9.96496	9.99525	9.93466	9.2678	10.4089
gene-AYM39_RS17850	NZ_CP014360.1	4008204	4008503	-	protein_coding	AYM39_RS17850	AYM39_17845	.	rplW	WP_064022729.1	50S ribosomal protein L23	3448.68	3245.04	699.752	1885.34	3281.35	3317.14	3299.24	834.596	587	710.798	1.44891	8.48092	0.436302	0.860054	1.04566	9.63475	0.51084	0.720795	2.6643	9.06392	3.66276e-08	1.87532e-07	1.92347	9.27075	0.135175	0.537236	8.16726	8.63861	9.60361	9.66786	8.16726	9.60361	8.63861	9.66786	9.69237	9.64336	8.13178	9.14543
gene-AYM39_RS23475	NZ_CP014361.1	232447	232716	+	protein_coding	AYM39_RS23475	.	.	.	WP_157198353.1	hypothetical protein	2223.74	2214.97	1393.51	1867.23	3051.05	3495.7	3273.37	1462.95	1700.15	1581.55	-1.15852	9.08335	0.748716	0.961119	-1.42872	9.20272	3.61787e-07	7.33321e-06	1.19085	9.31716	0.274123	0.361078	-1.03564	8.94819	0.931878	0.993421	9.18461	8.97556	9.43717	8.92506	9.18461	9.43717	8.97556	8.92506	8.90857	8.94154	8.97131	8.97982
gene-AYM39_RS22815	NZ_CP014360.1	667531	667734	+	protein_coding	AYM39_RS22815	.	.	.	WP_064040968.1	cold-shock protein	2894.5	3050.52	966.366	1356.74	3135.48	3243.47	3189.48	1192.85	1307.35	1250.1	-1.29002	8.27079	0.565287	0.911683	-1.03989	8.96889	0.567932	0.763724	1.4688	8.74719	0.0161376	0.0315572	1.82191	8.57188	0.136096	0.539452	8.44514	8.07923	8.99919	8.94168	8.44514	8.99919	8.07923	8.94168	8.88455	8.99881	8.04145	8.11701
gene-AYM39_RS23265	NZ_CP014360.1	4007060	4007332	-	protein_coding	AYM39_RS23265	.	.	rpsS	WP_064042135.1	30S ribosomal protein S19	3414.3	3430.33	868.7	1956.77	2999.09	3337.03	3168.06	896.965	499.524	698.245	1.62791	8.42299	0.305682	0.755103	1.11496	9.48704	0.115757	0.286104	2.59826	8.87834	2.93541e-06	1.18028e-05	1.78039	9.20663	0.175525	0.586714	7.96771	8.68516	9.40725	9.56477	7.96771	9.40725	8.68516	9.56477	9.54204	9.58749	8.30715	9.06317
gene-AYM39_RS23270	NZ_CP014360.1	4007345	4008172	-	protein_coding	AYM39_RS23270	.	.	rplB	WP_054759255.1	50S ribosomal protein L2	3182.44	3079.87	698.605	2052.46	3321.69	2993.12	3157.4	714.281	666.736	690.508	1.58181	9.97679	0.354199	0.795779	1.02135	11.0201	0.773358	0.893295	2.63285	10.47	1.30208e-09	8.05005e-09	1.70004	10.7027	0.234075	0.645284	9.60825	10.1609	11.0018	11.0358	9.60825	11.0018	10.1609	11.0358	11.0401	11.0315	9.59081	10.7309
gene-AYM39_RS02495	NZ_CP014360.1	559696	560685	+	protein_coding	AYM39_RS02495	AYM39_02490	.	.	WP_054760171.1	transaldolase	3760.96	3876.09	3120.2	2380.25	3359.36	2919.51	3139.44	2588.73	2054.01	2321.37	1.03	11.638	0.951766	1	1.25281	11.4265	0.00382564	0.0223742	-1.28496	11.4469	0.127684	0.18912	-1.05642	11.6201	0.899339	0.985631	11.6051	11.6042	11.2497	11.5797	11.6051	11.2497	11.6042	11.5797	11.5386	11.6208	12.0062	11.2023
gene-AYM39_RS22620	NZ_CP014361.1	255162	256361	-	protein_coding	AYM39_RS22620	AYM39_22610	.	.	WP_064023815.1	DUF3150 domain-containing protein	1227.17	997.304	4654.03	1129.96	2604.8	3560.11	3082.46	17997.4	20544.1	19270.7	-7.17219	14.1325	0.00116375	0.0406763	-2.68394	10.9568	1.00076e-23	5.92318e-22	-10.8851	14.0709	3.49997e-40	2.46609e-38	-4.07326	11.4185	0.0106267	0.144256	14.9421	11.6329	11.4867	10.071	14.9421	11.4867	11.6329	10.071	10.2011	9.9409	12.8604	10.4054
gene-AYM39_RS05630	NZ_CP014360.1	1193732	1194400	+	protein_coding	AYM39_RS05630	AYM39_05620	.	.	WP_064020851.1	Bax inhibitor-1/YccA family protein	3007.06	3010.27	1584.49	1900.22	3086.02	3028.35	3057.18	874.438	861.713	868.076	1.69228	10.0593	0.265683	0.720431	1.01459	10.66	0.834361	0.929836	2.02696	10.2288	4.6838e-06	1.80795e-05	1.21525	10.5367	0.639536	0.901824	9.63157	10.3881	10.6497	10.671	9.63157	10.6497	10.3881	10.671	10.6509	10.6911	10.4638	10.3124
gene-AYM39_RS16210	NZ_CP014360.1	3652488	3652916	+	protein_coding	AYM39_RS16210	AYM39_16205	.	rplM	WP_054759837.1	50S ribosomal protein L13	2953.8	2926.41	538.442	1824.89	3281.17	2772.69	3026.93	662.799	1086.61	874.704	1.06777	9.04438	0.895929	0.992032	-1.00002	9.99613	0.999911	1	2.00093	9.58202	0.00025313	0.000729639	1.87337	9.61337	0.170406	0.582055	8.95909	8.9415	9.98983	9.99723	8.95909	9.98983	8.9415	9.99723	9.98459	10.0099	8.26928	9.61373
gene-AYM39_RS00815	NZ_CP014360.1	187069	187380	+	protein_coding	AYM39_RS00815	AYM39_00810	.	rplU	WP_054759526.1	50S ribosomal protein L21	2699.64	2764.79	600.896	1446.67	3262.8	2730.77	2996.78	754.771	1244.57	999.671	-1.21078	8.5982	0.685695	0.947618	-1.06522	9.4776	0.438827	0.664623	1.73365	9.18072	0.00403865	0.00919362	1.96989	9.02384	0.114873	0.503719	8.69191	8.39491	9.51592	9.43259	8.69191	9.51592	8.39491	9.43259	9.39607	9.46911	7.96926	8.82057
gene-AYM39_RS17915	NZ_CP014360.1	4024710	4025141	-	protein_coding	AYM39_RS17915	AYM39_17910	.	rplK	WP_064022738.1	50S ribosomal protein L11	3476.31	3544.46	467.2	2377.07	3128.45	2850.2	2989.33	528.351	505.82	517.086	2.12427	8.89651	0.152404	0.583105	1.21001	10.1313	0.0095528	0.0456949	3.32867	9.3681	1.70872e-13	1.6707e-12	1.89611	9.87337	0.191116	0.603819	8.25579	9.03999	9.98539	10.2628	8.25579	9.98539	9.03999	10.2628	10.2294	10.2961	8.07526	10.0047
gene-AYM39_RS17775	NZ_CP014360.1	3999741	4001045	-	protein_coding	AYM39_RS17775	AYM39_17770	.	secY	WP_064023595.1	preprotein translocase subunit SecY	2609.57	2677.33	1094.6	2188.58	2819.04	3022.82	2920.93	1080.52	857.996	969.257	1.37624	11.0038	0.507088	0.88766	-1.07076	11.498	0.318362	0.549797	1.73077	11.2047	0.000637062	0.00170151	1.17455	11.3365	0.706742	0.925435	10.7441	11.1867	11.5467	11.4478	10.7441	11.5467	11.1867	11.4478	11.4099	11.4856	10.8939	11.4796
gene-AYM39_RS17870	NZ_CP014360.1	4010123	4011313	-	protein_coding	AYM39_RS17870	AYM39_17865	.	tuf	WP_064022732.1	elongation factor Tu	2856.07	3031.46	471.237	1494.31	2980.2	2843.2	2911.7	501.545	465.327	483.436	1.60716	10.0011	0.342566	0.787356	1.04245	11.4419	0.563279	0.760229	3.466	10.778	4.0333e-15	4.6383e-14	2.2482	11.0025	0.0767554	0.441536	9.61822	10.1724	11.4108	11.4706	9.61822	11.4108	10.1724	11.4706	11.4083	11.533	9.54731	10.7975
gene-AYM39_RS05850	NZ_CP014360.1	1245949	1246476	+	protein_coding	AYM39_RS05850	AYM39_05840	.	.	WP_064020885.1	SRPBCC family protein	3034.98	3058	597.773	2022.51	2951.92	2820.81	2886.36	811.842	1526.78	1169.31	-1.12825	9.62887	0.81393	0.973333	1.08794	10.2876	0.228283	0.444841	1.42668	9.99228	0.0744663	0.118606	1.75088	9.99898	0.219272	0.631066	9.64919	9.38976	10.2253	10.3478	9.64919	10.2253	9.38976	10.3478	10.323	10.3726	8.71839	10.0611
gene-AYM39_RS17920	NZ_CP014360.1	4025239	4025772	-	protein_coding	AYM39_RS17920	AYM39_17915	.	nusG	WP_064022739.1	transcription termination/antitermination protein NusG	2853.26	2710.31	498.72	1891.39	2784.13	2933.82	2858.98	560.739	601.739	581.239	1.61138	9.11107	0.343689	0.787559	1.00339	10.2292	0.96049	0.993641	2.83073	9.66462	4.93466e-11	3.66917e-10	1.7626	9.88011	0.22067	0.632471	8.72845	9.22739	10.2277	10.2326	8.72845	10.2277	9.22739	10.2326	10.2502	10.2149	8.47396	9.98081
gene-AYM39_RS22655	NZ_CP014361.1	260807	261772	-	protein_coding	AYM39_RS22655	AYM39_22645	.	bet	WP_157198365.1	phage recombination protein Bet	1107.12	913.353	4161.83	1081.13	2584.04	3111.7	2847.87	13786.4	18730.2	16258.3	-6.68758	13.5855	0.00151749	0.0455146	-2.73295	10.5243	5.04815e-33	6.4025e-31	-9.91835	13.5229	6.36388e-37	3.2848e-35	-4.05307	10.9612	0.00958314	0.135909	14.3702	11.2077	11.071	9.62088	14.3702	11.071	11.2077	9.62088	9.74013	9.50162	12.3863	10.029
gene-AYM39_RS17750	NZ_CP014360.1	3996702	3997082	-	protein_coding	AYM39_RS17750	AYM39_17745	.	rplQ	WP_064022723.1	50S ribosomal protein L17	2808.96	2954.92	944.306	1781.69	2748.58	2943.3	2845.94	1224.92	991.345	1108.13	1.00349	9.17491	0.994254	1	1.04517	9.76523	0.524874	0.729924	1.47503	9.48039	0.0172063	0.0333386	1.53649	9.52003	0.310231	0.720683	9.16429	9.15757	9.73423	9.79698	9.16429	9.73423	9.15757	9.79698	9.74113	9.85283	8.90688	9.40826
gene-AYM39_RS08185	NZ_CP014360.1	1782785	1783915	+	protein_coding	AYM39_RS08185	AYM39_08175	.	coxB	WP_064021255.1	cytochrome c oxidase subunit II	3220.8	3379.42	787.91	1418.02	2821.08	2822.39	2821.73	848.722	956.766	902.744	1.00198	10.4446	0.99678	1	1.20632	11.4328	0.00697809	0.0359765	1.80023	10.9289	0.000133997	0.000408525	2.16729	11.1091	0.0709751	0.431884	10.4423	10.4305	11.2914	11.5611	10.4423	11.2914	10.4305	11.5611	11.5071	11.6151	10.2136	10.6474
gene-AYM39_RS17845	NZ_CP014360.1	4006718	4007050	-	protein_coding	AYM39_RS17845	AYM39_17840	.	rplV	WP_054759341.1	50S ribosomal protein L22	2975.54	2644.86	691.735	1944.71	2665.05	2852.74	2758.9	775.777	531.247	653.512	1.60289	8.59841	0.325372	0.773017	1.05007	9.52966	0.487006	0.704176	2.42159	8.99458	8.70856e-07	3.78251e-06	1.58702	9.26962	0.292482	0.701041	8.19304	8.80283	9.49546	9.56459	8.19304	9.49546	8.80283	9.56459	9.63011	9.49907	8.26526	9.3404
gene-AYM39_RS17760	NZ_CP014360.1	3998132	3998752	-	protein_coding	AYM39_RS17760	AYM39_17755	.	rpsD	WP_054759277.1	30S ribosomal protein S4	2622.66	2861.94	795.041	2017.03	2838.97	2639.25	2739.11	876.171	906.489	891.33	1.26443	9.73995	0.627147	0.931845	1.03226	10.4074	0.673689	0.837949	1.77012	10.0311	0.000270765	0.000776436	1.44505	10.1889	0.400948	0.785095	9.56222	9.82686	10.3831	10.4286	9.56222	10.3831	9.82686	10.4286	10.3464	10.5109	9.36264	10.2911
gene-AYM39_RS15675	NZ_CP014360.1	3536514	3536855	+	protein_coding	AYM39_RS15675	AYM39_15670	.	.	WP_054758189.1	hypothetical protein	2763.76	2705.19	2796.07	2994.92	2696.34	2762.54	2729.44	1645.51	1257.45	1451.48	1.69297	9.83553	0.267771	0.720695	1.0331	9.54121	0.629359	0.808369	1.08009	9.46326	0.643884	0.723412	-1.51702	9.89613	0.318553	0.727395	9.39258	10.1582	9.51914	9.56607	9.39258	9.51914	10.1582	9.56607	9.56216	9.56999	10.3153	10.001
gene-AYM39_RS09145	NZ_CP014360.1	1991803	1992237	+	protein_coding	AYM39_RS09145	AYM39_09135	.	.	WP_064021401.1	hypothetical protein	1498.31	1242.86	1325.95	1156.04	1933.5	3494.98	2714.24	1098.65	1301.5	1200.07	-1.11999	9.39572	0.810645	0.973333	-1.91296	9.45594	2.30248e-06	3.97692e-05	1.29619	9.67456	0.183376	0.256218	-1.31771	9.12624	0.511483	0.842476	9.4729	9.28143	9.79563	8.91151	9.4729	9.79563	9.28143	8.91151	9.02674	8.79629	9.58668	8.97618
gene-AYM39_RS13025	NZ_CP014360.1	2927048	2927317	-	protein_coding	AYM39_RS13025	AYM39_13015	.	rpsO	WP_064021993.1	30S ribosomal protein S15	2707.86	2769.34	1238.14	1779.84	2818.85	2548.76	2683.8	1457.66	1786.65	1622.16	-1.28983	9.04974	0.579632	0.916306	1.05144	9.19046	0.494497	0.71019	-1.04788	9.18807	0.775059	0.836898	1.29398	9.05229	0.528653	0.850293	9.21775	8.85597	9.15263	9.22771	9.21775	9.15263	8.85597	9.22771	9.1922	9.26321	8.80113	8.91081
gene-AYM39_RS00820	NZ_CP014360.1	187396	187653	+	protein_coding	AYM39_RS00820	AYM39_00815	.	rpmA	WP_054759493.1	50S ribosomal protein L27	2600.76	2664.73	459.603	1135.27	2823.15	2472.55	2647.85	566.86	923.431	745.145	-1.16051	7.92866	0.744772	0.960964	1.02425	9.08659	0.754111	0.883601	2.05438	8.6436	0.000152637	0.00046155	2.44069	8.59949	0.0356969	0.313779	7.99814	7.75506	9.06641	9.10544	7.99814	9.06641	7.75506	9.10544	9.06861	9.14227	7.31169	8.19843
gene-AYM39_RS09135	NZ_CP014360.1	1991291	1991482	+	protein_coding	AYM39_RS09135	AYM39_09125	.	.	WP_064021399.1	hypothetical protein	1788.66	1444.47	1751.68	1374.78	2298.28	2959.61	2628.95	1137.8	1646.32	1392.06	-1.02264	8.49197	0.96193	1	-1.5761	8.33676	3.44597e-07	7.01682e-06	1.08709	8.56927	0.642145	0.722535	-1.41781	8.24554	0.390049	0.777121	8.48982	8.42934	8.62245	7.9706	8.48982	8.62245	8.42934	7.9706	8.10486	7.83633	8.80982	8.04887
gene-AYM39_RS17800	NZ_CP014360.1	4002571	4003104	-	protein_coding	AYM39_RS17800	AYM39_17795	.	rplF	WP_064023594.1	50S ribosomal protein L6	2675.56	2505.56	554.536	2085.62	2747.87	2465.31	2606.59	598.364	591.937	595.15	1.73822	9.2143	0.273217	0.725184	1.02332	10.1123	0.758381	0.8861	2.52279	9.57861	8.40421e-09	4.62284e-08	1.48521	9.8716	0.390595	0.77786	8.76336	9.37415	10.0929	10.1296	8.76336	10.0929	9.37415	10.1296	10.1576	10.1016	8.6266	10.1217
gene-AYM39_RS01235	NZ_CP014360.1	281544	283367	-	protein_coding	AYM39_RS01235	AYM39_01230	.	.	WP_064020170.1	TonB-dependent receptor	2581.82	2609.31	703.305	1218.72	2678.62	2516.79	2597.7	687.128	662.43	674.779	1.16988	10.8317	0.740492	0.960964	1.02975	11.8834	0.680046	0.841808	2.2163	11.3997	2.71273e-07	1.24259e-06	1.95084	11.5014	0.119238	0.509175	10.714	10.9285	11.8606	11.9044	10.714	11.8606	10.9285	11.9044	11.8774	11.9314	10.7389	11.1181
gene-AYM39_RS22615	NZ_CP014361.1	253295	255079	-	protein_coding	AYM39_RS22615	AYM39_22605	.	.	WP_064023849.1	nitric oxide reductase activation protein	1045.14	846.41	3688.03	976.647	2175.97	2989.83	2582.9	15112	17707.9	16410	-7.59969	14.4633	0.000727207	0.0296153	-2.64472	11.2804	6.79723e-23	3.81936e-21	-11.0608	14.4098	5.3454e-40	3.6505e-38	-3.8491	11.6923	0.0122367	0.160706	15.2818	11.9327	11.8038	10.4095	15.2818	11.8038	11.9327	10.4095	10.5421	10.2768	13.0976	10.7677
gene-AYM39_RS03230	NZ_CP014360.1	701172	701348	-	protein_coding	AYM39_RS03230	AYM39_03225	.	hemP	WP_054763631.1	hemin uptake protein HemP	604.163	704.712	28.0653	3075.61	2957.29	2200.72	2579	21.3194	36.3993	28.8594	39.6023	7.14691	0.000107466	0.00776234	-3.82668	7.82418	1.08926e-36	1.85969e-34	52.2968	7.52906	1.1129e-62	2.24553e-60	-2.93329	7.53035	0.17538	0.586672	2.9551	6.00947	8.47368	6.56221	2.9551	8.47368	6.00947	6.56221	6.43317	6.69125	2.92858	9.09037
gene-AYM39_RS17755	NZ_CP014360.1	3997100	3998107	-	protein_coding	AYM39_RS17755	AYM39_17750	.	rpoA	WP_054759279.1	DNA-directed RNA polymerase subunit alpha	2630.61	2627.15	788.867	1885.76	2514.15	2620.43	2567.29	984.562	794.949	889.756	1.20741	10.4014	0.699223	0.948654	1.05624	11.0282	0.415756	0.645069	1.65771	10.6695	0.00152692	0.00379932	1.45024	10.8238	0.391144	0.778604	10.2498	10.4709	10.9888	11.0675	10.2498	10.9888	10.4709	11.0675	11.0491	11.0859	10.0494	10.8924
gene-AYM39_RS12730	NZ_CP014360.1	2852829	2853572	-	protein_coding	AYM39_RS12730	AYM39_12720	.	rpsB	WP_054759018.1	30S ribosomal protein S2	2615.87	2758.95	495.199	1553.97	2703.9	2370.77	2537.33	590.128	870.643	730.385	1.11278	9.61031	0.83055	0.978973	1.09121	10.5997	0.265477	0.489593	2.00664	10.1196	6.9322e-05	0.000222035	1.96738	10.2543	0.136879	0.539854	9.50884	9.55834	10.5312	10.6609	9.50884	10.5312	9.55834	10.6609	10.6031	10.7186	8.94107	10.1756
gene-AYM39_RS08430	NZ_CP014360.1	1836199	1838349	+	protein_coding	AYM39_RS08430	AYM39_08420	.	.	WP_064021293.1	adenosylcobalamin-dependent ribonucleoside-diphosphate reductase	2377.77	2417.05	959.607	1570.11	2608	2414.01	2511	834.864	651.332	743.098	1.40199	11.3571	0.479349	0.883079	-1.01638	12.0395	0.821981	0.921175	1.94314	11.6504	5.54805e-05	0.000182024	1.36369	11.8213	0.463858	0.822736	11.08	11.573	12.0491	12.0277	11.08	12.0491	11.573	12.0277	11.9965	12.0589	11.4247	11.7213
gene-AYM39_RS22630	NZ_CP014361.1	256929	257870	-	protein_coding	AYM39_RS22630	AYM39_22620	.	.	WP_064023816.1	AAA domain-containing protein	994.768	867.933	4162.59	992.901	2275.41	2743.41	2509.41	12810.9	18381.4	15596.1	-6.49872	13.4942	0.0020941	0.0550043	-2.6111	10.3234	1.29759e-33	1.8e-31	-10.7943	13.4154	3.24485e-37	1.71475e-35	-4.33685	10.887	0.00765353	0.119293	14.2674	11.1102	10.8522	9.4708	14.2674	10.8522	11.1102	9.4708	9.5497	9.39189	12.3502	9.87009
gene-AYM39_RS22250	NZ_CP014361.1	170617	170919	-	protein_coding	AYM39_RS22250	AYM39_22240	.	.	WP_064023843.1	hypothetical protein	939.511	788.272	8894.68	1287.12	2151.1	2777.04	2464.07	24568.5	15967.2	20267.8	-4.22315	12.3427	0.0273751	0.257101	-2.76344	8.63796	8.30153e-31	8.77393e-29	-14.3616	12.1329	3.20726e-38	1.8733e-36	-9.39593	10.1037	0.000414934	0.0164455	12.9993	10.2098	9.1858	7.72852	12.9993	9.1858	10.2098	7.72852	7.83525	7.62179	11.8094	8.61026
gene-AYM39_RS13180	NZ_CP014360.1	2956956	2957402	-	protein_coding	AYM39_RS13180	AYM39_13170	.	rplI	WP_064022018.1	50S ribosomal protein L9	2412.65	2595.79	259.512	1060.83	2491.82	2414.49	2453.15	438.523	344.415	391.469	1.31429	8.1135	0.578849	0.916249	1.05283	9.78812	0.47409	0.692492	3.60076	9.10642	8.67891e-14	8.75584e-13	2.88531	9.25429	0.0257096	0.260782	7.89477	8.08591	9.75109	9.82426	7.89477	9.75109	8.08591	9.82426	9.75219	9.89633	7.28021	8.89161
gene-AYM39_RS17815	NZ_CP014360.1	4004420	4004737	-	protein_coding	AYM39_RS17815	AYM39_17810	.	rplX	WP_064022726.1	50S ribosomal protein L24	2469.26	2459.2	787.428	1944.9	2567.46	2229.44	2398.45	770.036	782.543	776.29	1.41285	8.66734	0.458657	0.869992	1.05807	9.26951	0.461713	0.681364	1.78053	8.87284	0.000402626	0.00111564	1.33333	9.11711	0.501014	0.840633	8.39982	8.82974	9.22464	9.31142	8.39982	9.22464	8.82974	9.31142	9.29502	9.32782	8.38532	9.27415
gene-AYM39_RS00605	NZ_CP014360.1	144146	144415	-	protein_coding	AYM39_RS00605	AYM39_00600	.	.	WP_064023305.1	hypothetical protein	2561.1	2635.44	66.4386	155.917	2418.88	2373.6	2396.24	50.9937	89.9788	70.4862	1.27834	4.89252	0.474701	0.877998	1.11813	9.07212	0.103687	0.264218	19.7253	8.06855	1.74397e-43	1.48875e-41	17.2029	8.23259	5.6223e-10	1.62022e-07	4.69963	5.03292	8.99119	9.15189	4.69963	8.99119	5.03292	9.15189	9.11195	9.19183	4.63706	5.42879
gene-AYM39_RS17935	NZ_CP014360.1	4026301	4027491	-	protein_coding	AYM39_RS17935	AYM39_17930	.	tuf	WP_064022732.1	elongation factor Tu	2129.08	2240.74	404.656	1153.96	2331.42	2384.16	2357.79	573.903	833.961	703.932	-1.13256	10.0697	0.80247	0.970882	-1.04598	11.0742	0.515485	0.723439	1.93174	10.7086	9.90792e-05	0.000308424	2.09139	10.6053	0.0986577	0.481254	10.1358	9.87636	11.1068	11.0409	10.1358	11.1068	9.87636	11.0409	10.9847	11.0971	9.32787	10.4248
gene-AYM39_RS03220	NZ_CP014360.1	699567	700310	-	protein_coding	AYM39_RS03220	AYM39_03215	.	.	WP_054763635.1	MotA/TolQ/ExbB proton channel family protein	735.847	913.842	28.4384	2088.77	2263.3	2426.81	2345.06	7.67646	9.02033	8.3484	93.2628	8.64444	4.6194e-06	0.000640798	-2.75128	9.86632	8.43635e-32	9.6023e-30	162.05	9.43123	1.16422e-120	1.72266e-117	-1.58923	9.33177	0.545319	0.859613	3.23999	7.73417	10.4198	8.95098	3.23999	10.4198	7.73417	8.95098	8.77569	9.12626	4.86637	10.602
gene-AYM39_RS17790	NZ_CP014360.1	4001692	4002198	-	protein_coding	AYM39_RS17790	AYM39_17785	.	rpsE	WP_054759269.1	30S ribosomal protein S5	2580.24	2568.84	671.342	1954.95	2359.21	2316.56	2337.89	718.739	517.035	617.887	1.68579	9.16842	0.287636	0.737193	1.13528	9.95702	0.0647463	0.190085	2.17304	9.41004	8.71355e-06	3.25228e-05	1.46373	9.7969	0.38862	0.776156	8.72329	9.39035	9.86336	10.0466	8.72329	9.86336	9.39035	10.0466	10.0305	10.0628	8.82704	9.95367
gene-AYM39_RS17780	NZ_CP014360.1	4001067	4001501	-	protein_coding	AYM39_RS17780	AYM39_17775	.	rplO	WP_054759273.1	50S ribosomal protein L15	2093.94	2226.31	617.086	1805.77	2341.22	2327.48	2334.35	586.368	466.231	526.3	1.8264	8.78904	0.213924	0.66921	-1.04764	9.60614	0.509312	0.72047	2.54848	9.11873	2.67175e-08	1.38875e-07	1.33218	9.38016	0.516172	0.845893	8.28209	9.05195	9.64052	9.57234	8.28209	9.64052	9.05195	9.57234	9.50884	9.63584	8.48534	9.61856
gene-AYM39_RS08190	NZ_CP014360.1	1783969	1785585	+	protein_coding	AYM39_RS08190	AYM39_08180	.	ctaD	WP_054759990.1	cytochrome c oxidase subunit I	2955	2926.77	808.528	1465.75	2329.99	2302.67	2316.33	657.02	586.778	621.899	1.49668	10.7432	0.396735	0.835043	1.30891	11.7295	8.16927e-05	0.000929831	2.14225	11.0753	8.95471e-07	3.87049e-06	1.87355	11.5277	0.144053	0.549355	10.4206	10.9884	11.5222	11.9108	10.4206	11.5222	10.9884	11.9108	11.8984	11.9233	10.7662	11.2106
gene-AYM39_RS17965	NZ_CP014360.1	4029079	4030032	-	protein_coding	AYM39_RS17965	AYM39_17960	.	.	WP_064022743.1	ribose-phosphate diphosphokinase	1507.83	1518.22	369.8	932.192	2124.07	2490.91	2307.49	633.732	829.957	731.845	-1.39994	9.67126	0.487937	0.883079	-1.47686	10.4993	9.27524e-08	2.00843e-06	1.81502	10.387	0.000275421	0.000787753	1.72035	9.85202	0.212311	0.626367	9.88395	9.33802	10.7513	10.1916	9.88395	10.7513	9.33802	10.1916	10.1673	10.2159	8.87863	9.79741
gene-AYM39_RS03030	NZ_CP014360.1	663027	663290	+	protein_coding	AYM39_RS03030	AYM39_03025	.	rpsT	WP_054761300.1	30S ribosomal protein S20	1430.93	1751.12	512.925	854.207	2644.19	1960.51	2302.35	858.779	1478.99	1168.88	-2.06864	8.28263	0.114901	0.503499	-1.40512	8.67817	0.00148275	0.0105967	1.14061	8.81159	0.518713	0.611246	1.6786	8.08686	0.188111	0.601316	8.66859	7.66238	8.88534	8.40643	8.66859	8.88534	7.66238	8.40643	8.24188	8.57098	7.50209	7.82268
gene-AYM39_RS11985	NZ_CP014360.1	2705939	2706256	-	protein_coding	AYM39_RS11985	AYM39_11975	.	.	WP_054763545.1	H-NS histone family protein	2450.65	2687.5	1448.44	2217.4	2344.85	2256.66	2300.75	1276.12	1538.07	1407.1	1.08074	9.30979	0.867349	0.98774	1.15175	9.27244	0.0531034	0.163926	-1.06101	9.21034	0.713276	0.786251	1.00427	9.36762	0.991932	1	9.24975	9.36284	9.16806	9.36992	9.24975	9.16806	9.36284	9.36992	9.28412	9.45571	9.26263	9.46304
gene-AYM39_RS19670	NZ_CP014360.1	4424154	4424735	-	protein_coding	AYM39_RS19670	AYM39_19660	.	sodB	WP_054761057.1	superoxide dismutase [Fe]	2844.16	2766.4	512.12	977.365	2449.99	1974.14	2212.06	439.667	421.579	430.623	1.41131	8.68872	0.451011	0.864812	1.30487	10.189	0.00195489	0.0131681	2.96113	9.40587	1.25821e-10	8.76797e-10	2.73784	9.81753	0.0187163	0.218063	8.42131	8.89479	9.97414	10.3691	8.42131	9.97414	8.89479	10.3691	10.3697	10.3685	8.63596	9.15362
gene-AYM39_RS02500	NZ_CP014360.1	560789	561865	+	protein_coding	AYM39_RS02500	AYM39_02495	.	fbaA	WP_064020376.1	class II fructose-bisphosphate aldolase	2682.73	2617	1294.04	1442.86	2323.92	2096.17	2210.04	1185.5	927.719	1056.61	1.09617	10.6705	0.846332	0.984521	1.23496	11.0297	0.00397489	0.023095	1.20307	10.7424	0.259105	0.344156	1.35545	10.9711	0.469997	0.823416	10.5904	10.7301	10.8666	11.1744	10.5904	10.8666	10.7301	11.1744	11.1729	11.1758	10.8584	10.6019
gene-AYM39_RS17765	NZ_CP014360.1	3998768	3999154	-	protein_coding	AYM39_RS17765	AYM39_17760	.	rpsK	WP_020484822.1	30S ribosomal protein S11	2316.52	2202.79	645.132	1550.98	2138.25	2249.28	2193.77	853.32	691.229	772.275	1.14185	8.77312	0.778065	0.964977	1.06219	9.42455	0.369937	0.600293	1.63167	9.0711	0.00292043	0.00688332	1.51813	9.19762	0.329188	0.734846	8.667	8.80605	9.38213	9.46901	8.667	9.38213	8.80605	9.46901	9.48592	9.45209	8.38109	9.23102
gene-AYM39_RS22625	NZ_CP014361.1	256472	256927	-	protein_coding	AYM39_RS22625	AYM39_22615	.	.	WP_054758406.1	hypothetical protein	850.449	739.412	3476.13	929.707	1903	2455.5	2179.25	11799.7	14831.6	13315.6	-6.52917	12.2197	0.0017828	0.0496901	-2.65529	9.06589	4.15628e-30	3.84369e-28	-10.6267	12.1435	1.5028e-39	9.8102e-38	-4.32125	9.60761	0.00633876	0.105875	13.0067	9.88717	9.59773	8.19832	13.0067	9.59773	9.88717	8.19832	8.2796	8.11705	11.044	8.73038
gene-AYM39_RS08445	NZ_CP014360.1	1838954	1839637	+	protein_coding	AYM39_RS08445	AYM39_08435	.	.	WP_054763175.1	NrdJb	1976.5	1906.37	1539.79	1384.42	2125.11	2179.32	2152.21	1448.25	829.472	1138.86	1.10136	10.13	0.843704	0.983159	-1.07513	10.1233	0.284585	0.512276	1.08368	10.118	0.680523	0.756535	-1.09255	10.1354	0.834726	0.962412	9.99965	10.1712	10.1756	10.0712	9.99965	10.1756	10.1712	10.0712	10.0779	10.0645	10.4545	9.88789
gene-AYM39_RS00480	NZ_CP014360.1	115856	116140	+	protein_coding	AYM39_RS00480	AYM39_00475	.	atpE	WP_020484117.1	F0F1 ATP synthase subunit C	2484.14	2289.87	483.2	2470.88	2303.47	1984.21	2143.84	436.577	552.432	494.505	2.31053	8.31367	0.107609	0.484361	1.14595	9.01004	0.0800079	0.22225	2.50277	8.39658	8.96674e-08	4.35485e-07	1.24079	8.95784	0.655413	0.909749	7.58452	8.49369	8.90486	9.10658	7.58452	8.90486	8.49369	9.10658	9.14588	9.06728	7.52625	9.46113
gene-AYM39_RS10145	NZ_CP014360.1	2250077	2251738	+	protein_coding	AYM39_RS10145	AYM39_10135	.	rpsA	WP_054759665.1	30S ribosomal protein S1	2220.76	2341.23	476.343	1717.35	2104.03	2161.5	2132.76	501.775	561.684	531.729	1.62129	10.6252	0.344711	0.787576	1.10344	11.515	0.156092	0.347663	2.30944	10.9618	5.23633e-08	2.61758e-07	1.57173	11.2946	0.329895	0.735512	10.2344	10.7608	11.4426	11.5835	10.2344	11.4426	10.7608	11.5835	11.526	11.6409	10.043	11.4786
gene-AYM39_RS20090	NZ_CP014360.1	4521486	4522181	+	protein_coding	AYM39_RS20090	AYM39_20080	.	.	WP_064023060.1	OmpA family protein	1908.87	1911.03	4294.41	1861.01	2255.74	2007.82	2131.78	4497.11	4191.37	4344.24	-1.565	11.7237	0.39117	0.830021	-1.08357	10.131	0.285348	0.512817	-3.53865	11.3696	3.27568e-15	3.80648e-14	-2.45015	10.8585	0.0605038	0.407148	12.0095	11.149	10.1846	10.0729	12.0095	10.1846	11.149	10.0729	10.0528	10.0931	11.9587	10.3394
gene-AYM39_RS22600	NZ_CP014361.1	251301	251882	-	protein_coding	AYM39_RS22600	AYM39_22590	.	.	WP_157198356.1	hypothetical protein	897.096	708.93	3605.7	914.657	1904.04	2352.68	2128.36	12111.3	16429.8	14270.5	-6.80148	12.6633	0.0015645	0.0466096	-2.56982	9.39733	3.52743e-26	2.4466e-24	-11.6514	12.5839	6.5147e-41	4.90148e-39	-4.40185	9.99492	0.00631873	0.105875	13.4513	10.2533	9.91888	8.55739	13.4513	9.91888	10.2533	8.55739	8.70742	8.40735	11.4486	9.05813
gene-AYM39_RS22580	NZ_CP014361.1	247315	247608	-	protein_coding	AYM39_RS22580	AYM39_22570	.	.	WP_064023848.1	hypothetical protein	721.351	638.387	3699.08	790.138	1866.38	2380.19	2123.29	14045.8	17862.1	15954	-7.60702	11.8198	0.00124236	0.0415651	-3.02506	8.3464	4.50087e-40	9.51399e-38	-13.0653	11.7475	3.10822e-45	3.06609e-43	-5.19477	8.96833	0.00332774	0.0706787	12.6334	9.18301	8.92913	7.34436	12.6334	8.92913	9.18301	7.34436	7.4127	7.27602	10.5007	7.86529
gene-AYM39_RS22735	NZ_CP014361.1	232024	232194	+	protein_coding	AYM39_RS22735	.	.	.	WP_064490064.1	DUF1508 domain-containing protein	1513.97	1594.51	797.801	1205.61	2152.46	2041.5	2096.98	642.938	873.624	758.281	1.09789	7.53496	0.822644	0.97686	-1.30844	7.95767	0.000181022	0.00189966	1.59606	7.84318	0.00562147	0.0123289	1.11037	7.67759	0.782056	0.950823	7.45812	7.60331	8.14161	7.75541	7.45812	8.14161	7.60331	7.75541	7.69891	7.8119	7.51277	7.69384
gene-AYM39_RS03145	NZ_CP014360.1	685080	685373	+	protein_coding	AYM39_RS03145	AYM39_03140	.	.	WP_064020473.1	hypothetical protein	327.07	407.361	37.8606	2079.71	2013.75	2170.5	2092.13	30.8737	35.1535	33.0136	23.6334	7.35454	0.000175317	0.0111176	-5.51074	8.15544	2.58322e-86	2.29339e-83	36.5177	7.96274	8.24849e-76	2.441e-73	-3.57548	7.64744	0.0836754	0.457617	3.82926	6.62064	8.91744	6.45747	3.82926	8.91744	6.62064	6.45747	6.28177	6.63317	3.98362	9.25765
gene-AYM39_RS22575	NZ_CP014361.1	246892	247227	-	protein_coding	AYM39_RS22575	AYM39_22565	.	.	WP_157198355.1	hypothetical protein	726.159	587.881	3329.78	724.967	1894.57	2265.52	2080.04	13445.3	19162.3	16303.8	-8.60729	12.0232	0.000690462	0.0283793	-3.07024	8.50481	7.24504e-41	1.60804e-38	-13.6124	11.9664	1.6253e-43	1.41465e-41	-4.85459	9.02931	0.00454918	0.0859311	12.8452	9.23753	9.09664	7.48156	12.8452	9.09664	9.23753	7.48156	7.61382	7.34929	10.5416	7.93346
gene-AYM39_RS01990	NZ_CP014360.1	457171	457497	+	protein_coding	AYM39_RS01990	AYM39_01985	.	trxA	WP_054762347.1	thioredoxin TrxA	2162.82	2267.24	794.45	1338.26	2189.3	1929.19	2059.24	988.996	1043.82	1016.41	-1.15743	8.72347	0.747781	0.960964	1.10829	9.12442	0.179279	0.379295	1.16773	8.94142	0.337841	0.42983	1.49776	8.9346	0.32744	0.73343	8.82732	8.60714	9.04594	9.19767	8.82732	9.04594	8.60714	9.19767	9.14437	9.25096	8.43824	8.77604
gene-AYM39_RS17795	NZ_CP014360.1	4002208	4002561	-	protein_coding	AYM39_RS17795	AYM39_17790	.	rplR	WP_064022725.1	50S ribosomal protein L18	2262.03	2064.86	490.884	1787.15	2022.94	2091.88	2057.41	562.659	390.914	476.786	1.87131	8.37356	0.206192	0.660856	1.08389	9.21876	0.236218	0.453462	2.47594	8.65135	4.92392e-07	2.19451e-06	1.43477	9.03884	0.425985	0.80107	7.82974	8.58348	9.16158	9.2769	7.82974	9.16158	8.58348	9.2769	9.32324	9.23056	7.86018	9.30679
gene-AYM39_RS20335	NZ_CP014360.1	4579873	4580208	+	protein_coding	AYM39_RS20335	AYM39_20325	.	.	WP_064023098.1	metal-binding protein SmbP	2092.93	2142.42	7920.34	2712.44	2017.33	1978.36	1997.85	4299.86	5071.7	4685.78	1.0378	11.0945	0.945025	1	1.09299	9.10806	0.194123	0.400238	-4.07041	10.3835	3.40014e-18	5.33329e-17	-3.86517	10.4529	0.00795159	0.122559	11.0644	10.812	9.04426	9.17234	11.0644	9.04426	10.812	9.17234	9.13617	9.2085	11.7912	9.83273
gene-AYM39_RS01130	NZ_CP014360.1	259555	261729	-	protein_coding	AYM39_RS01130	AYM39_01125	.	.	WP_082880760.1	TonB-dependent receptor	2004.06	1992.97	1180.75	1616.82	1941.44	2005.02	1973.23	1431.43	1427.88	1429.66	-1.22365	11.9125	0.669949	0.944147	1.04459	11.7499	0.518571	0.725477	-1.25931	11.8939	0.128262	0.189785	1.01501	11.7703	0.97175	1	12.0508	11.7597	11.7184	11.7813	12.0508	11.7184	11.7597	11.7813	11.7659	11.7966	11.7398	11.7796
gene-AYM39_RS13195	NZ_CP014360.1	2958640	2959071	-	protein_coding	AYM39_RS13195	AYM39_13185	.	rpsF	WP_064022020.1	30S ribosomal protein S6	1627.59	1813.17	193.14	907.289	2041.14	1890.36	1965.75	350.581	348.917	349.749	1.21983	7.83973	0.686974	0.947618	-1.10803	9.31024	0.179351	0.379295	3.2365	8.77365	1.12822e-12	1.03049e-11	2.39445	8.73814	0.0676883	0.427733	7.6943	7.71294	9.3819	9.23305	7.6943	9.3819	7.71294	9.23305	9.13595	9.33015	6.80844	8.61744
gene-AYM39_RS12805	NZ_CP014360.1	2872243	2873586	-	protein_coding	AYM39_RS12805	AYM39_12795	.	.	WP_054759001.1	Na(+)-translocating NADH-quinone reductase subunit A	2290.28	2325.35	390.623	1344.16	1945.37	1938.62	1941.99	435.495	424.04	429.767	1.58892	9.99512	0.359092	0.798728	1.22544	11.1552	0.00287565	0.0179425	2.60016	10.4713	9.40005e-10	5.96098e-09	2.00536	10.8781	0.1312	0.52897	9.62368	10.1351	11.0014	11.2945	9.62368	11.0014	10.1351	11.2945	11.2642	11.3248	9.45113	10.8191
gene-AYM39_RS16215	NZ_CP014360.1	3652932	3653321	+	protein_coding	AYM39_RS16215	AYM39_16210	.	rpsI	WP_064022483.1	30S ribosomal protein S9	2125.3	2150.86	309.942	1162.78	2035.39	1814.33	1924.86	285.826	510.39	398.108	1.45497	8.01905	0.446616	0.863571	1.1443	9.3055	0.0704325	0.202363	2.79671	8.64892	3.24696e-07	1.47375e-06	2.19814	8.9406	0.0871843	0.465158	7.67416	8.08328	9.20298	9.40089	7.67416	9.20298	8.08328	9.40089	9.37293	9.42885	7.33924	8.82732
gene-AYM39_RS17925	NZ_CP014360.1	4025772	4026152	-	protein_coding	AYM39_RS17925	AYM39_17920	.	secE	WP_064022740.1	preprotein translocase subunit SecE	1981.64	2013.94	300.604	1328.14	1813.24	2023.15	1918.2	327.644	339.96	333.802	1.89744	7.97528	0.195887	0.645228	1.07506	9.21664	0.294055	0.52317	3.30455	8.54821	2.18437e-13	2.11251e-12	1.87226	8.88552	0.183644	0.597143	7.4468	8.12352	9.16458	9.26947	7.4468	9.16458	8.12352	9.26947	9.23849	9.30046	7.26191	8.98514
gene-AYM39_RS23005	NZ_CP014360.1	1956452	1956649	+	protein_coding	AYM39_RS23005	.	.	rpmI	WP_054761633.1	50S ribosomal protein L35	1800.11	1854.47	613.28	1619.04	2157.9	1665.02	1911.46	589.775	828.384	709.079	1.26117	7.75742	0.609915	0.931845	-1.01649	8.20726	0.858208	0.944498	1.5589	7.93654	0.0139234	0.0276042	1.21528	8.06186	0.633575	0.89902	7.56841	7.837	8.20771	8.19895	7.56841	8.20771	7.837	8.19895	8.15826	8.23965	7.34577	8.32823
gene-AYM39_RS03210	NZ_CP014360.1	696676	698877	-	protein_coding	AYM39_RS03210	AYM39_03205	.	.	WP_064020484.1	TonB-dependent siderophore receptor	320.414	486.358	28.1992	2321.36	1909.64	1897.5	1903.57	13.4779	14.2025	13.8402	62.4306	10.3655	2.96055e-05	0.00257684	-4.56398	10.9703	2.49412e-37	4.61308e-35	79.1798	10.704	2.24031e-113	1.65746e-110	-3.59975	10.6958	0.110826	0.497491	5.41145	9.35286	11.6846	9.46088	5.41145	11.6846	9.35286	9.46088	9.14092	9.78083	6.38664	12.3191
gene-AYM39_RS06710	NZ_CP014360.1	1444395	1445408	+	protein_coding	AYM39_RS06710	AYM39_06700	.	gap	WP_054763294.1	type I glyceraldehyde-3-phosphate dehydrogenase	2593.68	2627.75	265.18	1165.64	2011.01	1793.53	1902.27	278.403	358.721	318.562	1.74922	9.24124	0.281651	0.731585	1.41379	10.8376	4.41067e-06	7.22471e-05	3.44603	9.93523	2.4414e-13	2.34575e-12	2.78464	10.5086	0.0343797	0.305223	8.77529	9.34762	10.563	11.0661	8.77529	10.563	9.34762	11.0661	11.0373	11.0948	8.48781	10.2074
gene-AYM39_RS06160	NZ_CP014360.1	1310613	1311716	+	protein_coding	AYM39_RS06160	AYM39_06150	.	hpnH	WP_064023399.1	adenosyl-hopene transferase HpnH	1662.75	1682.4	98.658	371.709	1824.07	1954.64	1889.36	184.944	178.842	181.893	1.01314	8.10894	0.978893	1	-1.09475	10.6129	0.187085	0.391278	5.97223	9.90177	7.63429e-28	2.35338e-26	5.38498	9.79209	0.000552281	0.0206015	8.10278	7.93672	10.6773	10.5467	8.10278	10.6773	7.93672	10.5467	10.5188	10.5745	7.18992	8.68352
gene-AYM39_RS06715	NZ_CP014360.1	1445418	1446851	+	protein_coding	AYM39_RS06715	AYM39_06705	.	pyk	WP_064021020.1	pyruvate kinase	2308.21	2278.9	318.957	1082.17	1847.16	1903.08	1875.12	345.15	287.352	316.251	1.74365	9.73137	0.270083	0.721802	1.26144	11.2208	0.000551005	0.00484339	3.40718	10.4158	5.37423e-14	5.61322e-13	2.46519	10.87	0.0511389	0.374596	9.26931	9.92623	11.0442	11.3791	9.26931	11.0442	9.92623	11.3791	11.3689	11.3892	9.25253	10.5999
gene-AYM39_RS03140	NZ_CP014360.1	684821	685069	+	protein_coding	AYM39_RS03140	AYM39_03135	.	.	WP_064020472.1	hypothetical protein	351.381	406.623	11.0834	2066.98	1800.73	1895.47	1848.1	13.1068	10.7809	11.9439	63.4904	7.0458	5.55544e-05	0.00448374	-4.71993	7.7739	3.37288e-88	4.99073e-85	87.8811	7.52502	1.42218e-93	7.01452e-91	-3.38719	7.39241	0.149025	0.559274	2.33418	5.61715	8.50038	6.27045	2.33418	8.50038	5.61715	6.27045	6.14737	6.39353	2.22473	9.00957
gene-AYM39_RS23210	NZ_CP014360.1	3633279	3633551	-	protein_coding	AYM39_RS23210	.	.	.	WP_054759825.1	HU family DNA-binding protein	1946.94	1986.45	1915.99	2775.35	1948.22	1740.05	1844.14	2576.21	2794.58	2685.39	-1.37538	9.754	0.494881	0.884602	1.09878	8.69828	0.205598	0.415407	-2.52631	9.44558	1.12893e-08	6.11138e-08	-1.67189	9.18225	0.212702	0.626367	9.96618	9.5062	8.62789	8.76691	9.96618	8.62789	9.5062	8.76691	8.73312	8.80069	9.44582	9.56657
gene-AYM39_RS22590	NZ_CP014361.1	248797	249270	-	protein_coding	AYM39_RS22590	AYM39_22580	.	radC	WP_064023810.1	DNA repair protein RadC	665.446	567.011	3343.54	724.295	1701.7	1945.12	1823.41	11341.9	17086.8	14214.3	-7.47613	12.3438	0.0013684	0.0430803	-2.86962	8.83633	3.42915e-43	8.95412e-41	-13.5285	12.2652	9.98566e-42	7.64247e-40	-5.19203	9.51454	0.00354529	0.0736089	13.1361	9.73527	9.40512	7.88692	13.1361	9.40512	9.73527	7.88692	7.98261	7.79122	11.0437	8.42683
gene-AYM39_RS01495	NZ_CP014360.1	339712	340134	+	protein_coding	AYM39_RS01495	AYM39_01490	.	.	WP_064020208.1	hypothetical protein	1588.03	1771.81	1737.63	1336.52	1877.9	1752.65	1815.27	1730.89	1620.51	1675.7	-1.25347	9.76457	0.637127	0.934197	-1.04777	9.20374	0.538228	0.741066	-1.60365	9.61701	0.00282405	0.00670372	-1.34053	9.39641	0.494518	0.838398	9.91802	9.54039	9.23706	9.16839	9.91802	9.23706	9.54039	9.16839	9.0702	9.26659	9.936	9.14478
gene-AYM39_RS16995	NZ_CP014360.1	3818643	3818834	-	protein_coding	AYM39_RS16995	AYM39_16990	.	.	WP_064023583.1	(2Fe-2S)-binding protein	526.143	588.244	68.994	1374.78	1881.71	1736.84	1809.27	50.9937	61.5187	56.2562	9.5586	6.28985	0.000327303	0.0165539	-3.14758	7.49081	5.50661e-50	2.03699e-47	18.584	7.18275	4.37082e-53	5.87942e-51	-1.62412	6.83222	0.40339	0.785173	3.97024	6.13445	8.09533	6.45073	3.97024	8.09533	6.13445	6.45073	6.35202	6.54944	4.22004	8.04887
gene-AYM39_RS08950	NZ_CP014360.1	1956683	1957045	+	protein_coding	AYM39_RS08950	AYM39_08940	.	rplT	WP_064021370.1	50S ribosomal protein L20	1913.39	2044.27	531.678	1648.38	1970.07	1645.68	1807.87	493.922	518.772	506.347	1.70542	8.40695	0.264308	0.718505	1.12739	9.10098	0.147905	0.335489	2.0588	8.58535	1.36969e-05	4.95927e-05	1.3608	8.97977	0.486726	0.832271	7.97537	8.61874	9.00594	9.1853	7.97537	9.00594	8.61874	9.1853	9.11832	9.25228	8.01095	9.22653
gene-AYM39_RS09140	NZ_CP014360.1	1991514	1991795	+	protein_coding	AYM39_RS09140	AYM39_09130	.	.	WP_064021400.1	hypothetical protein	1163.11	1029.78	1270.27	988.392	1490.68	2040.14	1765.41	734.887	950.505	842.696	1.16688	8.45518	0.738807	0.960964	-1.55862	8.32241	1.01862e-06	1.89985e-05	1.20439	8.48004	0.287886	0.375639	-1.51014	8.29494	0.311324	0.721653	8.33328	8.51386	8.59646	7.97061	8.33328	8.59646	8.51386	7.97061	8.03879	7.90243	8.90061	8.12712
gene-AYM39_RS13185	NZ_CP014360.1	2957449	2958357	-	protein_coding	AYM39_RS13185	AYM39_13175	.	.	WP_064022019.1	DUF2232 domain-containing protein	1768.7	1783.88	180.037	800.749	1666.26	1836.03	1751.14	304.391	233.302	268.847	1.41558	8.65694	0.495055	0.884602	1.0469	10.3199	0.506398	0.718347	3.73813	9.63007	2.11509e-14	2.26238e-13	2.7653	9.79803	0.0354042	0.312358	8.37271	8.64139	10.2867	10.3532	8.37271	10.2867	8.64139	10.3532	10.3277	10.3787	7.77401	9.50878
gene-AYM39_RS08200	NZ_CP014360.1	1786309	1787184	+	protein_coding	AYM39_RS08200	AYM39_08190	.	.	WP_054759987.1	cytochrome c oxidase subunit 3	2274.05	2252.22	797.368	1117.8	1746.64	1749.86	1748.25	721.479	481.884	601.681	1.32394	9.71053	0.552945	0.907351	1.33473	10.4552	2.26004e-05	0.000311562	1.66789	9.91027	0.00416049	0.00942265	1.68173	10.3217	0.215705	0.628017	9.46281	9.89936	10.2327	10.6491	9.46281	10.2327	9.89936	10.6491	10.6367	10.6615	9.86255	9.93616
gene-AYM39_RS02810	NZ_CP014360.1	616180	616629	+	protein_coding	AYM39_RS02810	AYM39_02805	.	.	WP_064020423.1	GatB/YqeY domain-containing protein	1573.29	1611.37	348.138	796.308	1610.83	1857.67	1734.25	559.797	627.565	593.681	-1.28524	8.33997	0.583021	0.918807	-1.05475	9.21979	0.452979	0.673626	1.68029	8.93269	0.00130182	0.00328715	2.04732	8.75491	0.0902322	0.46981	8.51119	8.09988	9.25762	9.18243	8.51119	9.25762	8.09988	9.18243	9.14588	9.21899	7.71131	8.48844
gene-AYM39_RS04755	NZ_CP014360.1	1009044	1009553	+	protein_coding	AYM39_RS04755	AYM39_04750	.	rimM	WP_064020716.1	ribosome maturation factor RimM	1420.31	1451.22	252.166	706.952	1511.85	1912.55	1712.2	403.55	411.616	407.583	-1.06672	8.10294	0.888783	0.991942	-1.15397	9.31902	0.0716737	0.204736	2.41271	8.92086	1.05435e-07	5.05976e-07	2.23037	8.74677	0.0652042	0.420096	8.15256	7.96269	9.41322	9.21366	8.15256	9.41322	7.96269	9.21366	9.17881	9.2485	7.4281	8.49728
gene-AYM39_RS15600	NZ_CP014360.1	3525623	3526642	-	protein_coding	AYM39_RS15600	AYM39_15595	.	.	WP_054761438.1	MoxR family ATPase	1954.67	1935.02	1331.72	2273.3	1725.53	1665	1695.27	1249.04	1186.03	1217.54	1.21725	10.8759	0.677927	0.946905	1.18246	10.5335	0.0159271	0.0677855	-1.24792	10.5761	0.152014	0.219087	-1.28464	10.8413	0.551382	0.861871	10.7267	11.0002	10.4075	10.65	10.7267	10.4075	11.0002	10.65	10.6379	10.6621	10.8213	11.179
gene-AYM39_RS20085	NZ_CP014360.1	4521045	4521452	+	protein_coding	AYM39_RS20085	AYM39_20075	.	.	WP_064023059.1	exosortase system-associated protein, TIGR04073 family	1656.77	1711.8	3811.58	1571.63	1700.76	1675.04	1687.9	3725.54	2757.16	3241.35	-1.3333	10.6273	0.584977	0.919054	1.02904	9.10012	0.677412	0.840198	-3.34241	10.1968	2.04181e-12	1.78067e-11	-2.43609	9.90108	0.0630456	0.414588	10.8016	10.1713	9.0811	9.12209	10.8016	9.0811	10.1713	9.12209	9.07923	9.16496	11.0164	9.32618
gene-AYM39_RS16145	NZ_CP014360.1	3637708	3638313	-	protein_coding	AYM39_RS16145	AYM39_16140	.	clpP	WP_054759870.1	ATP-dependent Clp endopeptidase proteolytic subunit ClpP	1746.67	1719.98	599.769	847.061	1681.48	1673.85	1677.67	658.037	620.392	639.214	-1.06056	9.00509	0.898045	0.992032	1.06518	9.68731	0.352684	0.583228	1.5099	9.37502	0.00880639	0.0183787	1.70579	9.39787	0.199129	0.613416	9.04769	8.96365	9.64226	9.7335	9.04769	9.64226	8.96365	9.7335	9.72525	9.74176	8.92153	9.00576
gene-AYM39_RS03225	NZ_CP014360.1	700315	701094	-	protein_coding	AYM39_RS03225	AYM39_03220	.	.	WP_082880782.1	energy transducer TonB	481.741	527.596	14.7423	2356.35	1712.62	1620.26	1666.44	5.49162	4.64617	5.06889	170.964	8.86529	4.52732e-06	0.000640798	-3.20171	9.3881	3.02473e-53	1.34268e-50	187.449	9.00807	7.64611e-119	8.48527e-116	-2.90437	9.28255	0.211037	0.626367	2.67326	7.43576	9.99578	8.31891	2.67326	9.99578	7.43576	8.31891	8.23422	8.40361	4.02762	10.8439
gene-AYM39_RS03180	NZ_CP014360.1	690324	691340	-	protein_coding	AYM39_RS03180	AYM39_03175	.	.	WP_064020480.1	hemin-degrading factor	273.991	449.681	55.4484	3604.44	1599.59	1716.41	1658	19.7557	15.9695	17.8626	75.2769	9.88829	9.15798e-06	0.00101631	-4.426	9.66365	8.61921e-30	7.65214e-28	53.1325	9.39991	1.23472e-86	5.48093e-84	-6.25448	10.0827	0.0227352	0.245253	4.68084	9.04445	10.3706	8.17998	4.68084	10.3706	9.04445	8.17998	7.80453	8.55542	6.24938	11.8395
gene-AYM39_RS22645	NZ_CP014361.1	259374	260372	-	protein_coding	AYM39_RS22645	AYM39_22635	.	.	WP_064023818.1	endonuclease	648.716	528.7	2566.57	603.125	1465	1795.21	1630.1	8364.49	10621.5	9492.97	-6.43452	12.8657	0.00231441	0.0576421	-2.68428	9.77472	1.45362e-30	1.43392e-28	-10.123	12.793	2.84463e-39	1.7538e-37	-4.22269	10.2781	0.00904069	0.130773	13.6491	10.487	10.3138	8.89062	13.6491	10.3138	10.487	8.89062	9.01854	8.76269	11.7375	9.2365
gene-AYM39_RS22650	NZ_CP014361.1	260369	260716	-	protein_coding	AYM39_RS22650	AYM39_22640	.	.	WP_082881142.1	hypothetical protein	658.001	498.444	2512.07	621.923	1471.12	1776.37	1623.75	8079.56	10582.8	9331.16	-6.40959	11.32	0.00216282	0.056475	-2.72443	8.24245	4.91713e-28	3.89771e-26	-9.9858	11.2479	2.05988e-38	1.21918e-36	-4.24348	8.73601	0.00691995	0.111296	12.1003	8.9748	8.78997	7.34289	12.1003	8.78997	8.9748	7.34289	7.52273	7.16305	10.186	7.76365
gene-AYM39_RS22565	NZ_CP014361.1	244819	245109	-	protein_coding	AYM39_RS22565	AYM39_22555	.	.	WP_064023806.1	hypothetical protein	586.444	533.12	2572.3	539.87	1479.17	1755.76	1617.46	11099.1	16172.2	13635.6	-9.36488	11.5455	0.000486077	0.0213633	-2.80009	7.9686	6.49387e-42	1.51717e-39	-14.6375	11.4939	9.88081e-45	9.53498e-43	-4.37579	8.46892	0.00698148	0.11188	12.3771	8.63312	8.52806	7.05222	12.3771	8.52806	8.63312	7.05222	7.10125	7.0032	9.96228	7.30396
gene-AYM39_RS17875	NZ_CP014360.1	4011340	4013433	-	protein_coding	AYM39_RS17875	AYM39_17870	.	fusA	WP_064022733.1	elongation factor G	1364.06	1287.07	357.073	1085.16	1635	1592.77	1613.89	464.982	550.287	507.635	1.12741	10.5899	0.809727	0.973333	-1.18152	11.2588	0.0152532	0.0659288	1.83205	11.0028	9.23769e-05	0.000289387	1.37529	10.9219	0.477575	0.824564	10.4978	10.5553	11.3738	11.1338	10.4978	11.3738	10.5553	11.1338	11.1563	11.1113	9.96068	11.1498
gene-AYM39_RS17805	NZ_CP014360.1	4003124	4003519	-	protein_coding	AYM39_RS17805	AYM39_17800	.	rpsH	WP_054759265.1	30S ribosomal protein S8	1765.42	1699.94	367.735	1507.8	1783.52	1435.76	1609.64	354.638	399.956	377.297	1.94099	8.22816	0.181844	0.627687	1.10755	9.04591	0.229674	0.446768	2.46218	8.46507	1.21707e-07	5.78434e-07	1.40462	8.89351	0.462869	0.822009	7.67564	8.41494	8.96137	9.11983	7.67564	8.96137	8.41494	9.11983	9.12771	9.11195	7.60642	9.22346
gene-AYM39_RS05110	NZ_CP014360.1	1075758	1076504	+	protein_coding	AYM39_RS05110	AYM39_05105	.	.	WP_064020766.1	triose-phosphate isomerase	1496.9	1642.41	313.782	863.626	1559.93	1652.27	1606.1	418.598	461.244	439.921	1.06782	8.8565	0.89014	0.991942	1.00889	9.88549	0.902917	0.964138	2.10135	9.44193	2.8555e-06	1.15128e-05	1.98522	9.48053	0.121815	0.512006	8.80984	8.81262	9.88028	9.89052	8.80984	9.88028	8.81262	9.89052	9.80432	9.97671	8.29031	9.33492
gene-AYM39_RS03125	NZ_CP014360.1	681159	681869	-	protein_coding	AYM39_RS03125	AYM39_03120	.	.	WP_064020470.1	peptidase	572.781	697.353	49.2953	1789.4	1546.89	1638.97	1592.93	34.4261	30.7711	32.5986	20.8205	8.43438	0.000210902	0.0123183	-2.42785	9.2935	7.41046e-27	5.48251e-25	28.0373	8.851	1.29268e-68	3.37542e-66	-1.80079	9.00235	0.399458	0.784807	5.02552	7.94417	9.79723	8.51083	5.02552	9.79723	7.94417	8.51083	8.34995	8.67171	5.57479	10.3136
gene-AYM39_RS04400	NZ_CP014360.1	936223	936402	+	ncRNA	AYM39_RS04400	AYM39_04395	.	ssrS	.	6S RNA	1586.21	1499.08	1527.07	881.276	1496.55	1674.35	1585.45	1884.5	1850.03	1867.27	-1.74889	8.49423	0.244791	0.701779	1.00379	7.81027	0.957899	0.992325	-2.04874	8.41346	6.87909e-06	2.58782e-05	-1.16681	7.92851	0.711662	0.927903	8.8439	7.91864	7.81174	7.81822	8.8439	7.81174	7.91864	7.81822	7.83951	7.79694	8.51945	7.31783
gene-AYM39_RS03215	NZ_CP014360.1	699142	699567	-	protein_coding	AYM39_RS03215	AYM39_03210	.	.	WP_054763634.1	biopolymer transporter ExbD	449.961	536.653	12.7407	1874.4	1616.82	1543.8	1580.31	5.74576	6.30153	6.02365	114.622	7.66999	8.95709e-06	0.00101631	-3.10364	8.4497	1.32179e-43	3.66715e-41	150.957	8.06478	1.88453e-107	1.19506e-104	-2.36396	8.16364	0.297402	0.70635	2.16907	6.34119	9.04809	7.41334	2.16907	9.04809	6.34119	7.41334	7.26773	7.55895	3.04019	9.64219
gene-AYM39_RS01230	NZ_CP014360.1	280950	281525	-	protein_coding	AYM39_RS01230	AYM39_01225	.	.	WP_064020169.1	hypothetical protein	1738.95	1588.61	625.897	913.576	1479	1666.83	1572.92	794.651	520.812	657.731	-1.03023	8.99666	0.94924	1	1.09115	9.53753	0.217646	0.430923	1.37102	9.26416	0.0849514	0.133581	1.54163	9.32052	0.296061	0.704313	8.9845	8.97566	9.47365	9.59991	8.9845	9.47365	8.97566	9.59991	9.6457	9.55412	8.90982	9.0415
gene-AYM39_RS00505	NZ_CP014360.1	119732	121105	+	protein_coding	AYM39_RS00505	AYM39_00500	.	atpD	WP_054760816.1	F0F1 ATP synthase subunit beta	1906.5	1859.25	622.318	1325.74	1561.67	1515.3	1538.48	547.198	323.834	435.516	1.80667	10.1668	0.231744	0.689525	1.26138	10.8745	0.00078844	0.00641004	2.02699	10.2765	0.000234381	0.000680011	1.41539	10.8033	0.416582	0.793652	9.62583	10.4925	10.6972	11.0328	9.62583	10.6972	10.4925	11.0328	11.0315	11.0341	10.1541	10.831
gene-AYM39_RS22595	NZ_CP014361.1	249424	251193	-	protein_coding	AYM39_RS22595	AYM39_22585	.	.	WP_064023811.1	DUF4942 domain-containing protein	581.775	481.847	2706.28	579.302	1325.09	1733.68	1529.39	9978.1	12039.9	11009	-7.17484	13.8849	0.00149107	0.0453217	-2.78583	10.4926	5.87584e-29	4.74234e-27	-12.5241	13.8074	1.37984e-44	1.27606e-42	-4.86263	11.1236	0.00531499	0.0947519	14.6919	11.3208	11.041	9.56916	14.6919	11.041	11.3208	9.56916	9.68558	9.45275	12.639	10.0026
gene-AYM39_RS04100	NZ_CP014360.1	888714	889130	-	protein_coding	AYM39_RS04100	AYM39_04095	.	.	WP_157198065.1	hypothetical protein	981.934	1007.44	859.253	695.683	1661.69	1391.31	1526.5	714.4	1134.94	924.669	-1.36801	8.82729	0.505874	0.88766	-1.49032	8.70852	9.71779e-07	1.82785e-05	-1.04772	9.002	0.80212	0.859013	-1.14172	8.49118	0.746361	0.94286	9.00353	8.5428	8.96218	8.39552	9.00353	8.96218	8.5428	8.39552	8.35777	8.43328	8.90098	8.18461
gene-AYM39_RS14680	NZ_CP014360.1	3315554	3315958	-	protein_coding	AYM39_RS14680	AYM39_14675	.	.	WP_054760409.1	septal ring lytic transglycosylase RlpA family protein	1089.56	1136.9	1526.38	1313.98	1522.89	1524.02	1523.45	1721.95	1554.99	1638.47	-1.3372	9.62911	0.540278	0.903652	-1.32672	8.73104	3.89165e-05	0.000493572	-1.86999	9.4408	8.74932e-05	0.000276036	-1.85536	9.02629	0.141715	0.547508	9.82189	9.37211	8.92292	8.51529	9.82189	8.92292	9.37211	8.51529	8.46537	8.5652	9.68655	9.05767
gene-AYM39_RS00210	NZ_CP014360.1	51909	52643	-	protein_coding	AYM39_RS00210	AYM39_00205	.	.	WP_157198024.1	hypothetical protein	2314.51	2196.77	885.876	1125.65	1525.26	1500.72	1512.99	803.41	1462.02	1132.72	-1.33647	9.95066	0.54729	0.906362	1.53648	10.1134	5.14504e-10	1.40981e-08	-1.29596	9.96937	0.182645	0.255305	1.58431	10.0961	0.271315	0.681974	10.0871	9.72734	9.77143	10.3909	10.0871	9.77143	9.72734	10.3909	10.4091	10.3726	9.76134	9.69334
gene-AYM39_RS15730	NZ_CP014360.1	3546373	3547209	+	protein_coding	AYM39_RS15730	AYM39_15725	.	pepA	WP_157198204.1	flocculation-associated PEP-CTERM protein PepA	1384.05	1414.58	852.437	724.117	1440.69	1578.15	1509.42	1335.83	942.124	1138.98	-1.67558	10.0234	0.287321	0.737187	-1.04512	9.92172	0.524011	0.729233	-1.31507	10.164	0.109635	0.166325	1.21924	9.75366	0.642449	0.903899	10.3241	9.56908	9.95386	9.89037	10.3241	9.95386	9.56908	9.89037	9.85529	9.92544	9.89316	9.245
gene-AYM39_RS17695	NZ_CP014360.1	3986050	3986125	+	tRNA	AYM39_RS17695	AYM39_17690	.	.	.	tRNA-His	884.281	829.595	403.07	496.96	1629.7	1384.82	1507.26	409.291	556.317	482.804	-1.27194	5.48624	0.438929	0.860054	-1.70828	6.15954	1.35737e-10	3.86241e-09	1.80579	6.14128	0.000409902	0.00113297	1.34238	5.52907	0.318928	0.727422	5.65771	5.33048	6.50199	5.74671	5.65771	6.50199	5.33048	5.74671	5.77289	5.72053	5.38487	5.27609
gene-AYM39_RS19865	NZ_CP014360.1	4472204	4472404	-	protein_coding	AYM39_RS19865	AYM39_19855	.	rpmE	WP_054758943.1	50S ribosomal protein L31	1317.44	1432.64	364.306	630.856	1627.07	1385.45	1506.26	389.175	564.937	477.056	-1.16384	6.92536	0.683881	0.947618	-1.06306	7.85249	0.455853	0.675411	1.82521	7.5304	0.000713844	0.00188504	1.99652	7.39417	0.0591384	0.401752	7.01776	6.80945	7.8943	7.81084	7.01776	7.8943	6.80945	7.81084	7.73136	7.89032	6.6219	6.99701
gene-AYM39_RS02835	NZ_CP014360.1	621716	623008	+	protein_coding	AYM39_RS02835	AYM39_02830	.	.	WP_064020426.1	adenosylhomocysteinase	1705.08	1725.81	258.047	947.991	1504.56	1494.21	1499.38	244.912	210.209	227.56	2.07739	9.27284	0.149805	0.580615	1.17973	10.6963	0.0166009	0.0697176	3.78806	9.91155	3.92491e-16	4.96373e-15	2.1515	10.3614	0.10107	0.485834	8.64827	9.52911	10.5726	10.811	8.64827	10.5726	9.52911	10.811	10.7829	10.8391	8.79835	10.2599
gene-AYM39_RS02820	NZ_CP014360.1	618545	620356	+	protein_coding	AYM39_RS02820	AYM39_02815	.	rpoD	WP_064020425.1	RNA polymerase sigma factor RpoD	1217.52	1204.18	294.811	562.83	1400.96	1567.07	1484.01	411.495	450.594	431.044	-1.23081	9.91492	0.660543	0.94369	-1.1875	10.9239	0.0135993	0.0601266	1.98049	10.6328	8.7029e-06	3.25187e-05	2.05269	10.3673	0.0935215	0.4733	10.0572	9.73547	11.0421	10.7953	10.0572	11.0421	9.73547	10.7953	10.7839	10.8067	9.47615	9.99479
gene-AYM39_RS00485	NZ_CP014360.1	116241	116714	+	protein_coding	AYM39_RS00485	AYM39_00480	.	.	WP_054760810.1	F0F1 ATP synthase subunit B	1535.76	1474.89	307.028	1750.66	1523.96	1421.31	1472.64	252.817	289.966	271.391	2.91744	8.42572	0.0461239	0.329701	1.05309	9.13729	0.462693	0.681903	3.12802	8.50313	4.7829e-12	3.96106e-11	1.12878	9.0895	0.805881	0.955988	7.46007	8.65157	9.09973	9.17615	7.46007	9.09973	8.65157	9.17615	9.18594	9.16636	7.60551	9.69762
gene-AYM39_RS06810	NZ_CP014360.1	1470512	1471633	+	protein_coding	AYM39_RS06810	AYM39_06800	.	gmd	WP_064021036.1	GDP-mannose 4,6-dehydratase	1456.76	1484.22	539.571	865.459	1524.3	1420.49	1472.39	429.128	377.426	403.277	1.43783	9.55712	0.437572	0.860054	1.02927	10.3631	0.687981	0.846644	2.10076	9.9048	3.53835e-06	1.40239e-05	1.50392	10.1193	0.331684	0.7382	9.26911	9.79027	10.3411	10.3843	9.26911	10.3411	9.79027	10.3843	10.3515	10.4171	9.65643	9.92412
gene-AYM39_RS17890	NZ_CP014360.1	4014445	4018644	-	protein_coding	AYM39_RS17890	AYM39_17885	.	rpoC	WP_064023596.1	DNA-directed RNA polymerase subunit beta'	1629.51	1611.94	464.822	1014.08	1480.85	1441.66	1461.26	402.996	288.547	345.771	1.7268	11.4024	0.264644	0.718505	1.14327	12.3347	0.0520885	0.161467	2.4278	11.7328	2.49974e-07	1.15347e-06	1.60747	12.1259	0.27274	0.683529	10.9328	11.7002	12.2344	12.4282	10.9328	12.2344	11.7002	12.4282	12.4166	12.4397	11.3444	12.0559
gene-AYM39_RS14340	NZ_CP014360.1	3244517	3245920	-	protein_coding	AYM39_RS14340	AYM39_14335	.	amt	WP_064023540.1	ammonium transporter	1819.1	1786.21	131.698	1420.01	1560.17	1352.54	1456.36	300.514	290.911	295.713	1.97594	9.72	0.263907	0.718505	1.27449	10.8363	0.00186315	0.0126461	2.83735	10.0874	1.41049e-10	9.79836e-10	1.83013	10.6297	0.290357	0.699726	9.14799	9.45528	10.6457	11.0012	9.14799	10.6457	9.45528	11.0012	10.995	11.0074	7.94938	10.9612
gene-AYM39_RS02830	NZ_CP014360.1	620536	621696	+	protein_coding	AYM39_RS02830	AYM39_02825	.	.	WP_054760103.1	methionine adenosyltransferase	1589.13	1604.25	214.093	753.633	1456.41	1444.97	1450.69	230.328	227.866	229.097	1.66091	8.91631	0.305326	0.754751	1.13489	10.4634	0.0653677	0.191403	3.64406	9.72065	6.31177e-16	7.80444e-15	2.48999	10.039	0.0492129	0.370893	8.50717	9.07434	10.3698	10.5523	8.50717	10.3698	9.07434	10.5523	10.5261	10.5785	8.37471	9.77398
gene-AYM39_RS12780	NZ_CP014360.1	2867672	2868892	-	protein_coding	AYM39_RS12780	AYM39_12770	.	.	WP_064021958.1	NADH:ubiquinone reductase (Na(+)-transporting) subunit F	1679.88	1683.84	593.766	1207.15	1448.29	1403.1	1425.69	447.541	291.42	369.481	1.97582	9.84306	0.161159	0.596652	1.21606	10.5652	0.00492538	0.0272956	2.21523	9.95554	1.36761e-05	4.95576e-05	1.36364	10.4929	0.468641	0.823108	9.23498	10.2209	10.4172	10.6999	9.23498	10.4172	10.2209	10.6999	10.6788	10.721	9.91621	10.5257
gene-AYM39_RS17810	NZ_CP014360.1	4003870	4004409	-	protein_coding	AYM39_RS17810	AYM39_17805	.	rplE	WP_054759263.1	50S ribosomal protein L5	1651.96	1652.29	517.029	1402.47	1578.81	1265.39	1422.1	418.903	412.859	415.881	1.84176	8.76721	0.200905	0.653824	1.19558	9.37369	0.0381769	0.130964	1.97161	8.83281	6.41587e-05	0.000207278	1.27981	9.32983	0.571535	0.86776	8.26376	9.05392	9.22928	9.49827	8.26376	9.22928	9.05392	9.49827	9.47877	9.51776	8.54191	9.56593
gene-AYM39_RS14690	NZ_CP014360.1	3316881	3317078	+	protein_coding	AYM39_RS14690	AYM39_14685	.	.	WP_054760411.1	hypothetical protein	1502.31	1361.33	31024	17992.9	1327.9	1513.6	1420.75	24272.5	14915.7	19594.1	1.10576	12.4484	0.843271	0.983159	1.0395	7.81482	0.589168	0.779761	-24.0596	11.4322	2.22579e-49	2.5334e-47	-25.5885	11.5743	5.83993e-10	1.62022e-07	12.3277	12.3981	7.79029	7.84687	12.3277	7.79029	12.3981	7.84687	7.89836	7.79538	12.9977	11.7984
gene-AYM39_RS03710	NZ_CP014360.1	806912	807475	+	protein_coding	AYM39_RS03710	AYM39_03705	.	pal	WP_064020551.1	peptidoglycan-associated lipoprotein Pal	1860.63	1725.56	379.059	826.921	1474.77	1361.65	1418.21	353.701	309.378	331.539	1.47033	8.30221	0.397802	0.835472	1.3021	9.49902	0.000263412	0.00262172	2.46103	8.79029	6.53819e-08	3.23557e-07	2.17979	9.22179	0.0680302	0.427743	7.99729	8.51285	9.2956	9.67788	7.99729	9.2956	8.51285	9.67788	9.71282	9.64293	8.158	8.86771
gene-AYM39_RS17825	NZ_CP014360.1	4005146	4005409	-	protein_coding	AYM39_RS17825	AYM39_17820	.	rpsQ	WP_064022727.1	30S ribosomal protein S17	1273.63	1257.6	447.764	1130.37	1533.88	1291.15	1412.51	445.808	495.2	470.504	1.3454	7.63579	0.502548	0.88766	-1.084	8.13954	0.31261	0.54376	1.73177	7.85725	0.000832086	0.0021689	1.18705	7.96209	0.670857	0.912664	7.41123	7.76625	8.1931	8.08466	7.41123	8.1931	7.76625	8.08466	8.07446	8.09486	7.30724	8.22526
gene-AYM39_RS19285	NZ_CP014360.1	4329936	4330133	-	protein_coding	AYM39_RS19285	AYM39_19275	.	.	WP_054761389.1	hypothetical protein	1333.67	1281.6	919.455	820.45	1374.87	1427.23	1401.05	1002.36	713.82	858.09	-1.14789	7.76519	0.755683	0.963092	-1.03905	7.74017	0.571079	0.765867	-1.06725	7.81532	0.709141	0.782276	1.03564	7.68741	0.928183	0.992159	7.84231	7.63949	7.77305	7.71803	7.84231	7.77305	7.63949	7.71803	7.72734	7.70872	7.92704	7.35194
gene-AYM39_RS04760	NZ_CP014360.1	1009560	1010300	+	protein_coding	AYM39_RS04760	AYM39_04755	.	trmD	WP_064020717.1	tRNA (guanosine(37)-N1)-methyltransferase TrmD	1029.74	1019.07	209.434	528.373	1259.23	1507.37	1383.3	337.618	329.851	333.734	-1.12855	8.31493	0.793062	0.968138	-1.3076	9.46996	0.00027571	0.00272406	2.38104	9.15803	8.73385e-08	4.24639e-07	2.05516	8.83593	0.0940977	0.4733	8.40231	8.15682	9.64825	9.26557	8.40231	9.64825	8.15682	9.26557	9.25373	9.27741	7.69776	8.61588
gene-AYM39_RS04455	NZ_CP014360.1	944775	946058	+	protein_coding	AYM39_RS04455	AYM39_04450	.	.	WP_157198281.1	phosphopyruvate hydratase	2032.31	1992.38	263.51	910.15	1464.06	1281.23	1372.64	202.068	179.904	190.986	2.41715	9.16086	0.0791349	0.421498	1.50964	10.7638	8.9263e-08	1.94235e-06	4.13767	9.7503	1.54501e-17	2.28609e-16	2.58448	10.5025	0.0415432	0.343003	8.3879	9.50477	10.4321	11.0311	8.3879	10.4321	9.50477	11.0311	11.026	11.0361	8.81845	10.1911
gene-AYM39_RS19725	NZ_CP014360.1	4436664	4437146	-	protein_coding	AYM39_RS19725	AYM39_19715	.	.	WP_054761039.1	type VI secretion system tube protein Hcp	1013.15	1060.84	1606.53	706.757	1430.32	1299.76	1365.04	1720.69	1559.26	1639.98	-1.57373	9.78854	0.378695	0.819214	-1.27721	8.85176	0.000929259	0.00730085	-2.08704	9.64287	4.64467e-06	1.7944e-05	-1.69387	9.09403	0.256139	0.671193	10.0772	9.21637	9.01679	8.6666	10.0772	9.01679	9.21637	8.6666	8.61418	8.71901	10.0141	8.41863
gene-AYM39_RS09890	NZ_CP014360.1	2192410	2194950	+	protein_coding	AYM39_RS09890	AYM39_09880	.	nirB	WP_064021520.1	nitrite reductase large subunit	1621.92	1594.04	172.471	1488.69	1431.52	1281.88	1356.7	226.812	197.557	212.185	2.96413	10.5113	0.0702768	0.403569	1.22072	11.5549	0.00718809	0.0368027	3.68013	10.7514	1.30118e-15	1.5653e-14	1.51569	11.4226	0.448546	0.815673	9.52115	10.5379	11.4004	11.6919	9.52115	11.4004	10.5379	11.6919	11.6851	11.6988	9.19098	11.8848
gene-AYM39_RS08435	NZ_CP014360.1	1838370	1838639	+	protein_coding	AYM39_RS08435	AYM39_08425	.	.	WP_064021294.1	DUF4160 domain-containing protein	1236.72	1179.85	662.001	762.924	1314.19	1365.67	1339.93	603.991	315.175	459.583	1.30567	7.61628	0.546879	0.906158	-1.07548	8.09884	0.280595	0.507702	1.66952	7.83039	0.0137326	0.027291	1.18979	7.92577	0.651466	0.907092	7.33772	7.79666	8.15461	8.04996	7.33772	8.15461	7.79666	8.04996	8.06449	8.03543	7.90067	7.69266
gene-AYM39_RS16140	NZ_CP014360.1	3636326	3637603	-	protein_coding	AYM39_RS16140	AYM39_16135	.	clpX	WP_064022473.1	ATP-dependent Clp protease ATP-binding subunit ClpX	1264.97	1203.31	560.301	697.19	1305.53	1334.9	1320.21	722.61	733.498	728.054	-1.37675	10.0978	0.497773	0.885616	-1.03761	10.345	0.585538	0.777506	1.04349	10.3411	0.779988	0.840788	1.38456	10.1025	0.436318	0.805285	10.3109	9.84926	10.3723	10.319	10.3109	10.3723	9.84926	10.319	10.3356	10.3023	9.89836	9.80016
gene-AYM39_RS08450	NZ_CP014360.1	1839982	1840482	+	protein_coding	AYM39_RS08450	AYM39_08440	.	.	WP_157198124.1	hypothetical protein	414.239	822.769	1203.97	1146.39	1476.12	1154.66	1315.39	455.991	690.402	573.197	1.76181	9.07672	0.23023	0.688208	-2.05775	8.59014	2.17191e-05	0.00030318	1.32725	8.82991	0.132635	0.195409	-2.73237	8.8777	0.0237941	0.250884	8.58683	9.40934	9.00696	7.89381	8.58683	9.00696	9.40934	7.89381	7.38164	8.40599	9.65116	9.16752
gene-AYM39_RS12795	NZ_CP014360.1	2870190	2871050	-	protein_coding	AYM39_RS12795	AYM39_12785	.	.	WP_064021959.1	Na(+)-translocating NADH-quinone reductase subunit C	1508.33	1551.25	387.52	1087.59	1318.06	1276.81	1297.43	318.992	243.191	281.091	2.08655	8.99647	0.13203	0.547037	1.21568	9.92502	0.00527053	0.0287419	2.65201	9.24062	1.50002e-08	8.02239e-08	1.54549	9.77895	0.326417	0.73343	8.35823	9.33507	9.77782	10.0595	8.35823	9.77782	9.33507	10.0595	10.02	10.0991	8.79835	9.87179
gene-AYM39_RS01875	NZ_CP014360.1	429333	429569	-	protein_coding	AYM39_RS01875	AYM39_01870	.	rpmB	WP_054762397.1	50S ribosomal protein L28	1306.37	1348.65	170.399	761.719	1336.52	1254.73	1295.63	300.798	461.001	380.899	-1.04842	6.90972	0.914765	0.994971	1.05628	7.95516	0.445734	0.6697	1.96554	7.51305	0.000164722	0.000495394	2.17453	7.54052	0.0783303	0.446352	6.92381	6.63925	7.91848	7.99807	6.92381	7.91848	6.63925	7.99807	7.95589	8.04026	5.77521	7.50329
gene-AYM39_RS23930	NZ_CP014360.1	3334254	3335039	-	protein_coding	AYM39_RS23930	.	.	.	WP_157198199.1	hypothetical protein	1258.75	1222.07	736.053	837.943	1327.87	1261.38	1294.63	603.62	1024.77	814.195	-1.21855	9.6303	0.678417	0.946905	-1.01286	9.63373	0.854851	0.94231	-1.08869	9.70549	0.650303	0.729227	1.10488	9.55438	0.810881	0.957608	9.72169	9.47789	9.64308	9.62601	9.72169	9.64308	9.47789	9.62601	9.62796	9.62405	9.59104	9.36474
gene-AYM39_RS00495	NZ_CP014360.1	117270	118811	+	protein_coding	AYM39_RS00495	AYM39_00490	.	.	WP_064020052.1	F0F1 ATP synthase subunit alpha	1612.51	1517.59	303.18	1111.51	1326.03	1256.21	1291.12	257.019	226.664	241.841	2.2935	9.71221	0.104871	0.476099	1.24876	10.7803	0.00174584	0.011978	3.07131	10.0189	4.54235e-12	3.78302e-11	1.6724	10.6079	0.266037	0.678321	8.99076	10.0136	10.6104	10.932	8.99076	10.6104	10.0136	10.932	10.9564	10.9076	9.28405	10.7432
gene-AYM39_RS19105	NZ_CP014360.1	4288149	4288742	-	protein_coding	AYM39_RS19105	AYM39_19095	.	.	WP_054762194.1	hypothetical protein	1292.93	1275.03	2838.74	1871.8	1369.53	1206.33	1287.93	2068.08	2580.73	2324.41	-1.12102	10.7975	0.816173	0.973973	1.02674	9.25157	0.725736	0.866224	-3.12799	10.2769	5.35639e-12	4.39501e-11	-2.71792	10.1647	0.0258019	0.260899	10.8712	10.6262	9.22971	9.27238	10.8712	9.22971	10.6262	9.27238	9.26307	9.28168	11.1331	10.1193
gene-AYM39_RS06990	NZ_CP014360.1	1506897	1507850	-	protein_coding	AYM39_RS06990	AYM39_06980	.	.	WP_064021059.1	sigma-54-dependent Fis family transcriptional regulator	1137.32	1179.7	501.327	725.434	1303.57	1271.4	1287.49	517.42	630.874	574.147	-1.12367	9.46257	0.801646	0.970882	-1.07774	9.86102	0.283967	0.512203	1.29249	9.74125	0.107658	0.163774	1.34742	9.60697	0.474908	0.823458	9.54024	9.37646	9.91461	9.80662	9.54024	9.91461	9.37646	9.80662	9.76091	9.85233	9.31683	9.43609
gene-AYM39_RS21435	NZ_CP014360.1	4820405	4820480	-	tRNA	AYM39_RS21435	AYM39_21425	.	.	.	tRNA-Thr	988.56	1028.34	746.829	864.376	1490.06	1072.3	1281.18	648.156	798.271	723.214	-1.06055	6.18945	0.854817	0.985852	-1.23448	6.11858	0.0445577	0.145221	1.02444	6.24757	0.893429	0.92879	-1.13743	6.05545	0.668444	0.912664	6.23994	6.15867	6.2561	5.978	6.23994	6.2561	6.15867	5.978	5.93093	6.02507	6.25864	6.05871
gene-AYM39_RS12800	NZ_CP014360.1	2871043	2872242	-	protein_coding	AYM39_RS12800	AYM39_12790	.	.	WP_064021960.1	NADH:ubiquinone reductase (Na(+)-transporting) subunit B	1562.49	1574.04	319.365	1054.42	1286.08	1267.72	1276.9	268.737	210.506	239.621	2.25886	9.3231	0.106372	0.480353	1.2663	10.4132	0.000601207	0.00516119	3.06194	9.6421	3.85397e-11	2.90455e-10	1.71684	10.2357	0.236446	0.646603	8.60869	9.65173	10.2335	10.5741	8.60869	10.2335	9.65173	10.5741	10.5494	10.5987	8.99782	10.3056
gene-AYM39_RS23260	NZ_CP014360.1	4003554	4003859	-	protein_coding	AYM39_RS23260	.	.	rpsN	WP_082880998.1	30S ribosomal protein S14	1538.41	1312.05	327.984	1287.26	1361.96	1181.89	1271.93	352.956	325.906	339.431	1.85989	7.66581	0.193043	0.643779	1.15273	8.3641	0.0781182	0.218367	2.15759	7.81135	2.76597e-06	1.11823e-05	1.33747	8.26869	0.512703	0.842591	7.15564	7.84867	8.25635	8.46326	7.15564	8.25635	7.84867	8.46326	8.55842	8.36809	7.07274	8.62459
gene-AYM39_RS03175	NZ_CP014360.1	689754	690290	-	protein_coding	AYM39_RS03175	AYM39_03170	.	.	WP_064020479.1	pyridoxamine 5'-phosphate oxidase	221.964	381.084	48.9938	2334.28	1311.96	1224.69	1268.32	14.244	13.7472	13.9956	62.6929	8.3561	5.80858e-06	0.000736694	-4.06628	8.38102	2.90007e-24	1.78797e-22	52.0337	8.09935	2.34662e-84	9.46966e-82	-4.89483	8.59988	0.0354648	0.312358	3.49205	7.73159	9.06437	6.99402	3.49205	9.06437	7.73159	6.99402	6.58801	7.40003	5.17103	10.2921
gene-AYM39_RS20995	NZ_CP014360.1	4728339	4728662	+	protein_coding	AYM39_RS20995	AYM39_20985	.	.	WP_054760699.1	ferredoxin family protein	1476.75	1376.61	306.64	933.354	1349.45	1169.66	1259.56	394.099	364.969	379.534	1.29459	7.59138	0.567093	0.912524	1.16598	8.4413	0.0450363	0.145924	1.91101	7.93669	7.04279e-05	0.000225237	1.72131	8.20888	0.199593	0.613993	7.39772	7.65129	8.32443	8.55061	7.39772	8.32443	7.65129	8.55061	8.58181	8.51941	7.05823	8.24435
gene-AYM39_RS13190	NZ_CP014360.1	2958385	2958615	-	protein_coding	AYM39_RS13190	AYM39_13180	.	rpsR	WP_054758676.1	30S ribosomal protein S18	1208.56	1256.28	135.001	576.85	1295.93	1222.43	1259.18	198.677	170.829	184.753	1.49959	6.19274	0.302356	0.754099	1.00911	7.8435	0.902046	0.964138	3.91601	7.17433	5.35444e-16	6.6765e-15	2.63736	7.31461	0.0243153	0.252415	5.88407	6.23904	7.84075	7.85436	5.88407	7.84075	6.23904	7.85436	7.80725	7.90146	5.41003	7.06805
gene-AYM39_RS15625	NZ_CP014360.1	3531280	3531936	+	protein_coding	AYM39_RS15625	AYM39_15620	.	.	WP_054761450.1	response regulator transcription factor	1272.21	1263.57	810.845	1280.22	1302.98	1195.58	1249.28	574.358	758.143	666.25	1.29986	9.42174	0.576122	0.914012	1.04566	9.36591	0.534866	0.738039	1.08193	9.27799	0.639255	0.720034	-1.14918	9.50151	0.738785	0.941334	9.21053	9.59464	9.33258	9.39944	9.21053	9.33258	9.59464	9.39944	9.385	9.41387	9.47218	9.71709
gene-AYM39_RS06170	NZ_CP014360.1	1312378	1313388	+	protein_coding	AYM39_RS06170	AYM39_06160	.	.	WP_064020935.1	VacJ family lipoprotein	1043.73	1064.32	207.551	373.329	1201.94	1291.61	1246.77	348.936	371.203	360.069	-1.51211	8.68856	0.363927	0.80212	-1.14627	9.85501	0.0461392	0.1482	1.99224	9.53807	1.09906e-05	4.04537e-05	2.62797	9.21866	0.0221246	0.243097	8.95817	8.34715	9.95111	9.75421	8.95817	9.95111	8.34715	9.75421	9.72078	9.78764	8.13115	8.56315
gene-AYM39_RS05115	NZ_CP014360.1	1076526	1076933	+	protein_coding	AYM39_RS05115	AYM39_05110	.	secG	WP_054763107.1	preprotein translocase subunit SecG	1240.31	1211.42	330.54	612.217	1160.12	1324.71	1242.42	478.94	404.313	441.627	-1.14659	7.84915	0.75377	0.963092	1.01838	8.64878	0.794091	0.903874	1.61499	8.33261	0.00353324	0.00820724	1.88633	8.27587	0.111629	0.497491	7.9421	7.73289	8.63686	8.66482	7.9421	8.63686	7.73289	8.66482	8.66246	8.66718	7.49623	7.96955
gene-AYM39_RS03490	NZ_CP014360.1	764075	765715	+	protein_coding	AYM39_RS03490	AYM39_03485	.	groL	WP_064020522.1	chaperonin GroEL	1635.58	1653.24	192.393	1235.15	1356.78	1100.02	1228.4	126.599	167.022	146.81	3.72745	9.59998	0.0213886	0.224454	1.3778	10.8807	0.000186439	0.00195189	4.83378	9.90402	1.03594e-18	1.69065e-17	1.78626	10.7349	0.259375	0.671859	8.35108	9.8519	10.621	11.0937	8.35108	10.621	9.8519	11.0937	11.0666	11.1208	8.71881	10.985
gene-AYM39_RS20950	NZ_CP014360.1	4719842	4720468	+	protein_coding	AYM39_RS20950	AYM39_20940	.	.	WP_082877691.1	L,D-transpeptidase	1081.63	1060.12	904.661	890.569	1286.45	1115.06	1200.76	919.675	1051.73	985.703	-1.28307	9.55031	0.594764	0.924424	-1.08894	9.14935	0.265201	0.489289	-1.42331	9.48612	0.0288244	0.0523748	-1.20809	9.22938	0.648973	0.906037	9.71806	9.34476	9.20586	9.08882	9.71806	9.20586	9.34476	9.08882	9.08395	9.0937	9.56258	9.12695
gene-AYM39_RS17895	NZ_CP014360.1	4018716	4022792	-	protein_coding	AYM39_RS17895	AYM39_17890	.	rpoB	WP_064022734.1	DNA-directed RNA polymerase subunit beta	1283.6	1255.5	266.409	840.06	1187.14	1187.09	1187.11	249.402	188.017	218.71	1.99794	10.8352	0.172894	0.613001	1.10255	11.964	0.150782	0.339412	3.11823	11.2936	1.38664e-11	1.09525e-10	1.72091	11.6937	0.232722	0.644449	10.2353	11.1202	11.892	12.033	10.2353	11.892	11.1202	12.033	12.0296	12.0364	10.4989	11.7415
gene-AYM39_RS00500	NZ_CP014360.1	118823	119686	+	protein_coding	AYM39_RS00500	AYM39_00495	.	atpG	WP_064020053.1	F0F1 ATP synthase subunit gamma	1310.83	1330.33	346.46	1028.12	1238.26	1127.96	1183.11	293.686	194.188	243.937	2.2313	8.86443	0.103423	0.474629	1.15011	9.75442	0.0556218	0.169811	2.78553	9.09459	3.91124e-08	2.00023e-07	1.43624	9.61419	0.417349	0.793743	8.1421	9.21896	9.64853	9.85271	8.1421	9.64853	9.21896	9.85271	9.82272	9.88271	8.64216	9.79576
gene-AYM39_RS12600	NZ_CP014360.1	2824252	2824338	-	tRNA	AYM39_RS12600	AYM39_12590	.	.	.	tRNA-Leu	687.455	791.909	245.312	397.055	1262.67	1099.31	1180.99	262.588	331.699	297.144	-1.1177	5.06942	0.718174	0.953627	-1.54747	6.05703	7.19474e-07	1.37661e-05	2.29755	5.87545	3.94091e-07	1.77781e-06	1.65584	5.39294	0.0927118	0.4733	5.17122	5.01461	6.34819	5.72704	5.17122	6.34819	5.01461	5.72704	5.60793	5.84615	4.87843	5.15079
gene-AYM39_RS19100	NZ_CP014360.1	4287132	4287962	-	protein_coding	AYM39_RS19100	AYM39_19090	.	.	WP_157198320.1	copper oxidase	1124.34	1111.22	2151.57	1288.64	1101.65	1251.26	1176.46	1782.14	1782.69	1782.41	-1.17123	10.8713	0.750001	0.961132	-1.01966	9.56891	0.781784	0.898366	-2.63558	10.4443	6.27194e-10	4.05257e-09	-2.29444	10.2747	0.065936	0.422904	10.9813	10.6414	9.58294	9.55636	10.9813	9.58294	10.6414	9.55636	9.54547	9.56725	11.2176	10.0651
gene-AYM39_RS20990	NZ_CP014360.1	4726080	4728191	+	protein_coding	AYM39_RS20990	AYM39_20980	.	.	WP_064023192.1	elongation factor G	1572.27	1602.36	211.86	895.478	1261.02	1054.53	1157.77	255.065	314.076	284.57	1.51786	10.0102	0.423079	0.851067	1.41156	11.1792	2.52492e-05	0.000338614	2.3484	10.4218	2.70895e-07	1.24225e-06	2.18371	10.9505	0.103267	0.488073	9.67327	10.053	10.9016	11.4066	9.67327	10.9016	10.053	11.4066	11.3736	11.4396	9.2209	10.8851
gene-AYM39_RS08535	NZ_CP014360.1	1862918	1863109	+	protein_coding	AYM39_RS08535	AYM39_08525	.	.	WP_064021311.1	hypothetical protein	1081.45	1036.91	20.6024	217.932	1221.8	1063.33	1142.56	20.7162	29.3612	25.0387	3.60765	3.95152	0.0124894	0.167494	-1.04753	7.39803	0.539423	0.74179	26.5594	6.50714	2.77797e-59	4.5672e-57	6.9695	6.55968	0.000175571	0.00938986	2.90134	4.03394	7.43299	7.37147	2.90134	7.43299	4.03394	7.37147	7.38237	7.36057	2.64763	5.42024
gene-AYM39_RS00490	NZ_CP014360.1	116718	117248	+	protein_coding	AYM39_RS00490	AYM39_00485	.	.	WP_054760812.1	F0F1 ATP synthase subunit delta	1301.06	1275.82	273.031	1330.33	1158.44	1112.49	1135.46	194.179	187.305	190.742	3.25251	8.20107	0.02306	0.237502	1.1695	9.00526	0.0221916	0.0863642	3.42565	8.26158	5.19548e-14	5.43932e-13	1.23186	8.97127	0.663489	0.912118	7.12048	8.53285	8.88942	9.11586	7.12048	8.88942	8.53285	9.11586	9.11063	9.12109	7.60006	9.46564
gene-AYM39_RS12790	NZ_CP014360.1	2869513	2870181	-	protein_coding	AYM39_RS12790	AYM39_12780	.	.	WP_054759006.1	NADH:ubiquinone reductase (Na(+)-transporting) subunit D	1461.2	1416.72	455.697	1023.69	1094.31	1154.72	1124.52	419.383	225.911	322.647	1.84457	8.71667	0.205416	0.660663	1.31979	9.41994	3.62865e-05	0.000466886	1.99664	8.79355	0.000863023	0.00223902	1.42916	9.37157	0.402676	0.785173	8.13938	9.04472	9.20791	9.6077	8.13938	9.20791	9.04472	9.6077	9.61062	9.60477	8.66846	9.42099
gene-AYM39_RS16150	NZ_CP014360.1	3638362	3639654	-	protein_coding	AYM39_RS16150	AYM39_16145	.	.	WP_064022474.1	trigger factor	1091.18	1129.44	76.4109	350.524	1157.53	1077.35	1117.44	86.6064	152.596	119.601	1.39018	7.97487	0.515789	0.890543	1.02413	10.1662	0.74259	0.875992	5.40178	9.3964	8.61947e-17	1.17368e-15	3.97696	9.50711	0.00534907	0.0949781	7.67111	7.93838	10.1479	10.1836	7.67111	10.1479	7.93838	10.1836	10.1394	10.2278	7.05025	8.82652
gene-AYM39_RS03385	NZ_CP014360.1	737839	739068	+	protein_coding	AYM39_RS03385	AYM39_03380	.	.	WP_054760213.1	pyrophosphate--fructose-6-phosphate 1-phosphotransferase	1311.32	1319.52	213.077	630.139	1125.28	1107.21	1116.25	200.99	259.388	230.189	1.45672	8.88889	0.436036	0.860054	1.21498	10.2219	0.00469139	0.0263275	2.79605	9.51728	5.97964e-10	3.87498e-09	2.33153	9.87053	0.0587593	0.401281	8.58545	9.0251	10.0752	10.3562	8.58545	10.0752	9.0251	10.3562	10.3323	10.38	8.45092	9.59929
gene-AYM39_RS06635	NZ_CP014360.1	1426492	1427526	-	protein_coding	AYM39_RS06635	AYM39_06625	.	plsX	WP_064021009.1	phosphate acyltransferase PlsX	1063.12	1097.17	82.8372	494.074	1099.43	1125.5	1112.46	94.3013	110.49	102.396	2.16451	7.83866	0.138305	0.559164	1.0016	9.82134	0.982038	1	6.25891	9.03725	2.25529e-27	6.67416e-26	2.89521	9.25077	0.0373032	0.322157	7.18116	7.9238	9.82149	9.82319	7.18116	9.82149	7.9238	9.82319	9.78112	9.86525	6.84732	9.00028
gene-AYM39_RS22490	NZ_CP014361.1	232691	233881	+	protein_coding	AYM39_RS22490	AYM39_22480	.	.	WP_064023794.1	ThiF family adenylyltransferase	751.925	749.887	392.144	565.044	1026.07	1189.56	1107.81	382.26	353.419	367.839	1.08234	9.28273	0.864286	0.98774	-1.42891	9.78044	5.92563e-07	1.14365e-05	1.72998	9.67398	0.000555342	0.00149968	1.11868	9.42166	0.786521	0.950981	9.22445	9.3392	10.014	9.50178	9.22445	10.014	9.3392	9.50178	9.48439	9.51918	9.28263	9.39578
gene-AYM39_RS21445	NZ_CP014360.1	4821299	4821700	-	protein_coding	AYM39_RS21445	AYM39_21435	.	.	WP_064023273.1	hypothetical protein	1194.95	1192.41	939.599	1184.65	1168.72	1024.64	1096.68	935.391	794.651	865.021	1.03062	8.9141	0.947522	1	1.12109	8.52233	0.129089	0.307871	-1.37043	8.68214	0.0594525	0.0983637	-1.25983	8.77848	0.569191	0.867089	8.88817	8.93736	8.43609	8.60531	8.88817	8.43609	8.93736	8.60531	8.58752	8.6231	8.97693	8.89778
gene-AYM39_RS03485	NZ_CP014360.1	763731	764018	+	protein_coding	AYM39_RS03485	AYM39_03480	.	.	WP_054760220.1	co-chaperone GroES	776.005	932.528	133.197	747.069	1244.59	938.338	1091.47	83.5729	184.556	134.064	2.5398	6.54114	0.0448986	0.326598	-1.24041	7.8045	0.0366758	0.12729	4.73026	7.23844	5.22549e-11	3.87892e-10	1.49812	7.37922	0.373674	0.768646	5.64	6.7288	7.93864	7.63903	5.64	7.93864	6.7288	7.63903	7.48788	7.79018	5.70243	7.75517
gene-AYM39_RS11010	NZ_CP014360.1	2486836	2487432	+	protein_coding	AYM39_RS11010	AYM39_11000	.	.	WP_064021694.1	SRPBCC family protein	1233.69	1252.96	214.802	806.233	1170.57	996.394	1083.48	203.12	261.7	232.41	1.72451	8.01004	0.259728	0.714559	1.18172	9.11627	0.034503	0.121845	2.69198	8.44979	1.08321e-08	5.88539e-08	1.84382	8.85698	0.181138	0.59503	7.56053	8.16854	8.98627	9.23328	7.56053	8.98627	8.16854	9.23328	9.20277	9.26378	7.42399	8.91309
gene-AYM39_RS17955	NZ_CP014360.1	4027864	4028421	-	protein_coding	AYM39_RS17955	AYM39_17950	.	.	WP_064022741.1	aminoacyl-tRNA hydrolase	604.66	609.665	90.1785	299.341	1088.66	1073.22	1080.94	164.861	241.023	202.942	-1.31713	7.08519	0.521433	0.894211	-1.72659	8.54722	1.03141e-15	4.05171e-14	3.0748	8.2983	2.84603e-10	1.90839e-09	2.34399	7.61377	0.0425305	0.348326	7.25507	6.73958	8.89024	8.10465	7.25507	8.89024	6.73958	8.10465	8.07942	8.12987	6.08732	7.39184
gene-AYM39_RS06165	NZ_CP014360.1	1311752	1312357	+	protein_coding	AYM39_RS06165	AYM39_06155	.	.	WP_082880820.1	hopanoid biosynthesis protein HpnM	943.521	910.806	81.6694	236.695	1086.38	1068.87	1077.63	165.603	192.696	179.149	-1.41363	6.98331	0.394059	0.83257	-1.12762	8.91869	0.0757831	0.213452	3.4664	8.37238	5.69136e-14	5.9028e-13	4.34453	8.12901	0.000688936	0.0228885	7.21607	6.61864	9.00462	8.83215	7.21607	9.00462	6.61864	8.83215	8.83822	8.82608	6.06374	7.17355
gene-AYM39_RS14335	NZ_CP014360.1	3243998	3244336	-	protein_coding	AYM39_RS14335	AYM39_14330	.	.	WP_054758601.1	P-II family nitrogen regulator	1228.44	1090.33	206.778	1374.01	1164.83	983.698	1074.26	276.479	307.643	292.061	2.07033	7.69759	0.169396	0.608371	1.11032	8.23985	0.199927	0.40766	2.12179	7.72378	5.40114e-06	2.06154e-05	1.13757	8.22363	0.793766	0.951941	7.08613	7.71272	8.15925	8.31561	7.08613	8.15925	7.71272	8.31561	8.38206	8.24916	6.55957	8.86587
gene-AYM39_RS12725	NZ_CP014360.1	2851824	2852708	-	protein_coding	AYM39_RS12725	AYM39_12715	.	.	WP_064021950.1	elongation factor Ts	1124.75	1140.42	91.6801	622.506	1085.99	1057.66	1071.82	124.113	135.739	129.926	2.10068	7.9274	0.164897	0.601957	1.08944	9.60442	0.216241	0.42922	4.7518	8.82022	1.47082e-20	2.6433e-19	2.46388	9.15657	0.0827876	0.455851	7.30107	7.93802	9.54224	9.66603	7.30107	9.54224	7.93802	9.66603	9.63671	9.69535	6.76848	9.10755
gene-AYM39_RS03785	NZ_CP014360.1	824385	825665	+	protein_coding	AYM39_RS03785	AYM39_03780	.	glgC	WP_064020564.1	glucose-1-phosphate adenylyltransferase	1077.64	1063.64	589.438	697.015	1095.09	1032.31	1063.7	473.075	438.817	455.946	1.19021	9.77029	0.709488	0.950795	1.03722	10.0908	0.605937	0.793035	1.34269	9.86768	0.0595285	0.0984172	1.17012	10.008	0.706031	0.925435	9.63882	9.88899	10.0637	10.1179	9.63882	10.0637	9.88899	10.1179	10.108	10.1279	9.9748	9.80317
gene-AYM39_RS06815	NZ_CP014360.1	1471640	1472611	+	protein_coding	AYM39_RS06815	AYM39_06805	.	.	WP_064023411.1	GDP-L-fucose synthase	1025.92	1002.36	521.572	708.07	1097.3	1015.56	1056.43	384.866	329.619	357.242	1.43704	9.17513	0.432809	0.858165	-1.0111	9.64839	0.877302	0.953353	1.70126	9.32442	0.00112985	0.00287745	1.17097	9.53111	0.704003	0.925362	8.88656	9.41445	9.65554	9.64191	8.88656	9.65554	9.41445	9.64191	9.6393	9.64452	9.40078	9.42811
gene-AYM39_RS05100	NZ_CP014360.1	1072369	1074294	+	protein_coding	AYM39_RS05100	AYM39_05095	.	ftsH	WP_064020764.1	ATP-dependent zinc metalloprotease FtsH	1029.97	1004.13	781.645	713.806	982.801	1124.96	1053.88	824.847	786.798	805.823	-1.25386	10.8947	0.635276	0.933514	-1.0039	10.6338	0.956655	0.991963	-1.33062	10.8571	0.0629681	0.103074	-1.06532	10.6773	0.880819	0.98096	11.0482	10.6974	10.6355	10.6317	11.0482	10.6355	10.6974	10.6317	10.6307	10.6328	10.9696	10.4253
gene-AYM39_RS12785	NZ_CP014360.1	2868905	2869513	-	protein_coding	AYM39_RS12785	AYM39_12775	.	nqrE	WP_054759008.1	NADH:ubiquinone reductase (Na(+)-transporting) subunit E	1375.08	1286.19	483.524	853.619	1026.59	1079.55	1053.07	446.969	231.198	339.083	1.61161	8.52993	0.311487	0.760556	1.30286	9.17923	8.47739e-05	0.000959978	1.77877	8.62118	0.00644117	0.0138933	1.43862	9.11892	0.380238	0.773191	8.06677	8.82125	8.97813	9.35894	8.06677	8.97813	8.82125	9.35894	9.38773	9.33015	8.61853	9.02398
gene-AYM39_RS12845	NZ_CP014360.1	2881137	2881460	-	protein_coding	AYM39_RS12845	AYM39_12835	.	.	WP_064021965.1	hypothetical protein	1034.51	1065.02	465.922	868.912	1086.04	1011.32	1048.68	514.029	573.76	543.894	1.00393	7.91273	0.993422	1	1.03187	8.08398	0.664053	0.831121	1.11123	7.98801	0.506457	0.60015	1.14184	8.014	0.73405	0.940389	7.91311	7.89978	8.06374	8.11013	7.91311	8.06374	7.89978	8.11013	8.06994	8.15032	7.65807	8.14149
gene-AYM39_RS06025	NZ_CP014360.1	1279323	1279850	-	protein_coding	AYM39_RS06025	AYM39_06015	.	.	WP_064020912.1	hypothetical protein	1294.44	1245.42	2545.11	1882.5	1072.8	1007.65	1040.22	2696.68	2262.46	2479.57	-1.28519	10.6347	0.606355	0.930037	1.25783	8.92859	0.00103362	0.00796571	-4.14392	10.1152	1.97628e-17	2.87629e-16	-2.56348	9.91752	0.0316361	0.296898	10.7978	10.3818	8.75475	9.08667	10.7978	8.75475	10.3818	9.08667	9.09513	9.0782	10.8058	9.95774
gene-AYM39_RS13020	NZ_CP014360.1	2924885	2926963	-	protein_coding	AYM39_RS13020	AYM39_13010	.	pnp	WP_064021992.1	polyribonucleotide nucleotidyltransferase	1087.69	1106.67	510.889	847.557	999.679	1041.36	1020.52	543.246	493.699	518.472	1.07898	10.5791	0.872351	0.98774	1.10911	10.7783	0.13067	0.309686	1.13169	10.6153	0.417959	0.513654	1.16332	10.7461	0.717921	0.931555	10.5214	10.6249	10.7024	10.8513	10.5214	10.7024	10.6249	10.8513	10.8195	10.8832	10.4667	10.7831
gene-AYM39_RS23530	NZ_CP014360.1	139964	140116	-	protein_coding	AYM39_RS23530	.	.	.	WP_157198031.1	hypothetical protein	1943.48	1656.62	144.301	130.917	970.43	1069.43	1019.93	203.308	428.986	316.147	-2.65935	5.50203	0.00561854	0.103282	1.8189	7.4328	3.29189e-16	1.32843e-14	1.86728	6.56394	0.00317821	0.0074449	9.02249	6.95381	2.0769e-09	5.12187e-07	5.97051	4.65969	6.94673	7.80245	5.97051	6.94673	4.65969	7.80245	7.89785	7.70706	4.9257	4.39367
gene-AYM39_RS01080	NZ_CP014360.1	253174	253752	+	protein_coding	AYM39_RS01080	AYM39_01075	.	.	WP_054761932.1	hypothetical protein	951.567	923.825	475.848	664.041	972.449	1053.08	1012.76	549.745	460.854	505.3	-1.06398	8.59918	0.890558	0.991942	-1.04695	8.81357	0.496284	0.711242	1.15123	8.74879	0.39198	0.487531	1.17018	8.67133	0.696129	0.922592	8.63871	8.55629	8.84853	8.78287	8.63871	8.84853	8.55629	8.78287	8.78483	8.7809	8.52282	8.58975
gene-AYM39_RS13290	NZ_CP014360.1	2982022	2982264	-	protein_coding	AYM39_RS13290	AYM39_13280	.	hfq	WP_054758645.1	RNA chaperone Hfq	1060.6	1124.87	476.238	630.094	1038.31	979.173	1008.74	368.917	447.409	408.163	1.13617	7.176	0.746134	0.960964	1.11706	7.67233	0.123138	0.297537	1.42535	7.36018	0.0277745	0.0507161	1.40054	7.52749	0.3597	0.759613	7.08408	7.27194	7.59507	7.75397	7.08408	7.59507	7.27194	7.75397	7.69245	7.81549	7.2768	7.26709
gene-AYM39_RS11800	NZ_CP014360.1	2672958	2673632	+	protein_coding	AYM39_RS11800	AYM39_11790	.	.	WP_064021815.1	hypothetical protein	578.595	504.856	332.67	249.844	853.921	1154.62	1004.27	276.801	264.866	270.833	-1.06737	7.9179	0.884105	0.991909	-1.79484	8.69148	8.63377e-11	2.50492e-09	2.12742	8.61058	9.04316e-06	3.36203e-05	1.26544	8.04949	0.558824	0.864986	7.96769	7.81712	9.04213	8.21104	7.96769	9.04213	7.81712	8.21104	8.28975	8.13234	8.22862	7.40562
gene-AYM39_RS08560	NZ_CP014360.1	1866876	1867745	+	protein_coding	AYM39_RS08560	AYM39_08550	.	.	WP_064021315.1	triphosphoribosyl-dephospho-CoA synthase	913.61	862.475	349.358	1078.1	1077.42	923.616	1000.52	357.073	530.719	443.896	1.27674	9.22553	0.621148	0.931845	-1.09456	9.35526	0.248352	0.468278	1.30232	9.24166	0.14158	0.206599	-1.07333	9.34065	0.87347	0.977397	9.0159	9.26912	9.41429	9.29041	9.0159	9.41429	9.26912	9.29041	9.31255	9.26827	8.66411	9.87414
gene-AYM39_RS00510	NZ_CP014360.1	121130	121552	+	protein_coding	AYM39_RS00510	AYM39_00505	.	.	WP_054760818.1	F0F1 ATP synthase subunit epsilon	1095.16	1067.79	378.624	744.003	991.199	994.987	993.093	390.107	246.868	318.488	1.43178	7.80994	0.423902	0.851067	1.12275	8.45216	0.0834305	0.227626	1.78826	8.00975	0.00177229	0.00437553	1.40309	8.3097	0.396922	0.783431	7.49269	8.02236	8.36971	8.53642	7.49269	8.36971	8.02236	8.53642	8.53531	8.53753	7.743	8.30171
gene-AYM39_RS02755	NZ_CP014360.1	609342	609617	+	protein_coding	AYM39_RS02755	AYM39_02750	.	.	WP_064023340.1	hypothetical protein	1094.59	1070.17	804.263	1042.48	979.579	1001.7	990.64	759.732	559.261	659.496	1.17183	8.07915	0.719878	0.954574	1.12668	7.83543	0.077419	0.216841	-1.15961	7.85727	0.387099	0.482542	-1.20565	8.05991	0.628003	0.897234	7.94508	8.19241	7.7524	7.92373	7.94508	7.7524	8.19241	7.92373	7.92064	7.92681	8.21203	8.17279
gene-AYM39_RS19890	NZ_CP014360.1	4477642	4479006	-	protein_coding	AYM39_RS19890	AYM39_19880	.	.	WP_064023030.1	S41 family peptidase	815.005	815.712	383.738	561.226	924.935	1052.46	988.697	390.54	335.212	362.876	1.08151	9.45987	0.865886	0.98774	-1.17463	9.93646	0.0224723	0.087046	1.56461	9.76146	0.00508329	0.0112767	1.23174	9.67327	0.618032	0.892235	9.39822	9.51515	10.0475	9.81692	9.39822	10.0475	9.51515	9.81692	9.79695	9.8369	9.44784	9.58246
gene-AYM39_RS12720	NZ_CP014360.1	2851019	2851738	-	protein_coding	AYM39_RS12720	AYM39_12710	.	.	WP_054759022.1	UMP kinase	963.934	954.86	99.0191	491.916	938.991	1031.59	985.288	162.755	133.29	148.023	1.54204	7.53417	0.373131	0.810733	1.00479	9.12422	0.94454	0.984784	3.8206	8.45991	3.50188e-15	4.05871e-14	2.49074	8.61498	0.0576645	0.399957	7.1866	7.52768	9.12229	9.12975	7.1866	9.12229	7.52768	9.12975	9.11722	9.14227	6.58372	8.47165
gene-AYM39_RS19315	NZ_CP014360.1	4334430	4334720	-	protein_coding	AYM39_RS19315	AYM39_19305	.	raiA	WP_054761376.1	ribosome-associated translation inhibitor RaiA	902.724	949.705	398.632	521.786	1056.55	907.261	981.905	407.599	415.583	411.591	-1.06718	7.30816	0.870675	0.98774	-1.02895	7.79193	0.71919	0.864027	1.37493	7.60333	0.0479066	0.0812911	1.42573	7.53828	0.336021	0.740593	7.36093	7.26767	7.81164	7.77557	7.36093	7.81164	7.26767	7.77557	7.71985	7.83128	7.28021	7.25512
gene-AYM39_RS21030	NZ_CP014360.1	4736014	4736967	+	protein_coding	AYM39_RS21030	AYM39_21020	.	.	WP_064023197.1	Tim44 domain-containing protein	949.247	974.077	574.516	840.379	965.923	981.935	973.929	354.497	342.45	348.474	1.68744	9.25237	0.259363	0.714559	1.01848	9.52417	0.789404	0.90315	1.6078	9.20966	0.00264727	0.00632126	-1.03047	9.55912	0.942588	0.995814	8.82797	9.58057	9.51249	9.5384	8.82797	9.51249	9.58057	9.5384	9.50045	9.57635	9.51314	9.648
gene-AYM39_RS14345	NZ_CP014360.1	3245943	3246281	-	protein_coding	AYM39_RS14345	AYM39_14340	.	.	WP_054758519.1	P-II family nitrogen regulator	1112.17	1071.36	68.9261	833.469	1085.11	852.6	968.855	208.186	185.298	196.742	1.72188	6.95741	0.322835	0.770595	1.1593	8.12491	0.0945366	0.247724	2.83645	7.4565	1.34906e-09	8.29426e-09	1.91035	7.83548	0.247136	0.658752	6.52095	6.57578	8.00554	8.23149	6.52095	8.00554	6.57578	8.23149	8.23906	8.22392	5.00488	8.14668
gene-AYM39_RS19875	NZ_CP014360.1	4473888	4475249	-	protein_coding	AYM39_RS19875	AYM39_19865	.	.	WP_064023027.1	sodium:proton antiporter	974.45	1028.72	218.7	755.33	995.979	941.696	968.838	243.437	284.607	264.022	1.45354	9.23261	0.452634	0.866756	1.06584	10.0646	0.379664	0.609888	2.11512	9.57758	3.02306e-06	1.21113e-05	1.55074	9.82787	0.335564	0.740593	8.93683	9.3212	10.0175	10.1097	8.93683	10.0175	9.3212	10.1097	10.0513	10.1681	8.63507	10.0073
gene-AYM39_RS20550	NZ_CP014360.1	4629977	4630357	-	protein_coding	AYM39_RS20550	AYM39_20540	.	.	WP_064023131.1	aspartate 1-decarboxylase	933.547	900.056	527.565	607.708	1032.69	892.16	962.425	1049.85	1576.5	1313.18	-2.72899	8.86217	0.032255	0.277001	-1.01955	8.15809	0.801964	0.909535	-2.36156	8.91933	2.74622e-06	1.11227e-05	1.13314	8.05689	0.746664	0.94286	9.38734	7.96495	8.1704	8.14831	9.38734	8.1704	7.96495	8.14831	8.15527	8.14136	8.06935	7.86056
gene-AYM39_RS02485	NZ_CP014360.1	556639	558648	+	protein_coding	AYM39_RS02485	AYM39_02480	.	tkt	WP_064020375.1	transketolase	1155.15	1158.52	1318.73	1166.58	1019.9	902.327	961.112	966.647	771.546	869.096	1.23038	11.3781	0.666879	0.944147	1.23975	10.7319	0.00472939	0.0264738	-1.57163	10.9311	0.00582245	0.0127132	-1.55973	11.2345	0.300325	0.70928	11.2101	11.4903	10.5648	10.8791	11.2101	10.5648	11.4903	10.8791	10.8576	10.9005	11.7854	11.1951
gene-AYM39_RS01565	NZ_CP014360.1	353385	354062	+	protein_coding	AYM39_RS01565	AYM39_01560	.	.	WP_054760451.1	cytochrome c4	903.484	876.031	242.327	540.04	954.716	964.703	959.709	278.284	313.978	296.131	1.06816	8.14618	0.884444	0.991909	-1.04618	8.96499	0.49811	0.711884	1.86653	8.61808	0.000103313	0.000319808	1.67005	8.60931	0.217203	0.628972	8.10013	8.14955	8.99944	8.93454	8.10013	8.99944	8.14955	8.93454	8.93742	8.93166	7.77965	8.51946
gene-AYM39_RS23175	NZ_CP014360.1	3325689	3326165	-	protein_coding	AYM39_RS23175	.	.	.	WP_082880949.1	prepilin-type N-terminal cleavage/methylation domain-containing protein	681.198	692.15	1372.74	667.427	993.908	921.74	957.824	1957.43	5119.59	3538.51	-3.84961	10.4946	0.0159864	0.188232	-1.3534	8.2864	2.36407e-05	0.000320921	-6.37983	10.3702	7.98797e-13	7.34133e-12	-2.24327	8.74882	0.0756522	0.438981	11.0092	9.04388	8.4895	8.05606	11.0092	8.4895	9.04388	8.05606	8.0253	8.08682	9.76946	8.3183
gene-AYM39_RS00600	NZ_CP014360.1	142920	143387	-	protein_coding	AYM39_RS00600	AYM39_00595	.	.	WP_064020069.1	CBS domain-containing protein	1041.79	997.806	348.508	480.409	937.506	973.3	955.403	381.145	437.944	409.545	-1.18254	7.91483	0.697533	0.948654	1.10065	8.52664	0.150344	0.338769	1.34346	8.25983	0.0642189	0.104689	1.74836	8.24702	0.154323	0.563356	8.03255	7.79375	8.45922	8.59717	8.03255	8.45922	7.79375	8.59717	8.60888	8.58546	7.76915	7.81835
gene-AYM39_RS17010	NZ_CP014360.1	3821110	3823962	+	protein_coding	AYM39_RS17010	AYM39_17005	.	.	WP_064022601.1	formate dehydrogenase subunit alpha	1132.62	1131.02	823.123	791.593	932.997	941.076	937.037	859.796	706.962	783.379	-1.13405	11.4881	0.792761	0.968138	1.24554	11.2026	0.0011681	0.00874399	-1.45449	11.3308	0.0179581	0.0344792	-1.0297	11.3735	0.945148	0.996559	11.5677	11.3759	11.0359	11.3526	11.5677	11.0359	11.3759	11.3526	11.3342	11.3709	11.6108	11.141
gene-AYM39_RS16235	NZ_CP014360.1	3656565	3657581	+	protein_coding	AYM39_RS16235	AYM39_16230	.	ilvC	WP_064022486.1	ketol-acid reductoisomerase	1351.15	1315.7	129.44	875.614	996.029	853.015	924.522	144.808	121.553	133.18	2.8795	8.48876	0.0569043	0.36786	1.48486	9.8434	4.89999e-07	9.66714e-06	3.99489	8.85554	1.72239e-15	2.0443e-14	2.0606	9.67138	0.166582	0.578245	7.53193	8.63045	9.52535	10.1016	7.53193	9.52535	8.63045	10.1016	10.1014	10.1018	7.46156	9.79933
gene-AYM39_RS06075	NZ_CP014360.1	1292041	1293285	+	protein_coding	AYM39_RS06075	AYM39_06065	.	fabF	WP_064020921.1	beta-ketoacyl-ACP synthase II	978.604	983.252	111.425	620.502	870.396	972.282	921.339	81.9175	103.928	92.9228	3.03564	8.31477	0.0374842	0.298102	1.09893	9.88329	0.175104	0.372979	5.71106	9.04951	5.3068e-24	1.25303e-22	2.06652	9.51928	0.147923	0.558506	7.30118	8.56565	9.81395	9.95074	7.30118	9.81395	8.56565	9.95074	9.92797	9.9735	7.53676	9.59454
gene-AYM39_RS01870	NZ_CP014360.1	429166	429321	-	protein_coding	AYM39_RS01870	AYM39_01865	.	rpmG	WP_054762382.1	50S ribosomal protein L33	747.133	797.079	175.138	447.765	986.135	816.76	901.448	199.398	377.716	288.557	-1.15039	5.84219	0.692558	0.947618	-1.13306	6.70343	0.132694	0.312648	1.81171	6.43336	0.00326592	0.00763826	1.83527	6.23937	0.0626052	0.414588	5.89362	5.68499	6.7933	6.62139	5.89362	6.7933	5.68499	6.62139	6.55601	6.68677	5.22399	6.14598
gene-AYM39_RS17060	NZ_CP014360.1	3834439	3834777	-	protein_coding	AYM39_RS17060	AYM39_17055	.	.	WP_064022608.1	hypothetical protein	917.043	971.898	332.962	678.492	1036.05	749.528	892.79	301.75	331.795	316.773	1.29835	7.39693	0.525701	0.897368	1.08829	7.95979	0.404671	0.635826	1.62781	7.59179	0.00523188	0.0115314	1.364	7.81318	0.427709	0.80107	7.20291	7.54604	7.87978	8.02281	7.20291	7.87978	7.54604	8.02281	7.96176	8.08385	7.24104	7.85105
gene-AYM39_RS06645	NZ_CP014360.1	1427904	1428422	-	protein_coding	AYM39_RS06645	AYM39_06635	.	.	WP_064021010.1	hypothetical protein	739.071	780.339	109.185	318.564	812.283	962.678	887.48	145.612	156.205	150.909	1.12721	6.83112	0.759303	0.963092	-1.13083	8.41103	0.0950668	0.248236	3.38105	7.8761	7.81754e-14	7.94098e-13	2.65232	7.78185	0.0196893	0.224681	6.75194	6.81676	8.49701	8.32222	6.75194	8.49701	6.81676	8.32222	8.26384	8.3806	6.25633	7.37719
gene-AYM39_RS08195	NZ_CP014360.1	1785749	1786294	+	protein_coding	AYM39_RS08195	AYM39_08185	.	.	WP_064021256.1	cytochrome c oxidase assembly protein	1079.33	1068.19	317.591	630.183	906.78	866.738	886.759	274.955	275.083	275.019	1.40287	7.94496	0.441851	0.860054	1.24803	8.74025	0.00131446	0.0095341	1.85628	8.19589	0.00010278	0.000318826	1.65133	8.57444	0.220409	0.632471	7.68542	8.14358	8.57362	8.89358	7.68542	8.57362	8.14358	8.89358	8.88172	8.90544	7.85713	8.43003
gene-AYM39_RS23785	NZ_CP014360.1	1839741	1839989	+	protein_coding	AYM39_RS23785	.	.	.	WP_157198123.1	hypothetical protein	549.987	475.893	541.238	686.492	1030.87	741.485	886.178	518.947	633.38	576.164	-1.11619	7.53559	0.789982	0.968138	-1.6818	7.11474	5.42795e-07	1.05678e-05	-1.12478	7.52925	0.507581	0.601001	-1.69528	7.12281	0.12025	0.510079	7.61286	7.46011	7.42556	6.70217	7.61286	7.42556	7.46011	6.70217	6.78636	6.61798	7.49525	7.42498
gene-AYM39_RS17820	NZ_CP014360.1	4004751	4005119	-	protein_coding	AYM39_RS17820	AYM39_17815	.	rplN	WP_054759259.1	50S ribosomal protein L14	905.774	656.787	232.348	1141.32	943.517	824.192	883.855	241.011	357.199	299.105	1.78129	7.70891	0.252007	0.708642	-1.10092	7.93519	0.322767	0.553404	1.70792	7.6713	0.00274473	0.00654319	-1.14894	7.96831	0.763693	0.946303	7.2164	7.78408	8.00255	7.85429	7.2164	8.00255	7.78408	7.85429	8.06585	7.64272	6.84732	8.72084
gene-AYM39_RS07500	NZ_CP014360.1	1617216	1618808	+	protein_coding	AYM39_RS07500	AYM39_07490	.	.	WP_064021143.1	ABC-F family ATPase	841.304	856.605	20.3272	69.2633	844.822	916.403	880.613	22.0236	26.794	24.4088	1.4489	6.02576	0.310533	0.760556	-1.00513	10.1006	0.941382	0.983709	20.7907	9.17572	1.87481e-60	3.61838e-58	14.2678	9.19504	1.15929e-07	1.77452e-05	5.74936	6.13055	10.1051	10.0977	5.74936	10.1051	6.13055	10.0977	10.0653	10.13	5.46306	6.79803
gene-AYM39_RS19040	NZ_CP014360.1	4271167	4272462	-	protein_coding	AYM39_RS19040	AYM39_19030	.	gltA	WP_064022903.1	citrate (Si)-synthase	915.878	903.88	123.366	233.404	852.523	892.969	872.746	88.2946	86.6854	87.49	1.66506	7.68976	0.24146	0.698657	1.07534	9.84756	0.281408	0.508724	5.73687	9.0291	5.82568e-26	1.5393e-24	3.70535	9.24396	0.00236155	0.0563598	7.28239	7.99264	9.79554	9.90021	7.28239	9.79554	7.99264	9.90021	9.89036	9.91006	7.74052	8.24476
gene-AYM39_RS09900	NZ_CP014360.1	2195287	2196204	+	protein_coding	AYM39_RS09900	AYM39_09890	.	.	WP_064021521.1	PhzF family phenazine biosynthesis protein	1104.46	1065.99	238.397	1229.38	901.062	841.744	871.403	271.966	252.069	262.018	2.16169	9.02061	0.147091	0.57275	1.28306	9.48702	0.000433848	0.00397082	1.91406	8.90409	5.95943e-05	0.000193801	1.13615	9.56651	0.794225	0.951941	8.36148	9.16622	9.29605	9.65704	8.36148	9.29605	9.16622	9.65704	9.66323	9.65084	8.19163	10.1408
gene-AYM39_RS07160	NZ_CP014360.1	1547197	1547406	+	protein_coding	AYM39_RS07160	AYM39_07150	.	.	WP_064023414.1	hypothetical protein	764.338	729.008	415.716	630.089	851.872	889.745	870.809	503.623	416.09	459.857	-1.0617	7.0036	0.874858	0.98774	-1.13103	7.08076	0.0653113	0.191364	1.08748	7.10881	0.606723	0.690045	1.02136	6.9745	0.949386	0.999129	7.046	6.96558	7.17517	6.99885	7.046	7.17517	6.96558	6.99885	7.0135	6.9842	6.87317	7.05798
gene-AYM39_RS19995	NZ_CP014360.1	4499538	4500695	+	protein_coding	AYM39_RS19995	AYM39_19985	.	ftsZ	WP_064023046.1	cell division protein FtsZ	1156.52	1161.39	1104.06	845.15	881.081	848.242	864.661	832.28	609.913	721.096	1.17418	10.2773	0.74205	0.960964	1.38165	9.87143	3.50139e-06	5.95504e-05	-1.45139	9.91275	0.028334	0.0516316	-1.23337	10.245	0.627965	0.897234	10.1377	10.3347	9.62003	10.0867	10.1377	9.62003	10.3347	10.0867	10.0643	10.1091	10.734	9.93541
gene-AYM39_RS08945	NZ_CP014360.1	1955790	1956314	+	protein_coding	AYM39_RS08945	AYM39_08935	.	infC	WP_082880865.1	translation initiation factor IF-3	828.645	797.964	401.961	987.773	939.299	788.807	864.053	422.519	544.816	483.667	1.15544	8.54319	0.756406	0.963092	-1.03211	8.45657	0.691875	0.848641	1.03155	8.45745	0.856716	0.902245	-1.15645	8.54231	0.72717	0.935247	8.42889	8.57989	8.47478	8.43709	8.42889	8.47478	8.57989	8.43709	8.44491	8.42927	8.13932	9.02045
gene-AYM39_RS01995	NZ_CP014360.1	457661	458917	+	protein_coding	AYM39_RS01995	AYM39_01990	.	rho	WP_054762345.1	transcription termination factor Rho	850.731	849.748	114.313	567.988	843.372	883.303	863.338	111.642	180.779	146.211	1.80983	8.45771	0.258544	0.714559	1.01589	9.74592	0.816126	0.917863	3.40818	9.10808	7.20844e-11	5.1861e-10	1.91215	9.36432	0.18351	0.597143	7.9345	8.53411	9.7359	9.75851	7.9345	9.7359	8.53411	9.75851	9.73999	9.77703	7.58725	9.48096
gene-AYM39_RS00855	NZ_CP014360.1	194400	194879	+	protein_coding	AYM39_RS00855	AYM39_00850	.	.	WP_064020109.1	FKBP-type peptidyl-prolyl cis-trans isomerase	901.707	925.964	302.998	618.343	946.665	771.71	859.187	238.395	327.727	283.061	1.32518	7.7506	0.523899	0.895489	1.09504	8.40918	0.278109	0.505538	1.75425	7.9959	0.00141	0.00353814	1.44873	8.23061	0.352866	0.755298	7.52387	7.91103	8.33575	8.47596	7.52387	8.33575	7.91103	8.47596	8.43755	8.51437	7.6046	8.21747
gene-AYM39_RS03825	NZ_CP014360.1	834340	835512	-	protein_coding	AYM39_RS03825	AYM39_03820	.	pgk	WP_064020571.1	phosphoglycerate kinase	1027.68	1010.46	368.438	612.932	837.913	861.063	849.488	352.304	303.345	327.825	1.23214	9.19554	0.652264	0.941476	1.23712	9.77331	0.00156669	0.0109707	1.48942	9.3535	0.0128422	0.0257599	1.49558	9.65736	0.338827	0.742742	9.03375	9.33096	9.61319	9.91981	9.03375	9.61319	9.33096	9.91981	9.91264	9.92698	9.17088	9.49103
gene-AYM39_RS22970	NZ_CP014360.1	1807233	1807736	+	protein_coding	AYM39_RS22970	.	.	.	WP_064041691.1	hypothetical protein	1706.84	1634.2	159.161	437.169	854.26	843.247	848.754	474.12	555.532	514.826	-2.16238	8.01547	0.0958969	0.458714	2.02865	8.99122	2.44365e-25	1.64354e-23	-1.05268	8.43021	0.748682	0.814758	4.16642	8.72354	0.00130132	0.0368429	8.46704	7.27075	8.39578	9.41448	8.46704	8.39578	7.27075	9.41448	9.42647	9.4025	6.75218	7.78932
gene-AYM39_RS17480	NZ_CP014360.1	3925491	3925934	-	protein_coding	AYM39_RS17480	AYM39_17475	.	.	WP_054762674.1	flagellar protein FlaG	731.828	676.653	956.385	463.94	770.339	905.607	837.973	6707.96	3729.82	5218.89	-8.22663	10.7968	0.00018522	0.0114193	-1.15308	8.09021	0.0505032	0.157927	-10.8746	10.7575	6.57343e-28	2.04052e-26	-1.52388	8.31934	0.338244	0.742291	11.5654	8.41909	8.19046	7.98827	11.5654	8.19046	8.41909	7.98827	8.0253	7.95125	9.14553	7.69266
gene-AYM39_RS08110	NZ_CP014360.1	1769861	1770043	-	protein_coding	AYM39_RS08110	AYM39_08100	.	.	WP_064021241.1	hypothetical protein	533.541	446.24	419.745	198.04	727.04	937.376	832.208	637.003	985.032	811.018	-2.91791	7.08437	0.0176258	0.201134	-1.64669	6.58559	9.02838e-09	2.2142e-07	-1.69167	7.32554	0.00433653	0.00977704	1.04794	6.15002	0.899681	0.985631	7.63497	5.95416	6.90211	6.19549	7.63497	6.90211	5.95416	6.19549	6.30351	6.08747	6.69022	5.21809
gene-AYM39_RS15035	NZ_CP014360.1	3397505	3398005	-	protein_coding	AYM39_RS15035	AYM39_15030	.	.	WP_082881104.1	OmpH family outer membrane protein	720.067	676.11	295.072	683.398	824.869	828.912	826.89	274.205	390.076	332.141	1.18983	7.95594	0.700574	0.948991	-1.1492	8.2493	0.0399896	0.13413	1.4364	8.11022	0.0346987	0.0611949	1.05003	8.11099	0.903581	0.986714	7.81081	8.02546	8.34968	8.14965	7.81081	8.34968	8.02546	8.14965	8.17563	8.12368	7.62801	8.42291
gene-AYM39_RS04695	NZ_CP014360.1	992021	992500	-	protein_coding	AYM39_RS04695	AYM39_04690	.	.	WP_064020707.1	peroxiredoxin	868.906	860.795	655.059	668.914	894.693	755.215	824.954	512.486	344.505	428.495	1.31451	8.34779	0.548527	0.906519	1.07941	8.3393	0.335037	0.563771	1.10661	8.21278	0.582726	0.670135	-1.10023	8.46384	0.811229	0.957653	8.10937	8.52172	8.2796	8.39682	8.10937	8.2796	8.52172	8.39682	8.38425	8.40939	8.71293	8.33051
gene-AYM39_RS08440	NZ_CP014360.1	1838643	1838891	+	protein_coding	AYM39_RS08440	AYM39_08430	.	.	WP_064021295.1	DUF2442 domain-containing protein	818.615	862.165	408.607	463.57	824.345	820.339	822.342	371.086	189.744	280.415	1.31066	6.79191	0.477843	0.881973	1.05426	7.36893	0.445813	0.6697	1.67854	7.00968	0.0134997	0.0269206	1.35142	7.20585	0.38907	0.776156	6.51089	6.97742	7.33758	7.41228	6.51089	7.33758	6.97742	7.41228	7.35585	7.46871	7.0923	6.86255
gene-AYM39_RS17975	NZ_CP014360.1	4030152	4031003	-	protein_coding	AYM39_RS17975	AYM39_17970	.	ispE	WP_064023597.1	4-(cytidine 5'-diphospho)-2-C-methyl-D-erythritol kinase	451.077	435.43	254.273	342.186	813.804	816.998	815.401	314.221	440.477	377.349	-1.50984	8.50785	0.361875	0.801178	-1.78439	8.73358	9.4748e-18	4.08336e-16	1.24636	8.94228	0.198608	0.274477	1.05437	8.21904	0.891787	0.983057	8.75962	8.1844	9.09376	8.26053	8.75962	9.09376	8.1844	8.26053	8.26661	8.25446	8.17705	8.19175
gene-AYM39_RS04750	NZ_CP014360.1	1008783	1009034	+	protein_coding	AYM39_RS04750	AYM39_04745	.	rpsP	WP_054759395.1	30S ribosomal protein S16	607.596	670.539	151.495	358.694	897.895	731.82	814.858	197.499	327.567	262.533	-1.27353	6.33103	0.490881	0.883079	-1.23753	7.19104	0.0139051	0.0612068	1.7973	6.98077	0.00234408	0.00564282	1.84696	6.65463	0.0649726	0.419816	6.46708	6.10443	7.33423	7.03576	6.46708	7.33423	6.10443	7.03576	6.94597	7.12555	5.69562	6.51323
gene-AYM39_RS02805	NZ_CP014360.1	615937	616170	+	protein_coding	AYM39_RS02805	AYM39_02800	.	rpsU	WP_054760073.1	30S ribosomal protein S21	870.187	855.798	176.121	493.286	855.679	764.655	810.167	298.117	410.698	354.407	-1.32564	6.63296	0.453766	0.866846	1.09741	7.28906	0.20213	0.410643	1.32055	7.03701	0.10459	0.159819	1.91921	6.96027	0.0721054	0.431884	6.81645	6.33326	7.2249	7.36167	6.81645	7.2249	6.33326	7.36167	7.35437	7.36897	5.80396	6.86255
gene-AYM39_RS01370	NZ_CP014360.1	311322	311786	-	protein_coding	AYM39_RS01370	AYM39_01365	.	.	WP_064020191.1	RNA-binding protein	787.63	774.978	1104.69	639.02	813.904	773.221	793.562	1133.48	1108.42	1120.95	-1.45024	9.23126	0.447446	0.863571	1.0147	8.19051	0.8358	0.930116	-2.45363	8.96628	1.95405e-08	1.03017e-07	-1.66745	8.61614	0.240001	0.64871	9.47579	8.81943	8.18283	8.20503	9.47579	8.18283	8.81943	8.20503	8.19736	8.21269	9.41974	8.21911
gene-AYM39_RS21090	NZ_CP014360.1	4750868	4751419	-	protein_coding	AYM39_RS21090	AYM39_21080	.	.	WP_064023208.1	hypothetical protein	827.93	842.789	722.937	584.125	770.066	767.244	768.655	785.598	728.741	757.169	-1.33675	8.9624	0.535695	0.903652	1.12076	8.4653	0.0924482	0.243982	-1.71242	8.81915	0.000871116	0.00225474	-1.143	8.64466	0.746837	0.94286	9.15676	8.69633	8.38408	8.54793	9.15676	8.38408	8.69633	8.54793	8.51581	8.58005	9.05608	8.33658
gene-AYM39_RS11805	NZ_CP014360.1	2673768	2674544	+	protein_coding	AYM39_RS11805	AYM39_11795	.	.	WP_054763383.1	hypothetical protein	437.907	388.54	384.543	188.536	630.156	903.603	766.879	382.354	426.679	404.517	-1.57502	8.45321	0.354237	0.795779	-1.79565	8.50456	1.49867e-09	3.8904e-08	1.08831	8.80638	0.626764	0.709023	-1.04747	8.0556	0.914672	0.989466	8.74528	7.92163	8.84954	8.02487	8.74528	8.84954	7.92163	8.02487	8.09153	7.95822	8.63951	7.20375
gene-AYM39_RS16990	NZ_CP014360.1	3817592	3818575	+	protein_coding	AYM39_RS16990	AYM39_16985	.	.	WP_064022599.1	peptidylprolyl isomerase	1610.48	1510.75	332.442	800.008	775.577	749.669	762.623	257.663	278.539	268.101	1.69891	8.92414	0.262312	0.716775	2.10852	9.83963	1.66781e-26	1.21367e-24	1.63841	8.89215	0.00193976	0.00474152	2.03326	9.85667	0.102196	0.487793	8.49431	9.19579	9.20462	10.2802	8.49431	9.20462	9.19579	10.2802	10.3069	10.2535	8.7699	9.62167
gene-AYM39_RS08940	NZ_CP014360.1	1953861	1955768	+	protein_coding	AYM39_RS08940	AYM39_08930	.	thrS	WP_064021368.1	threonine--tRNA ligase	631.022	649.35	126.513	302.798	714.12	805.333	759.727	168.643	182.34	175.491	-1.01595	8.8242	0.973208	1	-1.14944	10.0541	0.0494891	0.155362	2.48999	9.63947	9.93986e-09	5.42719e-08	2.20071	9.4908	0.0705081	0.431884	8.83741	8.7543	10.1509	9.95085	8.83741	10.1509	8.7543	9.95085	9.91087	9.99084	8.33258	9.17601
gene-AYM39_RS19445	NZ_CP014360.1	4362699	4363352	-	protein_coding	AYM39_RS19445	AYM39_19435	.	crp	WP_054760982.1	cAMP-activated global transcriptional regulator CRP	550.156	589.012	300.732	484.587	746.998	761.377	754.188	244.364	158.44	201.402	1.60561	7.87679	0.284476	0.733721	-1.28322	8.42882	0.000312785	0.00301837	2.14757	8.15213	3.54909e-05	0.000120631	1.04287	8.20799	0.914596	0.989466	7.46415	8.17493	8.60062	8.24021	7.46415	8.60062	8.17493	8.24021	8.17183	8.30858	8.03809	8.31176
gene-AYM39_RS11590	NZ_CP014360.1	2597147	2598148	-	protein_coding	AYM39_RS11590	AYM39_11580	.	.	WP_064021779.1	cytochrome-c peroxidase	907.993	910.881	1393.93	1223.31	780.426	723.349	751.888	1278.3	893.344	1085.82	1.03684	10.5652	0.940333	1	1.2464	9.37728	0.00201975	0.0134959	-2.51305	10.0216	2.2694e-07	1.05485e-06	-2.0905	10.155	0.0862149	0.463888	10.5135	10.5607	9.20948	9.5288	10.5135	9.20948	10.5607	9.5288	9.50716	9.55043	10.8615	10.2599
gene-AYM39_RS06155	NZ_CP014360.1	1309085	1310176	-	protein_coding	AYM39_RS06155	AYM39_06145	.	.	WP_064020933.1	squalene/phytoene synthase family protein	664.688	642.339	39.0039	152.26	723.921	778.479	751.2	127.951	107.55	117.751	-1.57508	7.16751	0.310665	0.760556	-1.11433	9.25454	0.107083	0.270234	3.66359	8.68186	1.60913e-14	1.74855e-13	5.18048	8.42956	0.00047653	0.0182355	7.45744	6.61795	9.33214	9.17646	7.45744	9.33214	6.61795	9.17646	9.18175	9.17117	5.85064	7.38527
gene-AYM39_RS17430	NZ_CP014360.1	3919110	3919478	-	protein_coding	AYM39_RS17430	AYM39_17425	.	rnpA	WP_054763659.1	ribonuclease P protein component	790.082	710.925	127.143	449.212	787.549	711.764	749.656	136.536	234.98	185.758	1.2246	6.69941	0.62107	0.931845	1.03069	7.78703	0.68776	0.846636	2.33537	7.28562	1.05724e-05	3.90117e-05	1.96316	7.40335	0.100999	0.485834	6.51094	6.68434	7.76741	7.81297	6.51094	7.76741	6.68434	7.81297	7.86949	7.75644	5.98782	7.38087
gene-AYM39_RS02445	NZ_CP014360.1	551111	551740	+	protein_coding	AYM39_RS02445	AYM39_02440	.	.	WP_054763083.1	ABC transporter substrate-binding protein	653.805	640.685	311.312	422.215	768.508	725.536	747.022	380.429	468.714	424.571	-1.38318	8.29544	0.466621	0.874964	-1.11998	8.45137	0.102056	0.261412	1.01458	8.52074	0.930686	0.95832	1.25272	8.21418	0.562217	0.865501	8.50747	8.04699	8.53256	8.37101	8.50747	8.53256	8.04699	8.37101	8.36628	8.37575	8.03405	8.05992
gene-AYM39_RS21590	NZ_CP014361.1	57	365	+	protein_coding	AYM39_RS21590	AYM39_21580	.	.	WP_064023655.1	hypothetical protein	241.431	184.49	977.377	249.404	654.718	836.647	745.682	3648.44	5527.45	4587.95	-8.05487	10.0828	0.000665698	0.0278777	-3.39651	6.86967	5.05154e-39	9.74946e-37	-10.6865	10.0414	3.18877e-33	1.33537e-31	-4.50289	7.19378	0.00205452	0.0518182	10.8872	7.4704	7.49616	5.74951	10.8872	7.49616	7.4704	5.74951	5.92092	5.5781	8.65493	6.28587
gene-AYM39_RS04665	NZ_CP014360.1	985650	986096	+	protein_coding	AYM39_RS04665	AYM39_04660	.	.	WP_064020702.1	hypothetical protein	1881.24	1853.27	343.478	276.268	676.315	814.748	745.532	630.633	879.503	755.068	-2.80371	8.28475	0.0274246	0.257101	2.58619	8.87253	3.34728e-37	5.94344e-35	-1.75884	8.49243	0.00116421	0.00295649	4.12244	8.71431	0.00101425	0.0302165	8.8302	7.32076	8.0306	9.40227	8.8302	8.0306	7.32076	9.40227	9.39372	9.41083	7.68236	6.95915
gene-AYM39_RS19240	NZ_CP014360.1	4315341	4315748	+	protein_coding	AYM39_RS19240	AYM39_19230	.	.	WP_064022935.1	hypothetical protein	594.387	629.594	224.343	403.776	701.541	785.772	743.657	408.449	358.585	383.517	-1.49115	7.48115	0.334289	0.783479	-1.1768	7.78314	0.0223472	0.0867125	1.11362	7.82105	0.502044	0.595715	1.41139	7.4342	0.348538	0.750366	7.74155	7.15646	7.8997	7.66567	7.74155	7.8997	7.15646	7.66567	7.60509	7.72625	6.94089	7.37203
gene-AYM39_RS14130	NZ_CP014360.1	3198958	3199629	+	protein_coding	AYM39_RS14130	AYM39_14125	.	.	WP_054758591.1	ribulose-phosphate 3-epimerase	831.198	784.374	165.503	487.142	734.642	732.186	733.414	230.382	268.445	249.414	1.04035	7.86612	0.931683	0.999937	1.13521	8.69109	0.0607705	0.181535	1.69425	8.26812	0.00104481	0.00268088	1.84833	8.40384	0.151534	0.561252	7.83908	7.78912	8.59956	8.78217	7.83908	8.59956	7.78912	8.78217	8.80457	8.75977	7.21986	8.35838
gene-AYM39_RS01265	NZ_CP014360.1	286952	288322	-	protein_coding	AYM39_RS01265	AYM39_01260	.	.	WP_064020175.1	insulinase family protein	642.876	663.233	239.072	631.944	729.032	733.474	731.253	153.688	164.67	159.179	2.18801	8.89098	0.102097	0.472253	-1.08564	9.56267	0.232065	0.44896	2.64489	9.0854	1.17192e-09	7.30639e-09	1.11336	9.42688	0.805158	0.955981	8.22175	9.26626	9.62211	9.50324	8.22175	9.62211	9.26626	9.50324	9.46143	9.54504	8.77273	9.75979
gene-AYM39_RS00085	NZ_CP014360.1	17947	18023	-	tRNA	AYM39_RS00085	AYM39_00085	.	.	.	tRNA-Pro	465.217	535.334	463.544	557.744	845.477	610.072	727.775	374.836	526.431	450.634	-1.04421	5.53789	0.890944	0.991942	-1.41171	5.23973	0.00377305	0.0221542	-1.06881	5.5173	0.714587	0.7875	-1.44808	5.26225	0.215661	0.628017	5.57511	5.52872	5.47343	5.00496	5.57511	5.47343	5.52872	5.00496	4.88809	5.12184	5.60051	5.45693
gene-AYM39_RS14010	NZ_CP014360.1	3170251	3171033	-	protein_coding	AYM39_RS14010	AYM39_14005	.	.	WP_064022156.1	VacJ family lipoprotein	728.885	743.621	480.755	542.306	712.663	740.154	726.409	831.268	1306.74	1069	-2.46094	9.64561	0.0613202	0.378056	1.04561	8.83535	0.509149	0.720469	-2.5508	9.62962	2.66849e-07	1.22623e-06	1.00866	8.86095	0.983404	1	10.1219	8.85235	8.80552	8.86929	10.1219	8.80552	8.85235	8.86929	8.83555	8.90303	8.97201	8.73268
gene-AYM39_RS13280	NZ_CP014360.1	2979384	2980577	-	protein_coding	AYM39_RS13280	AYM39_13270	.	hflK	WP_064022034.1	FtsH protease activity modulator HflK	692.511	686.465	261.26	467.448	694.151	757.773	725.962	275.895	296.886	286.391	1.04349	8.89694	0.926155	0.997622	-1.02039	9.39535	0.767059	0.889604	1.45838	9.16403	0.0167209	0.0325831	1.36963	9.17172	0.448337	0.815673	8.8678	8.9139	9.41111	9.38247	8.8678	9.41111	8.9139	9.38247	9.36944	9.39549	8.70151	9.12629
gene-AYM39_RS16225	NZ_CP014360.1	3654238	3655974	+	protein_coding	AYM39_RS16225	AYM39_16220	.	.	WP_064022485.1	acetolactate synthase 3 large subunit	799.117	832.716	122.285	388.506	741.274	704.786	723.03	116.02	141.873	128.946	1.56837	8.6156	0.350829	0.79285	1.1634	10.0598	0.0346045	0.122106	3.23302	9.33724	1.21094e-12	1.1015e-11	2.39764	9.66784	0.0558626	0.391744	8.25273	8.77423	9.94634	10.165	8.25273	9.94634	8.77423	10.165	10.1159	10.214	8.14869	9.39977
gene-AYM39_RS00810	NZ_CP014360.1	185860	186864	-	protein_coding	AYM39_RS00810	AYM39_00805	.	ispB	WP_064020103.1	octaprenyl diphosphate synthase	543.169	580.813	118.537	294.99	679.895	761.524	720.71	171.197	216.225	193.711	-1.16585	7.94593	0.734008	0.960964	-1.24187	9.00268	0.00233101	0.0151721	2.14256	8.70524	5.14155e-06	1.97605e-05	2.01086	8.42075	0.0959761	0.474405	8.04867	7.76709	9.15152	8.83908	8.04867	9.15152	7.76709	8.83908	8.77152	8.90664	7.31835	8.21582
gene-AYM39_RS03205	NZ_CP014360.1	695539	696663	-	protein_coding	AYM39_RS03205	AYM39_03200	.	.	WP_064020483.1	PepSY domain-containing protein	149.439	210.316	20.0338	1122.83	629.062	805.094	717.078	9.06554	5.84614	7.45584	56.2181	8.36388	1.47891e-05	0.00156307	-3.84795	8.63735	3.20972e-33	4.31755e-31	54.5488	8.33682	2.67614e-70	7.42461e-68	-3.93576	8.66349	0.0711486	0.431884	3.60849	7.62886	9.29809	7.34403	3.60849	9.29809	7.62886	7.34403	7.0798	7.60825	4.95448	10.3032
gene-AYM39_RS08365	NZ_CP014360.1	1818078	1819244	-	protein_coding	AYM39_RS08365	AYM39_08355	.	.	WP_064021283.1	aminotransferase class V-fold PLP-dependent enzyme	777.712	796.957	97.0369	535.573	724.462	702.577	713.52	106.619	156.075	131.347	1.85853	8.22178	0.238691	0.697076	1.1377	9.44947	0.0628848	0.185973	3.13588	8.75566	2.38636e-10	1.61973e-09	1.91859	9.14491	0.187654	0.601006	7.68917	8.2675	9.35448	9.5406	7.68917	9.35448	8.2675	9.5406	9.50364	9.57756	7.2457	9.28929
gene-AYM39_RS09945	NZ_CP014360.1	2203943	2204680	+	protein_coding	AYM39_RS09945	AYM39_09935	.	.	WP_064021529.1	conjugal transfer protein TraT	751.136	713.434	522.036	431.156	680.358	738.512	709.435	647.025	987.936	817.481	-1.97611	9.27238	0.157146	0.589665	1.0647	8.72877	0.35497	0.584527	-1.99836	9.26571	0.000114916	0.00035351	1.05277	8.7367	0.90148	0.985631	9.65453	8.66147	8.68534	8.7759	9.65453	8.68534	8.66147	8.7759	8.79364	8.75817	9.0054	8.31753
gene-AYM39_RS13945	NZ_CP014360.1	3157038	3157256	+	protein_coding	AYM39_RS13945	AYM39_13940	.	infA	WP_013819653.1	translation initiation factor IF-1	559.224	601.155	165.501	373.214	751.914	665.674	708.794	219.343	376.314	297.828	-1.36366	6.26765	0.375993	0.814957	-1.1849	6.81513	0.0256676	0.0967219	1.37756	6.72405	0.0927918	0.144123	1.58272	6.3951	0.14482	0.54945	6.44072	5.99592	6.93822	6.69756	6.44072	6.93822	5.99592	6.69756	6.62672	6.7684	5.62219	6.36966
gene-AYM39_RS16285	NZ_CP014360.1	3667498	3667773	+	protein_coding	AYM39_RS16285	AYM39_16280	.	.	WP_054759866.1	cupin domain-containing protein	790.219	771.821	195.65	535.691	698.51	717.14	707.825	236.492	195.498	215.995	1.34918	6.58402	0.412928	0.842692	1.13785	7.35841	0.050555	0.157927	1.88142	6.88332	0.000116065	0.000356549	1.58791	7.15363	0.209885	0.62487	6.35692	6.70233	7.27007	7.45523	6.35692	7.27007	6.70233	7.45523	7.45287	7.4576	6.18769	7.21697
gene-AYM39_RS12710	NZ_CP014360.1	2849684	2850445	-	protein_coding	AYM39_RS12710	AYM39_12700	.	.	WP_054759026.1	isoprenyl transferase	605.862	633.671	148.974	390.287	695.688	718.022	706.855	154.721	141.445	148.083	1.45562	7.56545	0.3897	0.830021	-1.1054	8.65386	0.142273	0.327227	2.74394	8.1764	4.52768e-10	2.97313e-09	1.70564	8.24576	0.197671	0.611044	7.27407	7.73477	8.72719	8.58199	7.27407	8.72719	7.73477	8.58199	8.53038	8.63359	7.24919	8.22034
gene-AYM39_RS01570	NZ_CP014360.1	354277	354882	+	protein_coding	AYM39_RS01570	AYM39_01565	.	.	WP_064020219.1	thiol:disulfide interchange protein DsbA/DsbL	637.675	642.742	197.95	376.471	734.667	678.146	706.407	207.341	226.141	216.741	1.08257	7.54493	0.850407	0.985852	-1.0707	8.346	0.335955	0.565103	1.87824	8.01329	8.20378e-05	0.000260304	1.62004	7.98982	0.21791	0.629755	7.49193	7.58381	8.39571	8.2995	7.49193	8.39571	7.58381	8.2995	8.27449	8.3245	7.32828	7.83934
gene-AYM39_RS09895	NZ_CP014360.1	2194950	2195282	+	protein_coding	AYM39_RS09895	AYM39_09885	.	nirD	WP_054761571.1	nitrite reductase small subunit NirD	944.99	889.035	157.74	885.444	727.131	663.811	695.471	203.668	152.764	178.216	2.24797	7.04547	0.0922804	0.451183	1.35809	7.74639	2.47111e-05	0.000332402	2.2408	7.04795	3.22559e-06	1.28647e-05	1.35502	7.74788	0.516553	0.846117	6.34236	7.17818	7.51271	7.95468	6.34236	7.51271	7.17818	7.95468	7.97924	7.93012	6.14838	8.20798
gene-AYM39_RS08955	NZ_CP014360.1	1957179	1958198	+	protein_coding	AYM39_RS08955	AYM39_08945	.	pheS	WP_064021371.1	phenylalanine--tRNA ligase subunit alpha	765.27	752.647	112.284	757.627	703.15	675.5	689.325	100.388	91.7188	96.0531	3.45769	8.22166	0.0247624	0.242373	1.13477	9.20367	0.0654276	0.191451	4.12778	8.42663	1.37723e-17	2.05843e-16	1.35501	9.08954	0.552188	0.861871	7.07168	8.42846	9.11076	9.29383	7.07168	9.11076	8.42846	9.29383	9.28647	9.30119	7.26191	9.59502
gene-AYM39_RS12695	NZ_CP014360.1	2846170	2847534	-	protein_coding	AYM39_RS12695	AYM39_12685	.	rseP	WP_064021947.1	RIP metalloprotease RseP	583.54	606.68	299.766	481.078	624.586	753.867	689.226	203.227	147.989	175.608	1.83283	8.85928	0.189715	0.638473	-1.12102	9.44666	0.129882	0.308478	2.24986	9.0589	4.42879e-06	1.71848e-05	1.09535	9.29778	0.825878	0.96005	8.33961	9.2263	9.52415	9.36297	8.33961	9.52415	9.2263	9.36297	9.31561	9.41032	9.09214	9.36046
gene-AYM39_RS19130	NZ_CP014360.1	4292531	4293091	-	protein_coding	AYM39_RS19130	AYM39_19120	.	.	WP_064022918.1	hypothetical protein	1503.66	1391.38	160.863	223.154	691.79	681.361	686.575	85.4439	25.8396	55.6418	2.85609	6.37702	0.00951421	0.137569	2.17251	8.9069	3.46835e-29	2.96077e-27	7.03264	7.44272	5.44657e-11	4.02956e-10	5.35758	8.60772	6.9566e-05	0.00448867	5.21514	6.94965	8.24489	9.36168	5.21514	8.24489	6.94965	9.36168	9.39824	9.32513	6.92062	6.97869
gene-AYM39_RS01150	NZ_CP014360.1	266456	266848	-	protein_coding	AYM39_RS01150	AYM39_01145	.	.	WP_064023313.1	hypothetical protein	664.127	652.384	418.528	477.282	694.074	678.236	686.155	444.8	486.685	465.742	-1.22808	7.82413	0.634459	0.933514	-1.01117	7.71939	0.872306	0.952563	-1.17841	7.85028	0.297528	0.385839	1.03047	7.68997	0.93724	0.994837	7.96834	7.66973	7.73252	7.71705	7.96834	7.73252	7.66973	7.71705	7.71058	7.72353	7.78125	7.55822
gene-AYM39_RS17000	NZ_CP014360.1	3819069	3819542	+	protein_coding	AYM39_RS17000	AYM39_16995	.	.	WP_064023584.1	formate dehydrogenase subunit gamma	605.924	591.27	279.469	452.841	755.977	613.112	684.544	200.747	291.665	246.206	1.23051	7.47101	0.615418	0.931845	-1.11115	7.92236	0.212638	0.423654	1.60772	7.6973	0.00863677	0.0180587	1.17501	7.73305	0.671859	0.912881	7.29903	7.61116	7.99061	7.84969	7.29903	7.99061	7.61116	7.84969	7.84799	7.8514	7.47056	7.75177
gene-AYM39_RS07025	NZ_CP014360.1	1516409	1516675	-	protein_coding	AYM39_RS07025	AYM39_07015	.	.	WP_054759789.1	hypothetical protein	880.573	872.657	904.415	302.94	670.011	682.799	676.405	3647.48	5906.3	4776.89	-8.62623	9.91914	0.00024657	0.0135127	1.33652	7.37347	1.42761e-05	0.000210537	-12.2364	9.87235	7.77988e-36	3.79504e-34	-1.0614	7.61067	0.896367	0.985138	10.7242	7.34395	7.15756	7.57342	10.7242	7.15756	7.34395	7.57342	7.56063	7.58621	8.33313	6.35478
gene-AYM39_RS12705	NZ_CP014360.1	2848723	2849646	-	protein_coding	AYM39_RS12705	AYM39_12695	.	.	WP_064021949.1	phosphatidate cytidylyltransferase	585.639	582.582	178.309	399.202	620.964	721.347	671.156	172.297	123.618	147.958	1.57317	7.9115	0.313881	0.763568	-1.11293	8.85102	0.131642	0.311782	2.60025	8.39856	9.36709e-08	4.52454e-07	1.48596	8.51447	0.336976	0.740593	7.5312	8.15688	8.92622	8.77449	7.5312	8.92622	8.15688	8.77449	8.75893	8.79005	7.78366	8.53009
gene-AYM39_RS10525	NZ_CP014360.1	2370991	2371872	+	protein_coding	AYM39_RS10525	AYM39_10515	.	galU	WP_064021617.1	UTP--glucose-1-phosphate uridylyltransferase GalU	1027.7	989.511	185.444	348.157	637.632	697.171	667.401	196.227	228.726	212.477	1.0271	8.0176	0.952147	1	1.55905	9.20732	5.92184e-11	1.72941e-09	1.80823	8.48879	0.00023839	0.000690739	2.74437	8.94077	0.01687	0.202394	7.99948	8.01979	8.85377	9.49387	7.99948	8.85377	8.01979	9.49387	9.5018	9.48594	7.7732	8.26638
gene-AYM39_RS18970	NZ_CP014360.1	4252577	4252673	-	SRP_RNA	AYM39_RS18970	AYM39_18960	.	ffs	.	signal recognition particle sRNA small type	470.608	433.998	193.468	177.623	691.456	638.819	665.138	218.694	347.318	283.006	-1.77018	4.87715	0.0789265	0.421498	-1.42747	5.43366	2.41522e-05	0.000325871	1.36186	5.47169	0.0853174	0.134109	1.68509	4.83255	0.0767889	0.441536	5.22854	4.44354	5.68961	5.18933	5.22854	5.68961	4.44354	5.18933	5.2273	5.15135	4.69959	4.18748
gene-AYM39_RS00690	NZ_CP014360.1	159229	159828	+	protein_coding	AYM39_RS00690	AYM39_00685	.	petA	WP_064020084.1	ubiquinol-cytochrome c reductase iron-sulfur subunit	799.561	779.426	706.498	1092.47	691.683	637.249	664.466	668.017	580.289	624.153	1.19244	9.13139	0.702575	0.949096	1.22413	8.4451	0.00429161	0.0246448	-1.6325	8.68726	0.00292142	0.00688332	-1.59024	8.9564	0.260107	0.67246	8.99609	9.25044	8.29331	8.58659	8.99609	8.29331	9.25044	8.58659	8.58562	8.58756	9.14303	9.35786
gene-AYM39_RS01245	NZ_CP014360.1	284321	284566	-	protein_coding	AYM39_RS01245	AYM39_01240	.	.	WP_064020172.1	YfhL family 4Fe-4S dicluster ferredoxin	587.192	580.334	456.22	440.586	646.703	662.129	654.416	443.189	459.412	451.3	-1.17519	7.13309	0.681022	0.947618	-1.08698	6.92448	0.207233	0.417683	-1.19822	7.11887	0.248583	0.332067	-1.10831	6.93929	0.757105	0.944307	7.25197	7.00267	6.99289	6.87343	7.25197	6.99289	7.00267	6.87343	6.86263	6.88424	7.23284	6.77251
gene-AYM39_RS22955	NZ_CP014360.1	1552699	1552887	+	protein_coding	AYM39_RS22955	.	.	.	WP_082409858.1	hypothetical protein	703.9	665.125	475.048	378.117	680.803	619.415	650.109	541.774	547.543	544.658	-1.47125	6.88446	0.303339	0.754709	1.08468	6.65512	0.259949	0.482818	-1.45449	6.88822	0.0187155	0.0357537	1.09706	6.64753	0.776921	0.950823	7.14392	6.54587	6.60514	6.72366	7.14392	6.60514	6.54587	6.72366	6.74496	6.70236	6.9133	6.17844
gene-AYM39_RS19310	NZ_CP014360.1	4333517	4334374	-	protein_coding	AYM39_RS19310	AYM39_19300	.	rapZ	WP_054761378.1	RNase adapter RapZ	637.338	621.149	237.271	407.851	630.856	661.676	646.266	207.184	165.979	186.582	1.41926	8.04899	0.428478	0.854232	1.00421	8.76906	0.950937	0.988874	1.98906	8.35604	3.91411e-05	0.000132328	1.40785	8.54654	0.39533	0.782376	7.76858	8.27098	8.76876	8.77483	7.76858	8.76876	8.27098	8.77483	8.77402	8.77565	8.08765	8.45431
gene-AYM39_RS02670	NZ_CP014360.1	592379	593290	-	protein_coding	AYM39_RS02670	AYM39_02665	.	pqqB	WP_064020400.1	pyrroloquinoline quinone biosynthesis protein PqqB	703.995	723.277	217.876	454.896	636.333	651.666	644	303.949	335.262	319.606	-1.17021	8.52651	0.730119	0.96096	1.1431	8.94898	0.047793	0.152246	1.16016	8.74668	0.351786	0.445274	1.55173	8.75994	0.291168	0.700022	8.63719	8.37601	8.85187	9.04389	8.63719	8.85187	8.37601	9.04389	9.0051	9.08268	8.05281	8.69921
gene-AYM39_RS12715	NZ_CP014360.1	2850457	2851014	-	protein_coding	AYM39_RS12715	AYM39_12705	.	.	WP_054759024.1	ribosome recycling factor	532.321	546.096	79.6274	329.001	621.782	664.215	642.998	117.523	121.474	119.498	1.33449	6.73405	0.483817	0.883079	-1.15558	8.03753	0.035039	0.122955	3.0953	7.5483	1.92669e-12	1.6869e-11	2.00716	7.51344	0.106361	0.491751	6.5228	6.71899	8.14216	7.93396	6.5228	8.14216	6.71899	7.93396	7.89632	7.97161	5.91061	7.52737
gene-AYM39_RS02205	NZ_CP014360.1	501147	501461	+	protein_coding	AYM39_RS02205	AYM39_02200	.	.	WP_064020329.1	hypothetical protein	599.796	540.143	603.058	423.832	659.267	618.298	638.782	952.529	978.76	965.644	-2.14813	8.24888	0.0991582	0.46333	-1.08823	7.24608	0.234147	0.450842	-2.62466	8.16028	2.08321e-09	1.24126e-08	-1.32962	7.40388	0.457152	0.819327	8.70015	7.52948	7.31181	7.19123	8.70015	7.31181	7.52948	7.19123	7.24704	7.13542	7.98817	7.07078
gene-AYM39_RS12700	NZ_CP014360.1	2847542	2848726	-	protein_coding	AYM39_RS12700	AYM39_12690	.	.	WP_064021948.1	1-deoxy-D-xylulose-5-phosphate reductoisomerase	556.968	570.382	198.734	431.032	609.306	667.942	638.624	147.43	111.796	129.613	1.96296	8.28213	0.143185	0.569449	-1.09769	9.14833	0.173188	0.370855	2.82714	8.65362	2.39076e-09	1.41125e-08	1.31261	8.89678	0.516976	0.846186	7.70424	8.64784	9.21544	9.0813	7.70424	9.21544	8.64784	9.0813	9.04483	9.11778	8.29707	8.9986
gene-AYM39_RS13045	NZ_CP014360.1	2931386	2932897	-	protein_coding	AYM39_RS13045	AYM39_13035	.	nusA	WP_054760645.1	transcription termination/antitermination protein NusA	521.076	549.953	49.8898	242.947	566.974	704.94	635.957	94.0954	88.0614	91.0784	1.24406	7.72234	0.659467	0.94369	-1.14906	9.46108	0.0786521	0.219032	4.00807	8.88205	2.15228e-16	2.83501e-15	2.80429	8.79773	0.0336134	0.303272	7.56041	7.59422	9.55346	9.35805	7.56041	9.55346	7.59422	9.35805	9.29986	9.41624	6.66432	8.52412
gene-AYM39_RS00475	NZ_CP014360.1	115049	115813	+	protein_coding	AYM39_RS00475	AYM39_00470	.	atpB	WP_054760845.1	F0F1 ATP synthase subunit A	600.724	600.232	235.572	525.221	641.185	622.201	631.693	264.234	305.115	284.674	1.08062	8.27179	0.864889	0.98774	-1.02046	8.5541	0.76696	0.889604	1.2787	8.40328	0.123884	0.184475	1.15933	8.43684	0.718756	0.932103	8.21588	8.2828	8.57107	8.54251	8.21588	8.57107	8.2828	8.54251	8.52377	8.56124	7.91245	8.65314
gene-AYM39_RS24180	NZ_CP014361.1	141714	142325	-	protein_coding	AYM39_RS24180	.	.	.	WP_157198344.1	hypothetical protein	688.056	674.974	528.352	802.005	673.83	587.151	630.491	328.959	609.704	469.331	1.17955	8.73384	0.724538	0.957323	1.11317	8.32482	0.15705	0.348748	-1.28672	8.43805	0.212477	0.290658	-1.36404	8.64115	0.441171	0.807903	8.55053	8.84723	8.24413	8.40354	8.55053	8.24413	8.84723	8.40354	8.39803	8.40905	8.7532	8.94125
gene-AYM39_RS01595	NZ_CP014360.1	360808	362535	+	protein_coding	AYM39_RS01595	AYM39_01590	.	.	WP_064020224.1	multicopper oxidase domain-containing protein	712.103	673.85	534.011	500.846	638.569	617.25	627.91	584.184	680.279	632.231	-1.42259	10.3085	0.460853	0.870292	1.1372	9.83101	0.0628703	0.185973	-1.74733	10.1928	0.000343412	0.000964814	-1.08014	9.97742	0.854681	0.97106	10.5382	10.0111	9.73583	9.92184	10.5382	9.73583	10.0111	9.92184	9.94227	9.9014	10.2639	9.75823
gene-AYM39_RS00170	NZ_CP014360.1	39860	40882	+	protein_coding	AYM39_RS00170	AYM39_00170	.	.	WP_064019997.1	DUF2333 family protein	656.427	602.695	264.106	420.139	625.792	629.354	627.573	325.103	313.055	319.079	-1.12866	8.71519	0.789504	0.968138	1.03383	9.00209	0.624752	0.803897	1.13155	8.89196	0.434306	0.52915	1.32042	8.83944	0.497209	0.839274	8.80159	8.6224	8.98012	9.02759	8.80159	8.98012	8.6224	9.02759	9.06975	8.98544	8.49468	8.75013
gene-AYM39_RS01085	NZ_CP014360.1	253769	254179	+	protein_coding	AYM39_RS01085	AYM39_01080	.	.	WP_064020147.1	hypothetical protein	576.422	584.691	233.897	392.775	564.91	690.141	627.525	269.485	189.414	229.449	1.12197	7.09881	0.771534	0.964472	-1.04646	7.62826	0.546016	0.746463	1.56639	7.37604	0.0113652	0.023111	1.33527	7.402	0.425527	0.80107	6.99652	7.17699	7.66151	7.60105	6.99652	7.66151	7.17699	7.60105	7.57156	7.63054	7.01106	7.34293
gene-AYM39_RS08975	NZ_CP014360.1	1961276	1961352	+	tRNA	AYM39_RS08975	AYM39_08965	.	.	.	tRNA-Pro	542.067	591.019	495.801	593.017	737.484	516.847	627.166	347.022	453.219	400.12	1.14972	5.50293	0.655633	0.942777	-1.07497	5.20239	0.5477	0.748074	-1.10177	5.32587	0.590089	0.675976	-1.36439	5.39052	0.294393	0.703721	5.41498	5.61953	5.26071	5.18121	5.41498	5.26071	5.61953	5.18121	5.10173	5.2607	5.69562	5.54344
gene-AYM39_RS01345	NZ_CP014360.1	303342	304307	+	protein_coding	AYM39_RS01345	AYM39_01340	.	.	WP_064020187.1	DUF882 domain-containing protein	580.85	589.029	381.871	427.797	632.929	613.271	623.1	402.882	377.796	390.339	-1.13838	8.91761	0.776863	0.964827	-1.03323	8.86195	0.634954	0.813201	-1.08868	8.94795	0.594851	0.679917	1.01202	8.82961	0.976859	1	9.00878	8.81824	8.88711	8.84049	9.00878	8.88711	8.81824	8.84049	8.81109	8.86988	8.94287	8.69361
gene-AYM39_RS20000	NZ_CP014360.1	4500802	4501728	+	protein_coding	AYM39_RS20000	AYM39_19990	.	.	WP_064023047.1	UDP-3-O-acyl-N-acetylglucosamine deacetylase	666.728	677.514	410.044	494.229	628.987	616.752	622.87	294.19	283.793	288.992	1.31844	8.72808	0.541944	0.903715	1.11262	8.90427	0.118155	0.290295	1.24028	8.67906	0.176576	0.24828	1.04667	8.94664	0.911431	0.989466	8.51727	8.91404	8.82736	8.98116	8.51727	8.82736	8.91404	8.98116	8.95028	9.01205	8.98602	8.84207
gene-AYM39_RS12690	NZ_CP014360.1	2845398	2846105	-	protein_coding	AYM39_RS12690	AYM39_12680	.	.	WP_064021946.1	DsbC family protein	681.922	691.361	185.153	458.656	648.607	595.507	622.057	92.6241	112.61	102.617	2.52087	7.44818	0.0321534	0.277001	1.13752	8.53142	0.0725997	0.206849	3.49734	7.80424	7.54992e-14	7.68672e-13	1.5771	8.33	0.269598	0.679968	6.63872	7.90115	8.43641	8.624	6.63872	8.43641	7.90115	8.624	8.59478	8.65321	7.45554	8.34677
gene-AYM39_RS15640	NZ_CP014360.1	3532600	3532690	-	tRNA	AYM39_RS15640	AYM39_15635	.	.	.	tRNA-Ser	584.081	527.935	231.496	316.179	598.775	642.658	620.717	386.655	439.542	413.099	-1.80334	5.3222	0.0539146	0.358348	-1.08323	5.4191	0.331743	0.561635	-1.15515	5.58172	0.343976	0.436759	1.44093	5.12372	0.21914	0.631066	5.70538	4.87773	5.50192	5.38913	5.70538	5.50192	4.87773	5.38913	5.44139	5.33688	4.8603	4.89517
gene-AYM39_RS18820	NZ_CP014360.1	4222297	4223226	+	protein_coding	AYM39_RS18820	AYM39_18810	.	secF	WP_064022871.1	protein translocase subunit SecF	679.575	663.069	184.577	415.153	616.37	618.168	617.269	163.618	186.613	175.116	1.38391	8.04934	0.469657	0.875602	1.12127	8.90152	0.0876748	0.234028	2.0305	8.39683	1.16076e-05	4.24432e-05	1.64483	8.66714	0.232672	0.644449	7.79889	8.21918	8.81908	8.98404	7.79889	8.81908	8.21918	8.98404	8.98241	8.98567	7.84258	8.59578
gene-AYM39_RS19390	NZ_CP014360.1	4346805	4349477	-	protein_coding	AYM39_RS19390	AYM39_19380	.	aceE	WP_064022956.1	pyruvate dehydrogenase (acetyl-transferring), homodimeric type	692.481	657.969	274.289	486.828	625.993	603.561	614.777	255.903	283.66	269.782	1.15781	10.0513	0.756832	0.963092	1.13174	10.4261	0.0748417	0.211337	1.31277	10.1515	0.0765571	0.121544	1.28314	10.344	0.554684	0.863689	9.9417	10.1392	10.3341	10.5133	9.9417	10.3341	10.1392	10.5133	10.5308	10.4958	9.93239	10.3461
gene-AYM39_RS12775	NZ_CP014360.1	2867388	2867582	-	protein_coding	AYM39_RS12775	AYM39_12765	.	nqrM	WP_064023513.1	(Na+)-NQR maturation NqrM	625.343	650.157	260.408	478.342	630.678	588.446	609.562	234.832	216.821	225.827	1.33809	6.14062	0.364353	0.802661	1.0789	6.6031	0.291539	0.520991	1.55236	6.27183	0.0042004	0.00950819	1.25181	6.50405	0.46918	0.823108	5.93138	6.32917	6.55854	6.66752	5.93138	6.55854	6.32917	6.66752	6.62055	6.7145	6.10026	6.55808
gene-AYM39_RS16970	NZ_CP014360.1	3816128	3816451	+	protein_coding	AYM39_RS16970	AYM39_16965	.	.	WP_157198224.1	hypothetical protein	484.642	456.264	317.713	428.3	637.915	578.316	608.115	256.227	371.183	313.705	-1.00338	7.11218	0.993834	1	-1.25498	7.12124	0.00170775	0.0118079	1.11994	7.19807	0.518944	0.611356	-1.11771	7.03109	0.737426	0.941334	7.10144	7.11759	7.28069	6.9581	7.10144	7.28069	7.11759	6.9581	6.98206	6.93414	7.10903	7.12615
gene-AYM39_RS19410	NZ_CP014360.1	4354392	4354736	+	protein_coding	AYM39_RS19410	AYM39_19400	.	bamE	WP_054760962.1	outer membrane protein assembly factor BamE	594.196	602.486	199.449	410.348	654.903	560.861	607.882	223.19	252.494	237.842	1.04226	6.83882	0.911385	0.994237	1.01392	7.37648	0.862831	0.947577	1.47442	7.11735	0.0176161	0.0340111	1.43355	7.15032	0.302818	0.711222	6.81669	6.84394	7.36761	7.3932	6.81669	7.36761	6.84394	7.3932	7.36401	7.42239	6.53311	7.15477
gene-AYM39_RS15000	NZ_CP014360.1	3389446	3390627	+	protein_coding	AYM39_RS15000	AYM39_14995	.	.	WP_064022300.1	OmpA family protein	793.946	799.54	1119.62	1078.66	658.895	548.535	603.715	985.187	986.911	986.049	-1.04741	10.6021	0.922394	0.995746	1.35869	9.37074	0.000174456	0.00184383	-2.83323	10.0704	2.26406e-10	1.54144e-09	-1.99101	10.1554	0.106194	0.491751	10.6357	10.5502	9.12633	9.57622	10.6357	9.12633	10.5502	9.57622	9.55181	9.60062	10.7837	10.3166
gene-AYM39_RS10450	NZ_CP014360.1	2355778	2357178	-	protein_coding	AYM39_RS10450	AYM39_10440	.	.	WP_064021607.1	ABC transporter substrate-binding protein	812.918	805.324	24.9514	387.78	691.71	514.478	603.094	29.4824	52.022	40.7522	3.7976	7.54419	0.0357447	0.292512	1.37965	9.62863	0.000871809	0.00693541	8.58077	8.54196	1.63489e-22	3.45584e-21	3.11266	9.24432	0.0666068	0.42459	6.24576	7.32926	9.36	9.84336	6.24576	9.36	7.32926	9.84336	9.83077	9.85594	5.57107	9.08745
gene-AYM39_RS16155	NZ_CP014360.1	3639762	3639845	-	tRNA	AYM39_RS16155	AYM39_16150	.	.	.	tRNA-Leu	517.022	501.164	170.842	271.799	616.109	578.083	597.096	184.548	212.519	198.534	-1.08272	4.4651	0.795772	0.969497	-1.13776	5.21551	0.136869	0.318094	1.73588	4.98195	0.000552423	0.00149343	1.64928	4.80712	0.0818116	0.45452	4.56653	4.4518	5.33469	5.15437	4.56653	5.33469	4.4518	5.15437	5.15738	5.15135	4.32955	4.57405
gene-AYM39_RS14200	NZ_CP014360.1	3210687	3212624	-	protein_coding	AYM39_RS14200	AYM39_14195	.	dnaK	WP_064022179.1	molecular chaperone DnaK	766.944	765.358	238.856	582.513	639.043	554.287	596.665	202.185	227.86	215.023	1.53549	9.49289	0.371615	0.809819	1.32232	10.0441	0.000323247	0.00310583	1.6003	9.52969	0.00354559	0.00823164	1.37798	10.0188	0.459338	0.819649	9.15092	9.70552	9.82412	10.2324	9.15092	9.82412	9.70552	10.2324	10.2145	10.2502	9.2698	10.1412
gene-AYM39_RS03355	NZ_CP014360.1	732623	733129	+	protein_coding	AYM39_RS03355	AYM39_03350	.	.	WP_064020502.1	hypothetical protein	1385.57	1173.23	428.57	262.993	653.035	532.812	592.924	1002.17	1357.05	1179.61	-3.85524	9.00271	0.0071698	0.118992	2.21859	8.57257	2.62806e-19	1.26804e-17	-3.44387	9.03566	5.65522e-12	4.62311e-11	2.4832	8.52403	0.0362504	0.317387	9.65749	7.62514	7.88131	9.03422	9.65749	7.88131	7.62514	9.03422	9.13466	8.93378	8.18132	7.06896
gene-AYM39_RS08280	NZ_CP014360.1	1800743	1800982	-	protein_coding	AYM39_RS08280	AYM39_08270	.	rpoZ	WP_064021268.1	DNA-directed RNA polymerase subunit omega	484.315	477.092	137.988	399.616	620.473	559.484	589.978	150.431	213.078	181.755	1.17968	6.02148	0.642447	0.935179	-1.19105	6.67907	0.015751	0.067489	1.87698	6.42498	0.000182223	0.000541787	1.33344	6.35582	0.394655	0.782376	5.89796	6.04627	6.80749	6.56057	5.89796	6.80749	6.04627	6.56057	6.55213	6.56901	5.49476	6.59779
gene-AYM39_RS06945	NZ_CP014360.1	1499171	1499902	+	protein_coding	AYM39_RS06945	AYM39_06935	.	.	WP_064021051.1	cell division protein FtsZ	614.669	581.762	243.804	385.296	552.604	626.167	589.386	239.642	202.617	221.13	1.175	7.91093	0.710259	0.950795	1.04726	8.43691	0.503564	0.71645	1.53014	8.13058	0.0091408	0.0189737	1.36428	8.26333	0.428444	0.80107	7.7882	8.02127	8.40526	8.47309	7.7882	8.40526	8.02127	8.47309	8.49335	8.45283	7.89845	8.14409
gene-AYM39_RS15485	NZ_CP014360.1	3498054	3498425	-	protein_coding	AYM39_RS15485	AYM39_15480	.	.	WP_064022379.1	hypothetical protein	1297	1208.94	108.066	84.1897	527.955	646.715	587.335	106.648	176.799	141.723	-1.69139	5.83848	0.121991	0.522701	2.20205	8.10039	5.69405e-25	3.77252e-23	2.39195	6.93326	4.64255e-06	1.7944e-05	8.89785	7.71453	2.88974e-07	4.00861e-05	6.14389	5.39115	7.42329	8.56257	6.14389	7.42329	5.39115	8.56257	8.59384	8.53131	5.76874	5.01356
gene-AYM39_RS12995	NZ_CP014360.1	2919614	2920885	-	protein_coding	AYM39_RS12995	AYM39_12985	.	tviB	WP_064021988.1	Vi polysaccharide biosynthesis UDP-N-acetylglucosamine C-6 dehydrogenase TviB	615.238	604.61	184.129	403.953	592.577	578.273	585.425	168.455	143.719	156.087	1.52213	8.41878	0.361056	0.800962	1.07393	9.24457	0.293976	0.52317	2.15637	8.74392	3.42252e-06	1.36012e-05	1.52168	9.02395	0.318899	0.727422	8.08216	8.64819	9.19362	9.29696	8.08216	9.19362	8.64819	9.29696	9.29017	9.30375	8.28918	9.00719
gene-AYM39_RS17600	NZ_CP014360.1	3963206	3963469	-	protein_coding	AYM39_RS17600	AYM39_17595	.	.	WP_054759316.1	RNA-binding protein	604.394	603.516	121.611	447.197	641.983	527.415	584.699	90.3978	206.418	148.408	1.5129	6.06802	0.30994	0.760556	1.06364	6.97036	0.452744	0.673503	2.2882	6.45894	0.000258775	0.00074446	1.60474	6.71365	0.208496	0.624504	5.65179	6.17289	6.92602	7.02317	5.65179	6.92602	6.17289	7.02317	7.00499	7.04136	5.451	6.89479
gene-AYM39_RS01260	NZ_CP014360.1	285664	286962	-	protein_coding	AYM39_RS01260	AYM39_01255	.	.	WP_064020174.1	insulinase family protein	564.787	565.261	227.962	579.091	564.172	602.66	583.416	112.9	95.2681	104.084	3.10331	8.56694	0.0179307	0.203473	-1.00079	9.21583	0.991446	1	3.21927	8.60973	2.97137e-12	2.53653e-11	1.03689	9.18942	0.932779	0.993905	7.52972	9.0914	9.21825	9.21713	7.52972	9.21825	9.0914	9.21713	9.19718	9.23707	8.6266	9.55621
gene-AYM39_RS09970	NZ_CP014360.1	2208533	2209039	+	protein_coding	AYM39_RS09970	AYM39_09960	.	.	WP_064021532.1	sigma-E factor negative regulatory protein	535.014	532.411	361.073	386.872	544.916	616.929	580.922	281.219	280.623	280.921	1.13151	7.69592	0.774011	0.964722	-1.05455	7.81506	0.448967	0.670967	1.1887	7.73471	0.273169	0.360035	-1.00368	7.77902	0.992681	1	7.60952	7.77868	7.85655	7.78168	7.60952	7.85655	7.77868	7.78168	7.76589	7.79746	7.93501	7.62235
gene-AYM39_RS00685	NZ_CP014360.1	158018	159097	+	protein_coding	AYM39_RS00685	AYM39_00680	.	.	WP_064020083.1	histidinol-phosphate transaminase	621.293	617.986	328.019	445.353	563.891	596.822	580.356	371.12	385.517	378.319	-1.17032	9.01394	0.73157	0.960964	1.10143	9.01402	0.148025	0.335589	-1.13299	9.03539	0.425186	0.521238	1.13771	8.99199	0.753381	0.943181	9.12485	8.89835	8.945	9.08411	9.12485	8.945	8.89835	9.08411	9.06861	9.0996	8.88462	8.91208
gene-AYM39_RS22480	NZ_CP014361.1	230566	231813	-	protein_coding	AYM39_RS22480	AYM39_22470	.	.	WP_064023792.1	ImmA/IrrE family metallo-endopeptidase	395.496	422.355	463.94	348.882	582.142	576.029	579.086	428.951	482.147	455.549	-1.28539	9.42888	0.599317	0.925472	-1.37281	8.93828	6.04692e-06	9.6555e-05	-1.36574	9.39074	0.0475357	0.0807233	-1.45877	8.98959	0.376568	0.77089	9.59852	9.18047	9.1506	8.69316	9.59852	9.1506	9.18047	8.69316	8.62655	8.75977	9.59218	8.76876
gene-AYM39_RS04965	NZ_CP014360.1	1049164	1050039	+	protein_coding	AYM39_RS04965	AYM39_04960	.	htpX	WP_064020744.1	protease HtpX	579.852	584.246	445.888	428.924	538.955	617.953	578.454	314.577	334.484	324.531	1.15491	8.70733	0.752213	0.963092	1.03881	8.66275	0.587759	0.779523	1.02496	8.61754	0.878072	0.916688	-1.08467	8.74973	0.842857	0.966436	8.60229	8.79093	8.63615	8.69261	8.60229	8.63615	8.79093	8.69261	8.66785	8.71737	9.02521	8.55666
gene-AYM39_RS01095	NZ_CP014360.1	254572	255195	+	protein_coding	AYM39_RS01095	AYM39_01090	.	.	WP_064020149.1	hypothetical protein	607.088	557.674	278.924	385.062	518.668	622.382	570.525	291.416	191.439	241.427	1.14497	7.78962	0.757947	0.963092	1.0535	8.16357	0.483692	0.700713	1.35354	7.92513	0.0980922	0.151191	1.24625	8.05083	0.567991	0.867089	7.65883	7.88813	8.12579	8.20417	7.65883	8.12579	7.88813	8.20417	8.2459	8.16245	7.86246	7.9138
gene-AYM39_RS20655	NZ_CP014360.1	4647500	4647955	-	protein_coding	AYM39_RS20655	AYM39_20645	.	.	WP_064023144.1	hypothetical protein	2135.62	1876.53	106.92	84.688	485.648	648.888	567.268	161.704	225.765	193.734	-2.32512	6.42891	0.0150584	0.183135	3.65177	8.8812	1.82611e-47	5.79008e-45	1.68542	7.33957	0.00336661	0.00785307	14.3021	8.62974	9.89902e-09	2.09246e-06	6.90532	5.67489	7.65794	9.53134	6.90532	7.65794	5.67489	9.53134	9.60516	9.45751	6.04245	5.30733
gene-AYM39_RS17785	NZ_CP014360.1	4001502	4001687	-	protein_coding	AYM39_RS17785	AYM39_17780	.	rpmD	WP_064022724.1	50S ribosomal protein L30	628.332	478.336	141.45	444.905	518.249	607.271	562.76	164.496	111.131	137.813	1.67935	5.56383	0.152445	0.583105	1.01275	6.3712	0.887743	0.956511	2.33241	5.89124	1.34354e-06	5.71448e-06	1.41119	6.15463	0.322589	0.731343	5.14273	5.77917	6.37359	6.38464	5.14273	6.37359	5.77917	6.38464	6.55989	6.20939	5.17103	6.38731
gene-AYM39_RS11215	NZ_CP014360.1	2518039	2519202	+	protein_coding	AYM39_RS11215	AYM39_11205	.	hflK	WP_064021718.1	FtsH protease activity modulator HflK	703.46	700.641	1084.54	723.763	609.019	516.207	562.613	858.919	1076.78	967.849	-1.21687	10.4495	0.690481	0.947618	1.2848	9.20075	0.00153114	0.0108401	-2.98042	10.0005	1.01396e-10	7.15578e-10	-1.90656	9.90927	0.142166	0.547508	10.5775	10.2176	9.00382	9.37183	10.5775	9.00382	10.2176	9.37183	9.35538	9.38828	10.7157	9.71942
gene-AYM39_RS13155	NZ_CP014360.1	2949987	2950604	-	protein_coding	AYM39_RS13155	AYM39_13145	.	.	WP_064022014.1	hypothetical protein	531.08	546.689	233.255	308.458	545.48	577.351	561.416	378.739	422.215	400.477	-1.76453	8.04719	0.194833	0.64484	-1.00963	8.08292	0.889926	0.957247	-1.23917	8.25222	0.175918	0.247511	1.41023	7.84951	0.36858	0.764546	8.40144	7.58662	8.09414	8.07984	8.40144	8.09414	7.58662	8.07984	8.03972	8.11996	7.59184	7.5814
gene-AYM39_RS15595	NZ_CP014360.1	3524992	3525618	-	protein_coding	AYM39_RS15595	AYM39_15590	.	.	WP_054761440.1	hypothetical protein	643.282	643.44	260.277	825.323	522.817	590.951	556.884	207.553	202.511	205.032	2.09366	8.08577	0.118911	0.515979	1.19247	8.23078	0.0114659	0.0526883	1.56097	7.81485	0.00490696	0.0109183	-1.12462	8.43928	0.785338	0.950981	7.46238	8.39367	8.10116	8.35557	7.46238	8.10116	8.39367	8.35557	8.33608	8.37506	7.76996	9.01738
gene-AYM39_RS09950	NZ_CP014360.1	2204831	2205922	+	protein_coding	AYM39_RS09950	AYM39_09940	.	ychF	WP_064021530.1	redox-regulated ATPase YchF	528.925	508.749	95.5301	196.718	540.26	571.413	555.837	145.976	188.674	167.325	-1.40757	7.73511	0.436919	0.860054	-1.03875	8.86917	0.569781	0.765051	1.91435	8.50482	9.36924e-05	0.000292888	2.59332	8.31248	0.0195367	0.223514	7.95554	7.4405	8.89877	8.84411	7.95554	8.89877	7.4405	8.84411	8.85278	8.83545	7.1281	7.75291
gene-AYM39_RS00695	NZ_CP014360.1	159825	161222	+	protein_coding	AYM39_RS00695	AYM39_00690	.	.	WP_064020085.1	cytochrome bc complex cytochrome b subunit	675.358	689.668	591.96	832.956	555.213	554.017	554.615	444.498	302.529	373.514	1.58651	9.85131	0.331036	0.779906	1.26908	9.43228	0.000489983	0.0044029	-1.17304	9.36979	0.369013	0.463642	-1.46627	9.89613	0.356825	0.757046	9.45199	10.1464	9.2519	9.595	9.45199	9.2519	10.1464	9.595	9.56055	9.62945	10.1069	10.1859
gene-AYM39_RS13275	NZ_CP014360.1	2978528	2979382	-	protein_coding	AYM39_RS13275	AYM39_13265	.	hflC	WP_064022033.1	protease modulator HflC	593.476	613.869	219.167	389.627	555.008	552.508	553.758	223.299	197.017	210.158	1.18708	8.06904	0.697709	0.948654	1.12433	8.62585	0.0865793	0.232221	1.515	8.27181	0.0099727	0.0205328	1.4351	8.47083	0.368753	0.764546	7.94044	8.17603	8.54181	8.70999	7.94044	8.54181	8.17603	8.70999	8.66636	8.75363	7.96855	8.38351
gene-AYM39_RS07245	NZ_CP014360.1	1563731	1563806	+	tRNA	AYM39_RS07245	AYM39_07235	.	.	.	tRNA-Val	397.648	429.543	114.99	190.967	578.746	525.037	551.892	162.375	190.737	176.556	-1.395	3.99037	0.266018	0.720431	-1.29298	4.87548	0.00816009	0.0404722	1.80594	4.70975	0.000253819	0.000731149	1.94364	4.28395	0.0212457	0.235774	4.26664	3.80705	5.0828	4.724	4.26664	5.0828	3.80705	4.724	4.65182	4.79619	3.65936	3.95474
gene-AYM39_RS07960	NZ_CP014360.1	1737313	1738125	+	protein_coding	AYM39_RS07960	AYM39_07950	.	.	WP_054763668.1	formate/nitrite transporter family protein	620.496	573.304	105.004	643.916	556.763	545.733	551.248	189.423	114.741	152.082	1.88225	7.93186	0.235361	0.694658	1.11572	8.54099	0.109294	0.274411	2.07848	8.02977	0.000134386	0.000409431	1.23288	8.47489	0.669836	0.912664	7.36232	7.93761	8.46273	8.62035	7.36232	8.46273	7.93761	8.62035	8.65794	8.58276	6.84117	9.03405
gene-AYM39_RS17005	NZ_CP014360.1	3819544	3821088	+	protein_coding	AYM39_RS17005	AYM39_17000	.	.	WP_064022600.1	NADH-quinone oxidoreductase subunit NuoF	724.703	709.829	226.139	516.881	558.829	543.598	551.214	179.022	207.111	193.067	1.55359	9.0208	0.351217	0.79285	1.34124	9.6131	2.06853e-05	0.000289659	1.64514	9.07217	0.00183923	0.0045257	1.42007	9.57849	0.415511	0.792971	8.66833	9.25351	9.38692	9.81063	8.66833	9.38692	9.25351	9.81063	9.80623	9.81504	8.86467	9.64234
gene-AYM39_RS11210	NZ_CP014360.1	2516759	2517988	+	protein_coding	AYM39_RS11210	AYM39_11200	.	.	WP_064021717.1	sigma-70 family RNA polymerase sigma factor	561.763	590.158	507.227	361.026	583.367	513.225	548.296	481.911	939.122	710.516	-1.86387	9.83384	0.215217	0.670994	1.08233	9.10877	0.302544	0.532722	-2.24006	9.74555	0.000103775	0.000321014	-1.11061	9.24228	0.807139	0.956457	10.1419	9.24844	9.04807	9.16569	10.1419	9.04807	9.24844	9.16569	9.11085	9.22054	9.69978	8.7971
gene-AYM39_RS22950	NZ_CP014360.1	1552388	1552573	+	protein_coding	AYM39_RS22950	.	.	.	WP_064041388.1	metal-binding protein	519.822	460.523	339.777	382.39	534.132	561.3	547.716	304.865	283.599	294.232	1.03871	6.25553	0.906858	0.993469	-1.0844	6.2669	0.267803	0.492655	1.06978	6.2781	0.657391	0.735238	-1.05212	6.24515	0.86628	0.976402	6.24051	6.29171	6.33897	6.22248	6.24051	6.33897	6.29171	6.22248	6.28957	6.15539	6.41176	6.17167
gene-AYM39_RS08600	NZ_CP014360.1	1873812	1874246	-	protein_coding	AYM39_RS08600	AYM39_08590	.	.	WP_064021320.1	hypothetical protein	581.786	596.564	761.524	669.042	578.012	515.924	546.968	780.261	755.966	768.114	-1.24593	8.68354	0.630998	0.931845	1.11	7.6252	0.158822	0.351152	-2.43814	8.32692	4.67854e-08	2.35732e-07	-1.76325	8.16428	0.153989	0.563356	8.83528	8.48862	7.55063	7.7036	8.83528	7.55063	8.48862	7.7036	7.66631	7.74089	8.788	8.18923
gene-AYM39_RS14820	NZ_CP014360.1	3352933	3353406	-	protein_coding	AYM39_RS14820	AYM39_14815	.	.	WP_054762477.1	cyclic nucleotide-binding domain-containing protein	473.949	456.404	535.067	437.442	554.229	538.505	546.367	625.694	854.324	740.009	-1.75324	8.55158	0.226366	0.685463	-1.13958	7.57799	0.0532192	0.164056	-2.34788	8.4098	5.95625e-07	2.6256e-06	-1.52644	7.81759	0.284117	0.696964	8.88805	8.0529	7.67444	7.48753	8.88805	7.67444	8.0529	7.48753	7.49533	7.47974	8.4037	7.70209
gene-AYM39_RS02965	NZ_CP014360.1	648035	648373	+	protein_coding	AYM39_RS02965	AYM39_02960	.	.	WP_064020442.1	ArsC family reductase	556.398	511.964	129.983	271.147	534.809	546.81	540.809	159.75	151.644	155.697	1.04537	6.20784	0.894592	0.992032	1.01804	7.18371	0.792882	0.903874	1.99699	6.76367	1.52512e-05	5.47291e-05	1.94555	6.79594	0.0435589	0.3522	6.18942	6.21798	7.17906	7.20425	6.18942	7.17906	6.21798	7.20425	7.24463	7.16386	5.89882	6.53715
gene-AYM39_RS00700	NZ_CP014360.1	161226	161948	+	protein_coding	AYM39_RS00700	AYM39_00695	.	.	WP_054759463.1	cytochrome c1	693.497	651.139	838.743	824.089	550.1	528.837	539.469	564.95	362.939	463.945	1.52866	9.18093	0.370603	0.808842	1.28408	8.45136	0.00027596	0.00272406	-1.4981	8.57977	0.0298895	0.0540096	-1.78308	9.0968	0.164816	0.575161	8.8062	9.43961	8.26272	8.62315	8.8062	8.26272	9.43961	8.62315	8.64917	8.59713	9.65883	9.22039
gene-AYM39_RS06780	NZ_CP014360.1	1463787	1465130	+	protein_coding	AYM39_RS06780	AYM39_06770	.	accC	WP_064021031.1	acetyl-CoA carboxylase biotin carboxylase subunit	558.928	565.839	152.772	416.982	509.707	567.558	538.632	132.492	123.137	127.815	1.77749	8.34846	0.22075	0.682904	1.0777	9.2048	0.276974	0.504302	2.42141	8.65096	5.52758e-08	2.75077e-07	1.46832	9.00725	0.377688	0.771128	7.87767	8.61606	9.15097	9.25941	7.87767	9.15097	8.61606	9.25941	9.23121	9.2876	8.09994	9.13219
gene-AYM39_RS11780	NZ_CP014360.1	2670599	2670856	+	protein_coding	AYM39_RS11780	AYM39_11770	.	.	WP_054763389.1	hypothetical protein	504.999	461.181	1137.78	234.555	537.32	538.862	538.091	1720.74	1122.16	1421.45	-2.22329	8.50691	0.167832	0.604223	-1.08092	6.71523	0.253087	0.474431	-4.60259	8.25141	1.45659e-15	1.7428e-14	-2.23692	7.35148	0.111446	0.497491	8.93694	7.27808	6.78115	6.66949	8.93694	6.78115	7.27808	6.66949	6.71514	6.62384	8.61403	5.94213
gene-AYM39_RS02815	NZ_CP014360.1	616645	618387	+	protein_coding	AYM39_RS02815	AYM39_02810	.	.	WP_064020424.1	DNA primase	338.286	336.681	75.8947	184.746	500.182	574.268	537.225	104.094	133.067	118.581	-1.1307	8.05265	0.786894	0.968138	-1.54196	9.24172	7.48698e-10	2.02651e-08	2.60856	8.99084	9.82688e-09	5.37211e-08	1.91236	8.50312	0.121593	0.511704	8.13366	7.90163	9.52031	8.8984	8.13366	9.52031	7.90163	8.8984	8.88249	8.91431	7.46856	8.33469
gene-AYM39_RS03525	NZ_CP014360.1	773923	774561	-	protein_coding	AYM39_RS03525	AYM39_03520	.	.	WP_054760233.1	adenylate kinase	531.155	565.781	97.0306	294.602	561.628	512.617	537.122	105.977	129.812	117.894	1.31908	6.89845	0.486918	0.883079	1.05265	8.11347	0.493291	0.709254	2.6288	7.54695	5.6081e-09	3.18342e-08	2.09645	7.71313	0.0750059	0.43865	6.68997	6.97396	8.07768	8.15265	6.68997	8.07768	6.97396	8.15265	8.08795	8.21735	6.38453	7.5634
gene-AYM39_RS06900	NZ_CP014360.1	1489056	1489487	-	protein_coding	AYM39_RS06900	AYM39_06890	.	.	WP_064021045.1	nucleoside-diphosphate kinase	626.675	637.25	112.86	465.825	560.75	512.665	536.708	102.696	107.192	104.944	2.15195	6.6117	0.0636298	0.384813	1.21353	7.65676	0.00737838	0.0376035	2.94629	6.94143	2.89201e-11	2.20958e-10	1.66103	7.4698	0.236559	0.646603	5.97343	6.8508	7.5144	7.79439	5.97343	7.5144	6.8508	7.79439	7.76309	7.8257	6.04245	7.65914
gene-AYM39_RS03680	NZ_CP014360.1	801425	802462	+	protein_coding	AYM39_RS03680	AYM39_03675	.	ruvB	WP_064020547.1	Holliday junction branch migration DNA helicase RuvB	473.372	479.638	234.411	312.513	493.42	578.156	535.788	236.988	225.644	231.316	-1.01108	8.34927	0.980564	1	-1.08887	8.70884	0.237345	0.454716	1.33061	8.57852	0.0754387	0.11994	1.2357	8.5017	0.595186	0.878571	8.35953	8.34466	8.76894	8.64885	8.35953	8.76894	8.34466	8.64885	8.62007	8.67764	8.34405	8.34526
gene-AYM39_RS01090	NZ_CP014360.1	254189	254575	+	protein_coding	AYM39_RS01090	AYM39_01085	.	.	WP_064020148.1	copper resistance protein CopC	528.071	484.473	203.238	292.344	469.324	591.098	530.211	234.017	160.235	197.126	1.04369	6.73972	0.904701	0.993469	-1.01451	7.32042	0.858326	0.944498	1.5395	7.05656	0.0176223	0.0340111	1.45564	7.06514	0.263618	0.677424	6.69002	6.77896	7.33111	7.31705	6.69002	7.33111	6.77896	7.31705	7.35957	7.27453	6.72404	6.83387
gene-AYM39_RS01760	NZ_CP014360.1	404474	405169	-	protein_coding	AYM39_RS01760	AYM39_01755	.	.	WP_082880766.1	hypothetical protein	262.502	276.524	26.6988	71.3382	492.523	566.036	529.28	51.2867	47.8264	49.5566	-1.26424	5.40512	0.483926	0.883079	-1.90143	7.78479	1.15471e-18	5.33934e-17	6.13046	7.40261	6.92681e-27	1.97103e-25	4.07865	6.56675	5.32798e-05	0.00358347	5.58571	5.17386	8.17738	7.25549	5.58571	8.17738	5.17386	7.25549	7.19896	7.31203	4.68593	5.66179
gene-AYM39_RS15875	NZ_CP014360.1	3574726	3575088	-	protein_coding	AYM39_RS15875	AYM39_15870	.	.	WP_054761170.1	hypothetical protein	425.586	414.223	445.515	315.414	520.85	534.213	527.532	637.21	631.549	634.379	-1.90588	7.90506	0.153741	0.583795	-1.2183	7.098	0.00301514	0.018512	-2.0901	7.85786	3.0966e-06	1.23836e-05	-1.33591	7.17258	0.426842	0.80107	8.29985	7.30394	7.24143	6.95861	8.29985	7.24143	7.30394	6.95861	6.95875	6.95846	7.75695	6.85094
gene-AYM39_RS20600	NZ_CP014360.1	4637696	4639180	+	protein_coding	AYM39_RS20600	AYM39_20590	.	.	WP_064023643.1	leucyl aminopeptidase	525.782	517.56	289.295	416.941	532.853	519.214	526.033	237.009	233.285	235.147	1.24966	9.0666	0.627022	0.931845	1.02224	9.27719	0.747738	0.879493	1.28758	9.09109	0.108168	0.164381	1.05326	9.25606	0.899758	0.985631	8.8989	9.219	9.26253	9.29485	8.8989	9.26253	9.219	9.29485	9.28686	9.30284	9.16228	9.27573
gene-AYM39_RS13040	NZ_CP014360.1	2928738	2931371	-	protein_coding	AYM39_RS13040	AYM39_13030	.	infB	WP_064021996.1	translation initiation factor IF-2	521.283	528.864	150.351	394.017	523.645	527.334	525.49	162.429	142.733	152.581	1.42564	9.37897	0.464178	0.873088	1.03047	10.1078	0.662125	0.83004	1.98018	9.67671	1.79308e-05	6.36758e-05	1.43141	9.89369	0.410285	0.790132	9.09835	9.53254	10.0869	10.13	9.09835	10.0869	9.53254	10.13	10.1003	10.1598	9.04508	10.02
gene-AYM39_RS06745	NZ_CP014360.1	1458900	1459157	+	protein_coding	AYM39_RS06745	AYM39_06735	.	.	WP_064021025.1	DUF2892 domain-containing protein	541.86	579.403	376.525	511.548	497.879	548.682	523.281	507.565	422.437	465.001	-1.25447	7.20426	0.567709	0.912524	1.10619	6.80376	0.146217	0.33302	-1.54774	7.07518	0.0074676	0.015891	-1.11495	6.95495	0.740352	0.941334	7.35737	7.04018	6.73958	6.88296	7.35737	6.73958	7.04018	6.88296	6.81584	6.95009	7.02605	7.0543
gene-AYM39_RS03520	NZ_CP014360.1	772441	773847	-	protein_coding	AYM39_RS03520	AYM39_03515	.	leuC	WP_064020526.1	3-isopropylmalate dehydratase large subunit	556.057	586.838	83.2962	299.804	542.563	499.905	521.234	71.6883	92.6298	82.1591	1.83444	7.80402	0.203996	0.65994	1.13009	9.26182	0.0946473	0.247724	3.66115	8.52304	5.18009e-14	5.43603e-13	2.25421	8.87722	0.0754647	0.43865	7.29845	8.00904	9.17054	9.34793	7.29845	9.17054	8.00904	9.34793	9.28978	9.40607	7.29491	8.72316
gene-AYM39_RS14835	NZ_CP014360.1	3356958	3357731	-	protein_coding	AYM39_RS14835	AYM39_14830	.	.	WP_064022275.1	PEP-CTERM/exosortase system-associated acyltransferase	545.546	515.697	221.066	485.559	529.262	503.402	516.332	202.393	234.803	218.598	1.30836	8.05776	0.549156	0.907015	1.05883	8.33677	0.409359	0.63984	1.36145	8.09112	0.0538847	0.0902959	1.10151	8.30946	0.81084	0.957608	7.85287	8.19747	8.29753	8.38084	7.85287	8.29753	8.19747	8.38084	8.40199	8.35969	7.83795	8.55699
gene-AYM39_RS14140	NZ_CP014360.1	3200290	3200991	-	protein_coding	AYM39_RS14140	AYM39_14135	.	.	WP_064022171.1	hypothetical protein	544.751	535.967	127.767	245.796	528.838	503.003	515.921	151.964	175.139	163.552	-1.07221	7.24285	0.862569	0.98774	1.07945	8.2092	0.271954	0.497909	1.81826	7.78863	0.000195032	0.000576781	2.10373	7.8248	0.0574078	0.399425	7.29677	7.17514	8.15599	8.26709	7.29677	8.15599	7.17514	8.26709	8.25947	8.27471	6.91184	7.43845
gene-AYM39_RS23570	NZ_CP014360.1	501730	501882	+	protein_coding	AYM39_RS23570	.	.	.	WP_157198044.1	hypothetical protein	446.157	470.683	488.82	267.381	561.376	468.479	514.928	421.281	535.136	478.208	-1.42017	6.4116	0.342526	0.787356	-1.08977	5.89539	0.323164	0.55387	-1.60759	6.33397	0.00374154	0.00861895	-1.23512	5.99213	0.54143	0.857918	6.64541	6.02027	5.96813	5.85196	6.64541	5.96813	6.02027	5.85196	5.79499	5.90893	6.65208	5.38846
gene-AYM39_RS23545	NZ_CP014360.1	278267	278956	+	protein_coding	AYM39_RS23545	.	.	.	WP_157198036.1	hypothetical protein	443.043	449.534	465.293	523.268	527.094	501.195	514.144	407.801	560.817	484.309	-1.15448	8.73068	0.753521	0.963092	-1.11754	8.04521	0.113289	0.28173	-1.63252	8.51833	0.00414505	0.00939676	-1.58077	8.33043	0.246863	0.658752	8.8175	8.62112	8.12624	7.96737	8.8175	8.12624	8.62112	7.96737	7.93763	7.99712	8.74293	8.49931
gene-AYM39_RS01100	NZ_CP014360.1	255277	255750	+	protein_coding	AYM39_RS01100	AYM39_01095	.	.	WP_064020150.1	hypothetical protein	541.274	562.077	266.466	446.932	548.459	478.597	513.528	241.198	257.685	249.441	1.1781	7.45831	0.687916	0.947618	1.10692	7.6562	0.186469	0.391179	1.18681	7.46456	0.28408	0.371219	1.11473	7.65138	0.772964	0.950118	7.34169	7.56756	7.58231	7.73231	7.34169	7.58231	7.56756	7.73231	7.68596	7.77867	7.40222	7.73291
gene-AYM39_RS06150	NZ_CP014360.1	1307117	1309075	-	protein_coding	AYM39_RS06150	AYM39_06140	.	shc	WP_064020932.1	squalene--hopene cyclase	647.876	627.173	57.9939	199.383	528.475	496.453	512.464	119.219	81.8079	100.514	1.00596	8.07851	0.99059	1	1.28176	9.81373	0.000426054	0.00390754	2.92793	9.04962	3.57331e-09	2.06535e-08	3.73198	9.32441	0.00476878	0.0885716	8.04954	7.9314	9.62338	9.98282	8.04954	9.62338	7.9314	9.98282	9.98687	9.97877	7.25035	8.61245
gene-AYM39_RS02760	NZ_CP014360.1	609718	611088	+	protein_coding	AYM39_RS02760	AYM39_02755	.	.	WP_064020415.1	hypothetical protein	587.691	575.38	567.116	654.354	521.935	502.945	512.44	515.516	425.283	470.399	1.09652	9.85118	0.844138	0.983159	1.16962	9.22585	0.0220818	0.0860589	-1.59646	9.48437	0.00408702	0.00927994	-1.49661	9.65427	0.336186	0.740593	9.776	9.91351	9.10966	9.33624	9.776	9.10966	9.91351	9.33624	9.33214	9.34033	10.017	9.81001
gene-AYM39_RS23535	NZ_CP014360.1	142674	142814	-	protein_coding	AYM39_RS23535	.	.	.	WP_157198032.1	hypothetical protein	554.574	516.961	242.702	248.603	464.043	559.259	511.651	305.962	231.32	268.641	-1.28597	5.53152	0.426815	0.85299	1.08021	5.88321	0.333834	0.5632	1.09031	5.76779	0.60322	0.687999	1.51789	5.66972	0.159031	0.570481	5.70551	5.35617	5.84276	5.95689	5.70551	5.84276	5.35617	5.95689	5.98768	5.92611	5.54103	5.17131
gene-AYM39_RS20960	NZ_CP014360.1	4720899	4721858	-	protein_coding	AYM39_RS20960	AYM39_20950	.	.	WP_054760708.1	L,D-transpeptidase family protein	480.133	492.318	166.735	256.125	502.168	519.458	510.813	160.736	163.025	161.88	1.08224	7.78772	0.854789	0.985852	-1.01835	8.57593	0.788248	0.90315	1.81554	8.22441	0.000165439	0.000497212	1.64731	8.24746	0.204052	0.619984	7.73468	7.84454	8.59212	8.56542	7.73468	8.59212	7.84454	8.56542	8.52807	8.60277	7.74217	7.94691
gene-AYM39_RS17425	NZ_CP014360.1	3917171	3918901	-	protein_coding	AYM39_RS17425	AYM39_17420	.	yidC	WP_064022675.1	membrane protein insertase YidC	616.981	625.168	71.0533	416.035	523.307	496.103	509.705	58.9771	71.6474	65.3122	2.86769	8.22071	0.0489475	0.339497	1.25596	9.61094	0.00125211	0.00917178	4.50031	8.73025	1.23369e-18	1.9914e-17	1.97016	9.35832	0.178013	0.590836	7.27151	8.42876	9.43752	9.76699	7.27151	9.43752	8.42876	9.76699	9.73814	9.79583	7.36412	9.49341
gene-AYM39_RS00150	NZ_CP014360.1	36789	38255	-	protein_coding	AYM39_RS00150	AYM39_00150	.	guaB	WP_064019994.1	IMP dehydrogenase	477.418	490.63	122.969	280.079	499.414	517.885	508.65	161.567	209.889	185.728	-1.14037	8.44508	0.77642	0.964827	-1.01862	9.18114	0.785531	0.90136	1.57844	8.90363	0.00592097	0.0128776	1.76668	8.8151	0.178089	0.590836	8.52958	8.29961	9.19644	9.16931	8.52958	9.19644	8.29961	9.16931	9.13032	9.20831	7.91392	8.68531
gene-AYM39_RS20220	NZ_CP014360.1	4554978	4555490	+	protein_coding	AYM39_RS20220	AYM39_20210	.	.	WP_054763203.1	hypothetical protein	329.983	338.885	240.47	121.603	499.298	516.292	507.795	178.527	596.022	387.275	-2.37711	7.58032	0.0946038	0.455138	-1.47167	7.42485	9.19065e-09	2.24161e-07	-1.31634	7.88685	0.32915	0.420581	1.22684	6.98032	0.592153	0.877216	7.84211	6.67683	7.68279	7.12797	7.84211	7.68279	6.67683	7.12797	7.08967	7.16627	7.3684	5.98527
gene-AYM39_RS10360	NZ_CP014360.1	2299891	2300382	+	protein_coding	AYM39_RS10360	AYM39_10350	.	.	WP_064021593.1	cytochrome P460 family protein	460.905	474.566	331.881	364.338	493.923	518.804	506.363	255.176	239.8	247.488	1.193	7.51166	0.668506	0.944147	-1.04919	7.57819	0.476134	0.693652	1.17629	7.50144	0.301551	0.390144	-1.06395	7.58856	0.868704	0.977309	7.38396	7.63195	7.61851	7.54899	7.38396	7.61851	7.63195	7.54899	7.50876	7.58921	7.77077	7.49313
gene-AYM39_RS10545	NZ_CP014360.1	2375650	2376081	-	protein_coding	AYM39_RS10545	AYM39_10535	.	dksA	WP_054761421.1	RNA polymerase-binding protein DksA	477.711	479.347	97.3155	280.36	529.598	481.631	505.614	168.326	245.453	206.89	-1.37346	6.71845	0.408016	0.841793	-1.02532	7.40649	0.728809	0.867935	1.41209	7.20023	0.0494409	0.0836069	1.88966	7.00188	0.0827552	0.455851	6.91653	6.38175	7.42861	7.39529	6.91653	7.42861	6.38175	7.39529	7.37358	7.417	5.83215	6.93135
gene-AYM39_RS10030	NZ_CP014360.1	2221058	2222242	+	protein_coding	AYM39_RS10030	AYM39_10020	.	.	WP_064021544.1	alanine transaminase	553.134	530.005	89.1972	306.12	498.045	513.027	505.536	113.864	148.381	131.123	1.18919	7.85757	0.712676	0.951336	1.10458	8.95127	0.134623	0.314853	2.22261	8.41646	1.71087e-06	7.14445e-06	2.06369	8.59157	0.103354	0.488073	7.72199	7.82649	8.88029	9.02347	7.72199	8.88029	7.82649	9.02347	9.03488	9.01205	7.14693	8.50605
gene-AYM39_RS21345	NZ_CP014360.1	4810794	4811051	-	protein_coding	AYM39_RS21345	AYM39_21335	.	.	WP_064023255.1	helix-turn-helix transcriptional regulator	287.108	306.321	1181.28	559.248	545.377	462.35	503.863	994.179	941.639	967.909	-1.23952	8.2672	0.658747	0.94369	-1.64746	6.36134	2.02342e-09	5.16204e-08	-3.33422	7.78783	5.1381e-13	4.84247e-12	-4.43348	7.39707	0.000543826	0.020458	8.41591	7.92501	6.68243	5.97588	8.41591	6.68243	7.92501	5.97588	5.91083	6.04093	8.66802	7.182
gene-AYM39_RS22065	NZ_CP014361.1	117029	117382	+	protein_coding	AYM39_RS22065	AYM39_22055	.	.	WP_064023721.1	hypothetical protein	585.059	618.55	427.217	326.07	544.91	460.422	502.666	216.939	281.337	249.138	1.31801	7.12404	0.496571	0.885253	1.23354	7.28915	0.00865915	0.0423444	1.16545	7.02585	0.367338	0.46193	1.0898	7.37167	0.819126	0.958191	6.91063	7.26162	7.13137	7.4379	6.91063	7.13137	7.26162	7.4379	7.37871	7.49708	7.66069	6.86255
gene-AYM39_RS14415	NZ_CP014360.1	3261840	3264584	-	protein_coding	AYM39_RS14415	AYM39_14410	.	secA	WP_064022213.1	preprotein translocase subunit SecA	530.115	525.122	109.519	362.841	479.91	521.47	500.69	107.486	112.023	109.755	1.69833	9.11563	0.284365	0.733721	1.08731	10.1364	0.22092	0.435625	2.62409	9.54201	1.0617e-09	6.70395e-09	1.67998	9.86942	0.251396	0.664179	8.68618	9.30451	10.0755	10.1965	8.68618	10.0755	9.30451	10.1965	10.184	10.209	8.64834	9.96069
gene-AYM39_RS11870	NZ_CP014360.1	2686681	2687109	-	protein_coding	AYM39_RS11870	AYM39_11860	.	.	WP_054761680.1	Hsp20/alpha crystallin family protein	357.895	360.719	881.321	185.971	469.54	528.061	498.8	1574.98	1466.75	1520.86	-3.05469	9.20738	0.0574952	0.36786	-1.34492	7.19446	1.69928e-05	0.000244906	-5.30563	9.0456	1.64959e-23	3.73599e-22	-2.33564	7.7021	0.101238	0.485834	9.79847	7.65677	7.39829	6.97476	9.79847	7.39829	7.65677	6.97476	6.94992	6.9996	8.97833	6.33521
gene-AYM39_RS21460	NZ_CP014360.1	4824771	4824847	+	tRNA	AYM39_RS21460	AYM39_21450	.	.	.	tRNA-Arg	344.453	327.781	246.108	271.156	603.912	393.462	498.687	178.809	327.712	253.261	-1.1486	4.64299	0.669784	0.944147	-1.44297	4.68387	0.00721848	0.0368732	1.1462	4.83787	0.531593	0.623776	-1.09928	4.47029	0.745381	0.94286	4.7262	4.58194	4.93036	4.4558	4.7262	4.93036	4.58194	4.4558	4.47147	4.44014	4.71313	4.45075
gene-AYM39_RS22665	NZ_CP014361.1	262558	262806	-	protein_coding	AYM39_RS22665	AYM39_22655	.	.	WP_064023821.1	AbrB/MazE/SpoVT family DNA-binding domain-containing protein	234.678	200.767	186.57	189.177	409.976	585.896	497.936	242.885	318.037	280.461	-1.74663	6.22815	0.0829899	0.429356	-2.21463	6.14131	8.63561e-15	3.19446e-13	1.02113	6.58913	0.90959	0.941402	-1.24155	5.6239	0.469188	0.823108	6.57616	5.7806	6.59716	5.48398	6.57616	6.59716	5.7806	5.48398	5.5751	5.39286	5.97383	5.58738
gene-AYM39_RS07095	NZ_CP014360.1	1530754	1533051	-	protein_coding	AYM39_RS07095	AYM39_07085	.	.	WP_064021077.1	TonB-dependent receptor	555.198	577.567	88.8295	323.91	519.887	474.758	497.322	90.3151	128.031	109.173	1.48702	8.73141	0.425784	0.851759	1.17368	9.93104	0.0303646	0.110302	2.63004	9.27761	4.08305e-08	2.08256e-07	2.07517	9.60949	0.116229	0.505822	8.40137	8.81628	9.80937	10.0422	8.40137	9.80937	8.81628	10.0422	9.99441	10.0901	8.09154	9.54101
gene-AYM39_RS03170	NZ_CP014360.1	688840	689736	-	protein_coding	AYM39_RS03170	AYM39_03165	.	.	WP_064020478.1	hemin ABC transporter substrate-binding protein	105.198	160.024	21.3315	1377.48	455.956	535.818	495.887	9.32325	10.7737	10.0485	51.2427	8.33012	2.49378e-05	0.00230623	-3.60971	7.79931	5.57939e-28	4.34507e-26	28.4272	7.50805	6.20496e-66	1.37719e-63	-6.52563	8.50636	0.018123	0.213292	3.72963	7.49897	8.44733	6.57347	3.72963	8.44733	7.49897	6.57347	6.25491	6.89203	4.72654	10.2714
gene-AYM39_RS15710	NZ_CP014360.1	3541413	3542321	+	protein_coding	AYM39_RS15710	AYM39_15705	.	.	WP_064022406.1	methylenetetrahydromethanopterin dehydrogenase	575.54	577.83	105.047	380.486	475.214	511.905	493.559	108.27	118.128	113.199	1.68516	7.55989	0.255934	0.712758	1.2056	8.60141	0.0055273	0.0298352	2.50922	7.94828	7.88892e-09	4.35559e-08	1.79486	8.3691	0.186349	0.599068	7.14199	7.71945	8.46335	8.73252	7.14199	8.46335	7.71945	8.73252	8.71033	8.7547	7.00144	8.43746
gene-AYM39_RS01225	NZ_CP014360.1	279941	280858	-	protein_coding	AYM39_RS01225	AYM39_01220	.	.	WP_064020168.1	cobalamin biosynthesis protein	596.488	564.097	125.562	323.872	475.918	510.451	493.185	114.763	77.1999	95.9817	1.86975	7.43668	0.151157	0.583105	1.21349	8.61973	0.00401806	0.0232242	2.94501	7.8998	2.73291e-09	1.60045e-08	1.91308	8.35948	0.120799	0.510691	6.89358	7.74551	8.47655	8.75512	6.89358	8.47655	7.74551	8.75512	8.77597	8.73426	7.27109	8.21993
gene-AYM39_RS19880	NZ_CP014360.1	4475407	4477059	+	protein_coding	AYM39_RS19880	AYM39_19870	.	.	WP_064023028.1	nitrite/sulfite reductase	576.416	618.825	156.214	439.877	526.687	456.929	491.808	113.833	151.031	132.432	1.79538	8.70403	0.222557	0.683881	1.25202	9.49149	0.00486381	0.0270897	2.14421	8.87451	1.01771e-05	3.76782e-05	1.49477	9.38354	0.361374	0.761252	8.21278	8.96841	9.3165	9.6442	8.21278	9.3165	8.96841	9.6442	9.57371	9.7147	8.42955	9.50727
gene-AYM39_RS04770	NZ_CP014360.1	1010750	1011259	+	protein_coding	AYM39_RS04770	AYM39_04765	.	.	WP_064020718.1	methylated-DNA--[protein]-cysteine S-methyltransferase	396.569	384.444	55.7363	117.659	442.808	540.027	491.418	86.3892	67.3745	76.8819	-1.09491	5.68655	0.781137	0.966407	-1.21876	7.48368	0.00751116	0.0381488	3.65989	6.97764	1.14728e-13	1.13424e-12	3.29275	6.71827	0.000413006	0.0164455	5.75723	5.60489	7.62048	7.34165	5.75723	7.62048	5.60489	7.34165	7.34466	7.33864	5.27964	5.93013
gene-AYM39_RS11530	NZ_CP014360.1	2587604	2588242	+	protein_coding	AYM39_RS11530	AYM39_11520	.	.	WP_064021772.1	cytochrome B	642.943	629.984	205.866	386.516	468.651	513.112	490.882	236.853	170.141	203.497	1.18698	7.60482	0.691219	0.947618	1.33773	8.16916	1.88826e-05	0.000269517	1.38348	7.73076	0.0608546	0.10031	1.56011	8.07851	0.258782	0.671859	7.45949	7.70695	7.94832	8.36725	7.45949	7.94832	7.70695	8.36725	8.36258	8.37193	7.46056	7.95335
gene-AYM39_RS19135	NZ_CP014360.1	4293135	4293878	-	protein_coding	AYM39_RS19135	AYM39_19125	.	.	WP_082881016.1	DUF1566 domain-containing protein	1131.68	1009.59	94.5885	166.098	501.778	479.29	490.534	46.6071	20.7468	33.6769	3.15653	6.16693	0.00171445	0.0487595	2.24789	8.86341	2.42504e-29	2.11074e-27	8.30869	7.33845	1.19942e-18	1.94314e-17	5.93205	8.55743	2.98192e-05	0.00224352	5.02883	6.76266	8.16706	9.33265	5.02883	8.16706	6.76266	9.33265	9.39553	9.26977	6.56518	6.96014
gene-AYM39_RS23255	NZ_CP014360.1	3999612	3999725	-	protein_coding	AYM39_RS23255	.	.	rpmJ	WP_081607976.1	50S ribosomal protein L36	492.194	446.212	184.791	390.123	563.39	415.77	489.58	159.243	214.285	186.764	1.25263	5.03995	0.486994	0.883079	-1.01453	5.45073	0.896187	0.961376	1.51892	5.20568	0.0203292	0.0384824	1.19229	5.32071	0.569525	0.86728	4.89418	5.18326	5.47014	5.46757	4.89418	5.47014	5.18326	5.46757	5.51779	5.41735	4.8603	5.50623
gene-AYM39_RS00680	NZ_CP014360.1	156136	157698	-	protein_coding	AYM39_RS00680	AYM39_00675	.	hpnR	WP_064020082.1	hopanoid C-3 methylase HpnR	519.69	464.985	434.122	307.078	452.08	521.331	486.705	424.001	338.777	381.389	-1.17764	9.55682	0.735008	0.960964	1.04354	9.25195	0.556186	0.754788	-1.36532	9.46247	0.0596426	0.098568	-1.1108	9.36016	0.807675	0.956575	9.66021	9.3649	9.22081	9.28304	9.66021	9.22081	9.3649	9.28304	9.34381	9.22228	9.82077	8.90903
gene-AYM39_RS05910	NZ_CP014360.1	1259707	1260972	+	protein_coding	AYM39_RS05910	AYM39_05900	.	.	WP_082409912.1	autotransporter outer membrane beta-barrel domain-containing protein	514.405	499.481	213.994	326.625	486.057	483.789	484.923	223.47	223.174	223.322	1.0033	8.59472	0.994466	1	1.0777	8.96847	0.263988	0.488267	1.24968	8.76242	0.162204	0.231147	1.34234	8.82475	0.470641	0.823458	8.59503	8.59654	8.9157	9.02371	8.59503	8.9157	8.59654	9.02371	9.02557	9.02185	8.49859	8.69449
gene-AYM39_RS12910	NZ_CP014360.1	2903963	2904478	+	protein_coding	AYM39_RS12910	AYM39_12900	.	fabA	WP_064021976.1	3-hydroxyacyl-[acyl-carrier-protein] dehydratase FabA	366.36	405.847	109.82	230.114	517.387	452.121	484.754	130.647	193.53	162.088	-1.17217	6.72355	0.661776	0.94369	-1.21785	7.48508	0.0130198	0.0582024	1.72891	7.28334	0.00213538	0.00517694	1.66226	7.01625	0.142404	0.547508	6.8195	6.57966	7.62147	7.34048	6.8195	7.62147	6.57966	7.34048	7.24784	7.43311	6.25633	6.903
gene-AYM39_RS13265	NZ_CP014360.1	2975957	2977252	-	protein_coding	AYM39_RS13265	AYM39_13255	.	.	WP_064023521.1	adenylosuccinate synthase	520.109	504.537	99.0191	332.358	478.267	489.614	483.94	85.619	67.2149	76.4169	2.22213	7.7706	0.0926029	0.451363	1.0916	9.00859	0.187908	0.391792	3.63586	8.29861	5.6717e-14	5.89618e-13	1.78711	8.7118	0.191062	0.603819	7.0782	8.08913	8.9464	9.07262	7.0782	8.9464	8.08913	9.07262	9.07517	9.07007	7.42502	8.75325
gene-AYM39_RS15100	NZ_CP014360.1	3413689	3414645	-	protein_coding	AYM39_RS15100	AYM39_15095	.	ispH	WP_054758325.1	4-hydroxy-3-methylbut-2-enyl diphosphate reductase	555.396	566.159	130.634	283.978	504.542	461.521	483.032	113.071	108.416	110.743	1.51458	7.50889	0.326158	0.773405	1.19639	8.64048	0.0130913	0.0583456	2.51102	7.99302	1.21474e-08	6.56579e-08	1.98357	8.35318	0.0937677	0.4733	7.18534	7.73914	8.50594	8.76626	7.18534	8.50594	7.73914	8.76626	8.73312	8.7994	7.38752	8.09077
gene-AYM39_RS14060	NZ_CP014360.1	3178040	3179506	+	protein_coding	AYM39_RS14060	AYM39_14055	.	zwf	WP_064023534.1	glucose-6-phosphate dehydrogenase	442.196	446.855	90.8005	222.975	467.194	498.816	483.005	67.4354	76.032	71.7337	1.75768	7.63028	0.20292	0.657489	-1.05307	9.08259	0.442512	0.667679	3.87631	8.45445	2.07859e-16	2.7461e-15	2.09372	8.6084	0.0806618	0.451114	7.17293	7.91788	9.12141	9.04683	7.17293	9.12141	7.91788	9.04683	9.01995	9.07372	7.47851	8.35726
gene-AYM39_RS16135	NZ_CP014360.1	3633758	3636166	-	protein_coding	AYM39_RS16135	AYM39_16130	.	.	WP_054759827.1	endopeptidase La	478.953	471.466	301.981	356.056	471.905	492.934	482.419	282.973	278.084	280.529	-1.01004	9.84192	0.983071	1	1.016	9.84483	0.814051	0.916599	-1.01093	9.84127	0.943929	0.966389	1.01512	9.84546	0.971269	1	9.84999	9.83323	9.83464	9.8575	9.84999	9.83464	9.83323	9.8575	9.8495	9.8655	9.92113	9.74532
gene-AYM39_RS10150	NZ_CP014360.1	2251806	2252111	+	protein_coding	AYM39_RS10150	AYM39_10140	.	.	WP_054759678.1	integration host factor subunit beta	472.747	501.573	45.3947	399.13	559.231	404.313	481.772	43.9945	95.184	69.5893	2.43373	5.64352	0.0764273	0.414854	1.04055	6.88934	0.695733	0.850108	4.03153	6.19901	1.12692e-09	7.05559e-09	1.71617	6.58129	0.250078	0.663037	4.81154	5.61413	6.84852	6.92628	4.81154	6.84852	5.61413	6.92628	6.86472	6.98784	4.28493	6.94333
gene-AYM39_RS07030	NZ_CP014360.1	1516920	1518710	-	protein_coding	AYM39_RS07030	AYM39_07020	.	aspS	WP_064021065.1	aspartate--tRNA ligase	583.804	581.699	158.816	396.316	466.983	496.282	481.632	171.118	152.509	161.813	1.37513	8.87701	0.499636	0.887118	1.24825	9.57199	0.0010804	0.00820963	1.71061	9.06849	0.000783243	0.0020477	1.55295	9.4403	0.310256	0.720683	8.62826	9.02061	9.40484	9.72434	8.62826	9.40484	9.02061	9.72434	9.70759	9.74108	8.56868	9.47255
gene-AYM39_RS03095	NZ_CP014360.1	676551	677810	-	protein_coding	AYM39_RS03095	AYM39_03090	.	.	WP_064020465.1	formylmethanofuran dehydrogenase subunit B	496.476	489.176	139.375	271.867	436.356	526.475	481.415	196.042	181.2	188.621	-1.12596	8.25969	0.791336	0.968138	1.05717	8.93444	0.45103	0.672952	1.4655	8.6454	0.0191295	0.0364915	1.7447	8.62789	0.175341	0.586672	8.34414	8.14947	8.89209	8.97632	8.34414	8.89209	8.14947	8.97632	8.96765	8.98499	7.87531	8.42363
gene-AYM39_RS03940	NZ_CP014360.1	862659	862910	+	protein_coding	AYM39_RS03940	AYM39_03935	.	.	WP_064023361.1	hypothetical protein	648.27	643.083	529.319	550.671	481.512	471.682	476.597	395.403	370.177	382.79	1.20099	7.18146	0.643753	0.936311	1.39686	6.82287	5.31971e-07	1.04027e-05	-1.39623	6.82012	0.0355184	0.062566	-1.20041	7.18084	0.596199	0.879245	7.0501	7.30332	6.5741	7.0522	7.0501	6.5741	7.30332	7.0522	7.03872	7.06567	7.48049	7.12615
gene-AYM39_RS21170	NZ_CP014360.1	4765235	4766044	-	protein_coding	AYM39_RS21170	AYM39_21160	.	.	WP_064023221.1	sulfite exporter TauE/SafE family protein	182.116	203.439	84.7234	119.348	470.348	481.941	476.144	68.6211	49.0492	58.8352	1.44202	6.31949	0.2618	0.716479	-2.39243	7.74636	2.06368e-32	2.54463e-30	4.63831	7.53211	1.12949e-17	1.70537e-16	1.34586	6.78723	0.349493	0.750853	6.02508	6.5692	8.24672	6.99112	6.02508	8.24672	6.5692	6.99112	6.89266	7.08958	6.52928	6.60912
gene-AYM39_RS08410	NZ_CP014360.1	1828987	1829874	+	protein_coding	AYM39_RS08410	AYM39_08400	.	sucD	WP_064021290.1	succinate--CoA ligase subunit alpha	476.581	476.598	136.227	378.684	467.107	481.215	474.161	149.88	119.107	134.494	1.52354	7.68784	0.355565	0.79755	1.0367	8.39549	0.588492	0.779564	2.02443	7.95164	2.1324e-05	7.48869e-05	1.37814	8.20857	0.439898	0.807841	7.34752	7.86867	8.37289	8.42457	7.34752	8.37289	7.86867	8.42457	8.40523	8.44391	7.34033	8.39701
gene-AYM39_RS15715	NZ_CP014360.1	3542367	3543272	+	protein_coding	AYM39_RS15715	AYM39_15710	.	.	WP_064022407.1	methylenetetrahydromethanopterin dehydrogenase	614.302	583.938	127.936	427.556	466.401	481.325	473.863	114.595	110.519	112.557	1.94574	7.68159	0.153017	0.583105	1.30357	8.60115	7.3101e-05	0.000849464	2.42112	7.90016	2.4707e-08	1.28726e-07	1.6223	8.47268	0.268386	0.67884	7.13023	7.93979	8.40083	8.78223	7.13023	8.40083	7.93979	8.78223	8.79939	8.76508	7.27908	8.60051
gene-AYM39_RS11345	NZ_CP014360.1	2544723	2545139	-	protein_coding	AYM39_RS11345	AYM39_11335	.	fur	WP_064021740.1	ferric iron uptake transcriptional regulator	338.039	388.158	149.79	251.773	477.541	467.819	472.68	143.809	175.745	159.777	1.03629	6.53402	0.916168	0.994971	-1.26111	7.11784	0.00205779	0.0136605	1.70606	6.94655	0.000995574	0.00256046	1.3043	6.76251	0.409789	0.789519	6.51476	6.56104	7.28289	6.94581	6.51476	7.28289	6.56104	6.94581	6.82768	7.06395	6.39506	6.72702
gene-AYM39_RS03705	NZ_CP014360.1	805565	806848	+	protein_coding	AYM39_RS03705	AYM39_03700	.	tolB	WP_064020550.1	Tol-Pal system beta propeller repeat protein TolB	503.655	500.069	154.251	346.437	460.496	477.5	468.998	140.193	109.239	124.716	1.61856	8.16385	0.292371	0.741639	1.10368	8.9581	0.138212	0.320379	2.15929	8.43672	5.42634e-06	2.06448e-05	1.47292	8.77517	0.355521	0.756342	7.76669	8.42386	8.88772	9.02968	7.76669	8.88772	8.42386	9.02968	9.01549	9.04387	8.04814	8.79958
gene-AYM39_RS22560	NZ_CP014361.1	244044	244640	-	protein_coding	AYM39_RS22560	AYM39_22550	.	.	WP_064023805.1	Uma2 family endonuclease	199.656	173.187	685.086	194.485	429.778	507.657	468.718	2693.18	4147.41	3420.3	-8.4136	10.6022	0.000430672	0.0195077	-2.43785	7.27428	1.25372e-31	1.39132e-29	-12.6647	10.5487	3.95439e-38	2.27968e-36	-3.66823	7.7156	0.00855318	0.127837	11.4109	7.98121	7.7808	6.50571	11.4109	7.7808	7.98121	6.50571	6.58801	6.42341	9.09149	6.87094
gene-AYM39_RS14135	NZ_CP014360.1	3199890	3200210	+	protein_coding	AYM39_RS14135	AYM39_14130	.	grxD	WP_064022170.1	Grx4 family monothiol glutaredoxin	465.14	463.564	168.795	305.388	505.83	429.816	467.823	141.384	168.092	154.738	1.2571	6.26025	0.481966	0.883079	1.02238	6.90117	0.781114	0.898366	1.74549	6.54618	0.000555411	0.00149968	1.41819	6.6875	0.275732	0.687716	6.09825	6.41079	6.8888	6.92676	6.09825	6.8888	6.41079	6.92676	6.90997	6.94354	6.19253	6.62904
gene-AYM39_RS19300	NZ_CP014360.1	4331312	4332055	-	protein_coding	AYM39_RS19300	AYM39_19290	.	minC	WP_064022943.1	septum site-determining protein MinC	396.542	394.247	191.032	337.215	458.836	475.885	467.36	149.828	136.207	143.018	1.51454	7.51508	0.317523	0.765053	-1.14598	7.99826	0.0439656	0.143608	1.87831	7.71253	8.16627e-05	0.0002593	1.08246	7.84087	0.837142	0.964212	7.18976	7.77371	8.09763	7.9017	7.18976	8.09763	7.77371	7.9017	7.88657	7.91682	7.57154	7.97588
gene-AYM39_RS00795	NZ_CP014360.1	181650	183518	-	protein_coding	AYM39_RS00795	AYM39_00790	.	thiC	WP_064020100.1	phosphomethylpyrimidine synthase ThiC	491.877	489.432	105.921	490.535	485.663	448.346	467.005	101.824	107.005	104.414	2.2166	8.74291	0.124384	0.530903	1.08255	9.48032	0.268842	0.494011	2.57671	8.89733	5.49852e-09	3.12922e-08	1.25831	9.38025	0.63043	0.89732	8.06144	8.94438	9.42134	9.5379	8.06144	9.42134	8.94438	9.5379	9.52214	9.55366	8.04747	9.84129
gene-AYM39_RS15880	NZ_CP014360.1	3575195	3575605	-	protein_coding	AYM39_RS15880	AYM39_15875	.	.	WP_064022430.1	DUF4440 domain-containing protein	486.951	447.647	119.299	315.335	483.98	448.193	466.087	149.879	203.13	176.505	-1.01352	6.61993	0.971659	1	1.03263	7.25841	0.65404	0.82668	1.52492	6.96712	0.0128211	0.0257408	1.59451	6.98442	0.191963	0.603941	6.62702	6.53938	7.24101	7.28853	6.62702	7.24101	6.53938	7.28853	7.3296	7.24746	6.05047	7.02829
gene-AYM39_RS07145	NZ_CP014360.1	1544484	1545533	+	protein_coding	AYM39_RS07145	AYM39_07135	.	recA	WP_064021085.1	recombinase RecA	521.299	519.354	135.272	288.895	462.564	468.398	465.481	189.794	193.408	191.601	-1.11485	8.02535	0.807208	0.972373	1.15274	8.69064	0.0342557	0.121164	1.39814	8.36426	0.0341459	0.0603879	1.79672	8.42811	0.153581	0.563356	8.10557	7.9097	8.58752	8.79205	8.10557	8.58752	7.9097	8.79205	8.77541	8.80869	7.57061	8.24878
gene-AYM39_RS01535	NZ_CP014360.1	348013	348276	+	protein_coding	AYM39_RS01535	AYM39_01530	.	.	WP_054760456.1	hypothetical protein	476.31	472.847	454.384	503.136	469.986	459.039	464.513	414.13	433.681	423.906	-1.04386	7.22562	0.914513	0.994971	1.05344	6.62983	0.445453	0.669613	-1.58478	6.95851	0.00343167	0.00800062	-1.44153	6.95403	0.267584	0.678358	7.26328	7.19588	6.60382	6.67839	7.26328	6.60382	7.19588	6.67839	6.66442	6.69236	7.32828	7.06348
gene-AYM39_RS16120	NZ_CP014360.1	3631140	3633008	-	protein_coding	AYM39_RS16120	AYM39_16115	.	.	WP_064022472.1	peptidylprolyl isomerase	479.326	482.446	114.141	326.236	464.295	462.128	463.212	109.136	116.125	112.63	1.55614	8.5205	0.349073	0.790984	1.07048	9.45922	0.317062	0.548923	2.36794	8.91953	7.74814e-08	3.80465e-07	1.62878	9.19824	0.266147	0.678321	8.17008	8.70428	9.41074	9.50892	8.17008	9.41074	8.70428	9.50892	9.4849	9.53294	8.15491	9.25365
gene-AYM39_RS17055	NZ_CP014360.1	3833497	3834072	-	protein_coding	AYM39_RS17055	AYM39_17050	.	.	WP_064022607.1	recombinase family protein	512.2	509.067	91.1934	377.66	460.454	464.587	462.52	123.235	144.243	133.739	1.36893	6.96174	0.468753	0.875388	1.13848	7.80615	0.0558534	0.170127	1.99292	7.30143	1.52344e-05	5.47131e-05	1.65662	7.57839	0.244582	0.654994	6.72472	6.95966	7.71521	7.90146	6.72472	7.71521	6.95966	7.90146	7.88657	7.91634	6.14838	7.77095
gene-AYM39_RS06015	NZ_CP014360.1	1279073	1279146	-	tRNA	AYM39_RS06015	AYM39_06005	.	.	.	tRNA-Cys	376.981	375.309	213.819	244.3	518.981	402.281	460.631	254.968	259.376	257.172	-1.32769	4.52215	0.335083	0.784563	-1.18868	4.63289	0.123828	0.298419	1.03255	4.73478	0.861072	0.9049	1.15263	4.40816	0.620699	0.892764	4.75277	4.35843	4.78418	4.55659	4.75277	4.78418	4.35843	4.55659	4.54111	4.57207	4.46372	4.25313
gene-AYM39_RS13955	NZ_CP014360.1	3159576	3159899	-	protein_coding	AYM39_RS13955	AYM39_13950	.	clpS	WP_054761148.1	ATP-dependent Clp protease adapter ClpS	405.39	400.321	391.25	393.722	494.055	424.533	459.294	282.354	383.197	332.775	1.0089	7.20661	0.983352	1	-1.10682	6.80049	0.182306	0.384345	-1.25416	7.04351	0.185856	0.25895	-1.40168	6.98926	0.310916	0.721221	7.19374	7.20652	6.87641	6.73688	7.19374	6.87641	7.20652	6.73688	6.72668	6.74708	7.40743	7.00561
gene-AYM39_RS19885	NZ_CP014360.1	4477046	4477498	+	protein_coding	AYM39_RS19885	AYM39_19875	.	.	WP_064023029.1	DUF934 domain-containing protein	549.338	514.563	133.013	440.109	492.004	417.824	454.914	135.983	140.741	138.362	1.63506	6.81952	0.219843	0.682262	1.2037	7.48125	0.0175645	0.0725967	1.89524	6.95893	9.08767e-05	0.000285695	1.39491	7.38885	0.407941	0.788216	6.43449	6.99477	7.34201	7.61447	6.43449	7.34201	6.99477	7.61447	7.64213	7.58681	6.34377	7.64576
gene-AYM39_RS18825	NZ_CP014360.1	4223281	4226880	+	protein_coding	AYM39_RS18825	AYM39_18815	.	.	WP_064022872.1	pyridine nucleotide-disulfide oxidoreductase	544.987	526.303	191.241	316.463	451.336	455.68	453.508	176.75	132.06	154.405	1.35273	9.80403	0.523308	0.895365	1.21768	10.4732	0.00372401	0.0219826	1.68703	9.99625	0.00188534	0.00461866	1.51879	10.3381	0.321081	0.729044	9.55329	9.99806	10.3249	10.609	9.55329	10.3249	9.99806	10.609	10.6148	10.6032	9.84172	10.1544
gene-AYM39_RS06775	NZ_CP014360.1	1463323	1463766	+	protein_coding	AYM39_RS06775	AYM39_06765	.	.	WP_064021030.1	acetyl-CoA carboxylase biotin carboxyl carrier protein	482.887	471.44	127.421	365.112	431.991	473.607	452.799	138.28	128.479	133.379	1.46861	6.64483	0.304996	0.754751	1.0872	7.36445	0.212377	0.423323	1.95023	6.90631	2.83404e-05	9.79013e-05	1.44444	7.18293	0.328917	0.734807	6.35287	6.80148	7.30978	7.43039	6.35287	7.30978	6.80148	7.43039	7.42833	7.43244	6.25402	7.34894
gene-AYM39_RS20635	NZ_CP014360.1	4643483	4643893	-	protein_coding	AYM39_RS20635	AYM39_20625	.	.	WP_064023142.1	biopolymer transporter ExbD	431.674	426.782	213.753	337.225	455.229	446.652	450.941	219.608	195.292	207.45	1.09743	6.93475	0.800101	0.970396	-1.01899	7.1733	0.782099	0.898483	1.24971	7.03748	0.162391	0.23134	1.11781	7.08183	0.7424	0.942027	6.87179	7.00329	7.19465	7.16799	6.87179	7.19465	7.00329	7.16799	7.15691	7.17906	6.88219	7.1244
gene-AYM39_RS10110	NZ_CP014360.1	2241229	2243835	+	protein_coding	AYM39_RS10110	AYM39_10100	.	gyrA	WP_064021557.1	DNA gyrase subunit A	451.008	449.639	100.99	303.717	438.624	461.286	449.955	110.75	104.876	107.813	1.48852	8.89961	0.409959	0.841793	1.03241	9.86989	0.637716	0.815261	2.39976	9.35073	3.50509e-08	1.80291e-07	1.66454	9.57159	0.255021	0.669689	8.58604	9.04375	9.84796	9.89386	8.58604	9.84796	9.04375	9.89386	9.87669	9.91102	8.45747	9.63004
gene-AYM39_RS06300	NZ_CP014360.1	1345472	1346689	-	protein_coding	AYM39_RS06300	AYM39_06290	.	.	WP_082880823.1	efflux RND transporter periplasmic adaptor subunit	328.979	366.032	35.4977	145.568	405.589	493.927	449.758	22.8592	25.3458	24.1025	2.93403	6.30565	0.00635663	0.110338	-1.25206	8.5936	0.00468624	0.0263275	10.7307	7.8831	1.65779e-40	1.22649e-38	2.91981	7.84797	0.0171025	0.20463	5.3574	6.67467	8.74473	8.4227	5.3574	8.74473	6.67467	8.4227	8.32663	8.51878	5.87191	7.47742
gene-AYM39_RS05665	NZ_CP014360.1	1199554	1201098	-	protein_coding	AYM39_RS05665	AYM39_05655	.	.	WP_064020857.1	2-isopropylmalate synthase	390.667	392.443	205.538	520.232	435.534	462.837	449.186	150.836	163.065	156.95	1.85406	8.88324	0.193276	0.643779	-1.11192	9.01499	0.113413	0.281883	1.64704	8.77542	0.00182043	0.0044869	-1.25177	9.10752	0.600258	0.882007	8.37307	9.18941	9.09158	8.93875	8.37307	9.09158	9.18941	8.93875	8.91615	8.96135	8.72717	9.65165
gene-AYM39_RS07015	NZ_CP014360.1	1514759	1515328	+	protein_coding	AYM39_RS07015	AYM39_07005	.	efp	WP_054759815.1	elongation factor P	517.036	481.601	155.579	349.771	431.516	465.588	448.552	215.784	254.316	235.05	-1.15061	7.41681	0.736548	0.960964	1.14793	7.75246	0.0436729	0.142968	1.09893	7.58398	0.553106	0.6429	1.45121	7.60511	0.336887	0.740593	7.51695	7.27068	7.65513	7.85333	7.51695	7.65513	7.27068	7.85333	7.88503	7.82162	6.89561	7.64576
gene-AYM39_RS14975	NZ_CP014360.1	3387058	3387133	-	tRNA	AYM39_RS14975	AYM39_14970	.	.	.	tRNA-Glu	262.782	279.523	131.936	247.922	477.97	416.696	447.333	165.058	203.1	184.079	-1.18062	4.15457	0.578713	0.916249	-1.59867	4.44859	1.23114e-05	0.000183391	1.40574	4.54133	0.0413046	0.0712873	1.03494	4.05187	0.90931	0.989466	4.32097	4.07636	4.78816	4.14365	4.32097	4.78816	4.07636	4.14365	4.08334	4.20396	3.84295	4.30977
gene-AYM39_RS13175	NZ_CP014360.1	2956010	2956951	-	protein_coding	AYM39_RS13175	AYM39_13165	.	rfaD	WP_064022017.1	ADP-glyceromanno-heptose 6-epimerase	399.567	429.725	62.0115	304.358	460.541	429.76	445.15	89.7532	67.1113	78.4322	1.80422	7.14904	0.209612	0.663671	-1.04117	8.33572	0.580755	0.773469	3.25908	7.75622	1.33421e-11	1.0576e-10	1.73624	7.96295	0.23037	0.640735	6.65459	7.23364	8.36629	8.30828	6.65459	8.36629	7.23364	8.30828	8.23664	8.37991	6.29959	8.16769
gene-AYM39_RS04745	NZ_CP014360.1	1007339	1008694	+	protein_coding	AYM39_RS04745	AYM39_04740	.	.	WP_054759393.1	signal recognition particle protein	459.535	453.251	224.213	353.016	457.508	432.139	444.824	250.606	245.382	247.994	-1.039	8.81529	0.933159	1	1.05734	8.92948	0.423276	0.652177	1.03265	8.86601	0.84029	0.888318	1.13442	8.88108	0.757714	0.944693	8.84462	8.78487	8.88973	8.97146	8.84462	8.88973	8.78487	8.97146	8.96204	8.98088	8.66454	8.9052
gene-AYM39_RS02665	NZ_CP014360.1	591637	592365	-	protein_coding	AYM39_RS02665	AYM39_02660	.	pqqC	WP_064020399.1	pyrroloquinoline-quinone synthase PqqC	484.134	479.891	136.284	296.652	429.704	452.951	441.327	219.643	239.17	229.407	-1.30879	7.6536	0.536519	0.903652	1.12663	8.06962	0.077182	0.216568	1.10731	7.91017	0.51468	0.607462	1.63256	7.84268	0.214755	0.627185	7.8388	7.41037	7.98572	8.1571	7.8388	7.98572	7.41037	8.1571	8.14412	8.17007	7.05823	7.76252
gene-AYM39_RS16230	NZ_CP014360.1	3655974	3656465	+	protein_coding	AYM39_RS16230	AYM39_16225	.	ilvN	WP_054759842.1	acetolactate synthase small subunit	498.49	518.735	60.5801	296.714	455.895	426.543	441.219	72.7592	70.1122	71.4357	1.93577	6.14446	0.106535	0.4806	1.18849	7.54514	0.014928	0.0648391	3.55351	6.78453	1.75703e-14	1.88954e-13	2.18226	7.20908	0.0723722	0.431884	5.61289	6.27253	7.42056	7.66911	5.61289	7.42056	6.27253	7.66911	7.62126	7.71696	5.3463	7.19876
gene-AYM39_RS08395	NZ_CP014360.1	1825632	1826585	+	protein_coding	AYM39_RS08395	AYM39_08385	.	.	WP_064021287.1	CoA ester lyase	392.769	386.525	70.3922	229.445	434.677	445.932	440.304	95.0385	136.755	115.897	1.02414	7.25332	0.957803	1	-1.09575	8.3014	0.172984	0.370597	2.19221	7.91188	5.51922e-06	2.094e-05	1.95217	7.8312	0.113461	0.500153	7.22287	7.13912	8.36949	8.23796	7.22287	8.36949	7.13912	8.23796	8.23017	8.24575	6.49835	7.77989
gene-AYM39_RS19295	NZ_CP014360.1	4330478	4331290	-	protein_coding	AYM39_RS19295	AYM39_19285	.	minD	WP_054761387.1	septum site-determining protein MinD	428.914	426.472	198.694	333.65	427.834	452.246	440.04	183.527	148.256	165.891	1.31941	7.74115	0.522944	0.895285	1.00264	8.13594	0.970444	0.997638	1.52313	7.86443	0.0104182	0.0213609	1.15791	8.03611	0.70522	0.925362	7.52318	7.9217	8.13822	8.142	7.52318	8.13822	7.9217	8.142	8.1268	8.1572	7.75532	8.08807
gene-AYM39_RS03195	NZ_CP014360.1	692551	694803	-	protein_coding	AYM39_RS03195	AYM39_03190	.	.	WP_064023349.1	TonB-dependent hemoglobin/transferrin/lactoferrin family receptor	56.8914	100.779	10.616	819.885	424.935	454.863	439.899	6.42796	6.31496	6.37146	47.9069	8.90655	5.09367e-05	0.00418718	-5.38656	8.84883	2.13282e-31	2.30917e-29	39.6533	8.6446	5.32032e-79	1.68692e-76	-6.50578	9.08197	0.0226234	0.245253	4.36332	7.94434	9.60472	7.12045	4.36332	9.60472	7.94434	7.12045	6.69177	7.54913	5.03753	10.8511
gene-AYM39_RS20320	NZ_CP014360.1	4577797	4578360	-	protein_coding	AYM39_RS20320	AYM39_20310	.	.	WP_064023096.1	DedA family protein	406.75	424.35	732.184	439.118	423.885	454.632	439.259	590.948	435.747	513.348	1.00733	8.63451	0.988012	1	-1.02418	7.58699	0.727219	0.867077	-2.03611	8.20393	3.98526e-05	0.000134365	-2.10015	8.20132	0.0795	0.449598	8.61266	8.53132	7.61004	7.57504	8.61266	7.61004	8.53132	7.57504	7.52538	7.62471	9.10535	7.95729
gene-AYM39_RS04420	NZ_CP014360.1	938691	939668	+	protein_coding	AYM39_RS04420	AYM39_04415	.	accA	WP_064020661.1	acetyl-CoA carboxylase carboxyl transferase subunit alpha	438.45	438.02	65.4667	210.97	444.595	433.046	438.82	69.3472	94.0107	81.679	1.34021	6.995	0.485177	0.883079	1.02956	8.41861	0.66843	0.834298	3.1008	7.80625	3.99192e-11	2.99833e-10	2.38014	7.946	0.0421013	0.34673	6.76466	7.06267	8.40037	8.44275	6.76466	8.40037	7.06267	8.44275	8.42414	8.46136	6.43032	7.69502
gene-AYM39_RS21035	NZ_CP014360.1	4736970	4737590	+	protein_coding	AYM39_RS21035	AYM39_21025	.	.	WP_064023198.1	class I SAM-dependent methyltransferase	403.617	434.517	322.935	413.3	421.978	453.02	437.499	163.41	151.081	157.246	1.96371	7.62815	0.112559	0.496175	-1.01127	7.72904	0.875579	0.953089	1.5989	7.4412	0.00286558	0.0067878	-1.24176	7.88536	0.572003	0.86776	7.06728	8.03731	7.74247	7.7247	7.06728	7.74247	8.03731	7.7247	7.65246	7.79694	8.06605	8.00857
gene-AYM39_RS17985	NZ_CP014360.1	4031593	4033317	-	protein_coding	AYM39_RS17985	AYM39_17980	.	.	WP_064022744.1	tetratricopeptide repeat protein	359.948	341.889	311.439	290.934	424.275	448.383	436.329	357.222	422.198	389.71	-1.50591	9.57461	0.385715	0.82555	-1.20571	9.07798	0.00515502	0.0282159	-1.55105	9.55712	0.00556836	0.0122427	-1.24188	9.1015	0.601784	0.883086	9.83744	9.22879	9.20858	8.93918	9.83744	9.20858	9.22879	8.93918	8.95691	8.92146	9.48432	8.97326
gene-AYM39_RS23565	NZ_CP014360.1	500884	501024	+	protein_coding	AYM39_RS23565	.	.	.	WP_157198043.1	hypothetical protein	331.246	306.859	384.278	305.788	427.571	443.215	435.393	538.146	742.508	640.327	-2.13456	6.49862	0.0304004	0.271286	-1.32392	5.40724	0.000509875	0.00454485	-2.5486	6.41125	1.61879e-08	8.59544e-08	-1.58123	5.55902	0.141723	0.547508	6.93781	5.82751	5.62017	5.22462	6.93781	5.62017	5.82751	5.22462	5.25945	5.18978	6.19253	5.46249
gene-AYM39_RS15755	NZ_CP014360.1	3552049	3552822	+	protein_coding	AYM39_RS15755	AYM39_15750	.	.	WP_064022412.1	ParA family protein	538.993	514.06	236.517	396.299	468.193	399.203	433.698	269.331	341.626	305.478	-1.17059	8.22332	0.724059	0.957323	1.24979	8.21457	0.00452438	0.0255844	-1.2201	8.19507	0.237269	0.319163	1.19866	8.24167	0.644153	0.903899	8.32772	8.0999	8.04271	8.36986	8.32772	8.04271	8.0999	8.36986	8.38461	8.35512	7.93501	8.26479
gene-AYM39_RS16255	NZ_CP014360.1	3660278	3661204	+	protein_coding	AYM39_RS16255	AYM39_16250	.	.	WP_064022490.1	branched-chain amino acid transaminase	560.489	531.815	93.4805	289.506	443.324	420.772	432.048	90.4353	89.6265	90.0309	1.68467	7.25896	0.228161	0.686949	1.30243	8.50126	0.000133762	0.00146248	2.76243	7.74899	2.65555e-10	1.78829e-09	2.13572	8.23363	0.0759074	0.439886	6.84363	7.46764	8.30061	8.68195	6.84363	8.30061	7.46764	8.68195	8.70042	8.66349	6.86258	8.0727
gene-AYM39_RS01395	NZ_CP014360.1	314768	315361	-	protein_coding	AYM39_RS01395	AYM39_01390	.	hisB	WP_054761475.1	imidazoleglycerol-phosphate dehydratase HisB	406.843	429.167	203.342	345.926	433.422	430.249	431.836	166.717	192.295	179.506	1.25984	7.36187	0.566492	0.912431	-1.00147	7.65407	0.98456	1	1.38619	7.44134	0.0384072	0.066885	1.0982	7.5871	0.803184	0.954318	7.19072	7.51362	7.66084	7.6577	7.19072	7.66084	7.51362	7.6577	7.60008	7.71532	7.33814	7.6891
gene-AYM39_RS19895	NZ_CP014360.1	4479045	4480265	-	protein_coding	AYM39_RS19895	AYM39_19885	.	.	WP_064023628.1	peptidoglycan DD-metalloendopeptidase family protein	361.836	347.894	197.319	287.293	411.941	450.004	430.973	201.385	235.906	218.646	-1.08395	8.45126	0.857683	0.986457	-1.17724	8.57713	0.0156493	0.0672481	1.13472	8.60229	0.432706	0.527833	1.04471	8.42363	0.912529	0.989466	8.50802	8.39382	8.69242	8.45815	8.50802	8.69242	8.39382	8.45815	8.4671	8.4492	8.32984	8.45779
gene-AYM39_RS08915	NZ_CP014360.1	1949947	1950912	+	protein_coding	AYM39_RS08915	AYM39_08905	.	.	WP_054761650.1	PQQ-dependent catabolism-associated beta-propeller protein	378.045	371.535	164.652	342.747	390.993	469.897	430.445	165.756	143.254	154.505	1.33143	7.89401	0.516849	0.89168	-1.11223	8.27463	0.148888	0.336342	1.59878	8.05224	0.00426107	0.00964062	1.08	8.14164	0.846603	0.968348	7.67292	8.05388	8.34896	8.20003	7.67292	8.34896	8.05388	8.20003	8.19321	8.20685	7.73307	8.37469
gene-AYM39_RS15590	NZ_CP014360.1	3524098	3524952	-	protein_coding	AYM39_RS15590	AYM39_15585	.	.	WP_064022393.1	hypothetical protein	537.49	495.791	221.534	803.674	390.566	469.045	429.806	166.997	171.428	169.212	2.37901	8.38279	0.078878	0.421498	1.24061	8.3351	0.00354272	0.0211089	1.45963	7.92593	0.0174361	0.0337397	-1.31362	8.6923	0.542262	0.858253	7.63189	8.70489	8.17135	8.485	7.63189	8.17135	8.70489	8.485	8.52377	8.44623	7.98399	9.4258
gene-AYM39_RS16400	NZ_CP014360.1	3698928	3699758	+	protein_coding	AYM39_RS16400	AYM39_16395	.	.	WP_064022510.1	hypothetical protein	521.35	499.79	238.006	674.601	460.7	395.194	427.947	220.052	292.512	256.282	1.41988	8.4563	0.461123	0.870292	1.2283	8.28387	0.00821182	0.040638	-1.03706	8.15471	0.83141	0.882002	-1.19932	8.56151	0.669642	0.912664	8.17303	8.58938	8.12599	8.42789	8.17303	8.12599	8.58938	8.42789	8.43895	8.41683	8.04614	9.13263
gene-AYM39_RS13085	NZ_CP014360.1	2937333	2938505	+	protein_coding	AYM39_RS13085	AYM39_13075	.	.	WP_064022002.1	acetylornithine transaminase	352.59	358.308	70.582	181.832	384.584	468.419	426.501	153.285	130.332	141.809	-1.40454	7.60485	0.442472	0.860054	-1.16156	8.51184	0.0456356	0.147008	1.7256	8.27731	0.00105757	0.00270892	2.08716	7.96506	0.0715719	0.431884	7.82769	7.27001	8.61413	8.40306	7.82769	8.61413	7.27001	8.40306	8.37217	8.43394	6.79736	7.74266
gene-AYM39_RS20060	NZ_CP014360.1	4514637	4515956	-	protein_coding	AYM39_RS20060	AYM39_20050	.	.	WP_064023055.1	UDP-glucose/GDP-mannose dehydrogenase family protein	411.708	406.478	255.626	314.549	400.856	446.723	423.79	236.889	168.693	202.791	1.18078	8.6413	0.714885	0.952108	-1.0038	8.77525	0.957126	0.991987	1.19872	8.65381	0.303325	0.392097	1.01166	8.76422	0.977408	1	8.49581	8.75746	8.77974	8.77522	8.49581	8.77974	8.75746	8.77522	8.7651	8.78535	8.81453	8.70039
gene-AYM39_RS17930	NZ_CP014360.1	4026191	4026266	-	tRNA	AYM39_RS17930	AYM39_17925	.	.	.	tRNA-Trp	511.66	360.303	70.2044	167.515	424.702	422.252	423.477	85.884	83.0061	84.4451	1.13739	3.26503	0.714818	0.952108	1.05812	4.70944	0.626214	0.805495	2.87731	4.1509	7.26522e-10	4.67396e-09	2.68308	4.21473	0.00193692	0.0499884	3.28602	3.39861	4.71511	4.7776	3.28602	4.71511	3.39861	4.7776	5.00266	4.55254	3.01854	3.77867
gene-AYM39_RS05075	NZ_CP014360.1	1066419	1067546	+	protein_coding	AYM39_RS05075	AYM39_05070	.	carA	WP_064020761.1	glutamine-hydrolyzing carbamoyl-phosphate synthase small subunit	473.168	484.91	87.5065	264.103	409.044	434.512	421.778	115.911	141.481	128.696	1.08498	7.68982	0.859223	0.987339	1.17194	8.66403	0.019151	0.0774944	1.88793	8.16095	9.29115e-05	0.000290856	2.03857	8.35002	0.0967395	0.476611	7.6298	7.63586	8.54813	8.77609	7.6298	8.54813	7.63586	8.77609	8.73911	8.81306	7.04892	8.2228
gene-AYM39_RS12120	NZ_CP014360.1	2732528	2733148	-	protein_coding	AYM39_RS12120	AYM39_12110	.	.	WP_054762313.1	phosphoribosylanthranilate isomerase	359.546	379.751	124.285	275.123	386.211	456.08	421.145	141.895	122.119	132.007	1.22185	6.96161	0.601473	0.927248	-1.10295	7.61215	0.183231	0.385662	1.83054	7.31417	0.000203944	0.000599156	1.35904	7.3358	0.408531	0.788808	6.81404	7.06066	7.68373	7.54502	6.81404	7.68373	7.06066	7.54502	7.48653	7.60352	6.69705	7.42427
gene-AYM39_RS03050	NZ_CP014360.1	668901	669155	+	protein_coding	AYM39_RS03050	AYM39_03045	.	.	WP_064020456.1	hypothetical protein	412.73	387.501	656.57	353.476	415.347	426.392	420.869	1313.04	2105.98	1709.51	-3.79013	8.55025	0.00836732	0.128078	-1.02038	6.38485	0.775027	0.894293	-7.03732	8.39945	1.55288e-23	3.5532e-22	-1.89456	6.90255	0.0902875	0.46981	9.17864	7.15797	6.41352	6.38463	9.17864	6.41352	7.15797	6.38463	6.41044	6.35882	7.80673	6.5092
gene-AYM39_RS09985	NZ_CP014360.1	2211442	2212350	+	protein_coding	AYM39_RS09985	AYM39_09975	.	cysK	WP_064021535.1	cysteine synthase A	443.6	418.203	361.39	409.711	401.548	439.904	420.726	291.713	244.377	268.045	1.21639	8.52765	0.663274	0.94369	1.05642	8.26997	0.421622	0.650758	-1.10934	8.30643	0.52502	0.617532	-1.27698	8.49605	0.540229	0.857068	8.37545	8.65994	8.23322	8.31262	8.37545	8.23322	8.65994	8.31262	8.3357	8.28954	8.77596	8.54393
gene-AYM39_RS01700	NZ_CP014360.1	388625	389494	-	protein_coding	AYM39_RS01700	AYM39_01695	.	.	WP_157198041.1	TIGR04255 family protein	426.076	447.367	365.007	365.154	461.051	380.148	420.6	293.184	322.906	308.045	1.01293	8.52362	0.977519	1	1.06932	8.21874	0.424688	0.652315	-1.26956	8.35158	0.14952	0.216054	-1.20288	8.40551	0.64462	0.903899	8.51639	8.5212	8.16458	8.26905	8.51639	8.16458	8.5212	8.26905	8.21468	8.32342	8.72717	8.31523
gene-AYM39_RS00470	NZ_CP014360.1	114661	115029	+	protein_coding	AYM39_RS00470	AYM39_00465	.	.	WP_064020051.1	F0F1 ATP synthase assembly protein I	351.37	309.775	177.502	318.566	443.293	397.363	420.328	197.894	264.08	230.987	-1.13377	6.77408	0.727082	0.958858	-1.23525	6.7867	0.00490377	0.027214	1.05088	6.89721	0.772043	0.834453	-1.03753	6.6539	0.908263	0.989394	6.85903	6.67567	6.93758	6.63737	6.85903	6.93758	6.67567	6.63737	6.70817	6.56658	6.46273	6.88861
gene-AYM39_RS22675	NZ_CP014361.1	263126	263353	-	protein_coding	AYM39_RS22675	AYM39_22665	.	.	WP_064023823.1	hypothetical protein	211.338	185.067	176.721	153.369	373.354	464.385	418.869	275.992	429.159	352.576	-2.47	6.26623	0.00873506	0.129608	-2.0489	5.8029	2.5487e-16	1.03795e-14	-1.45967	6.52343	0.033398	0.0592792	-1.21067	5.34264	0.536348	0.855557	6.75577	5.46995	6.23902	5.22894	6.75577	6.23902	5.46995	5.22894	5.30328	5.15459	5.77198	5.16791
gene-AYM39_RS22025	NZ_CP014361.1	106108	106521	-	protein_coding	AYM39_RS22025	AYM39_22015	.	.	WP_064023716.1	DUF2703 domain-containing protein	357.334	330.242	480.18	358.973	415.987	421.487	418.737	488.504	552.777	520.64	-1.42242	7.96817	0.433426	0.85839	-1.18179	6.97472	0.0135945	0.0601266	-2.1587	7.74583	1.39542e-06	5.91056e-06	-1.79353	7.331	0.12113	0.511119	8.20204	7.63891	7.09896	6.85957	8.20204	7.09896	7.63891	6.85957	6.89675	6.82239	8.05347	7.22435
gene-AYM39_RS18510	NZ_CP014360.1	4154116	4154667	-	protein_coding	AYM39_RS18510	AYM39_18505	.	fae	WP_054761704.1	formaldehyde-activating enzyme	465.938	437.812	186.15	260.926	400.989	430.093	415.541	249.056	266.257	257.656	-1.38158	7.38699	0.421231	0.850316	1.12139	7.57816	0.0869392	0.232764	-1.07753	7.54791	0.634085	0.715481	1.43785	7.42052	0.315139	0.722572	7.6067	7.14297	7.49952	7.66409	7.6067	7.49952	7.14297	7.66409	7.6895	7.63867	7.10647	7.17947
gene-AYM39_RS08890	NZ_CP014360.1	1944275	1945252	+	protein_coding	AYM39_RS08890	AYM39_08880	.	.	WP_054761619.1	malate dehydrogenase	405.172	409.423	179.093	294.543	415.619	410.595	413.107	188.645	207.098	197.872	-1.01267	8.03594	0.977396	1	1.01664	8.32215	0.810704	0.91558	1.20245	8.18437	0.243669	0.326092	1.23774	8.18849	0.584311	0.872762	8.04826	8.02301	8.31362	8.33743	8.04826	8.31362	8.02301	8.33743	8.31061	8.36424	7.87154	8.17448
gene-AYM39_RS01015	NZ_CP014360.1	234438	234872	+	protein_coding	AYM39_RS01015	AYM39_01010	.	.	WP_064020138.1	hypothetical protein	436.279	405.027	599.322	454.028	427.598	397.499	412.549	658.815	768.309	713.562	-1.55414	8.4423	0.341454	0.787356	1.05031	7.17679	0.489777	0.706572	-3.00019	8.13706	2.34879e-11	1.81012e-10	-1.83836	7.71618	0.125178	0.519157	8.72518	8.03779	7.1476	7.21943	8.72518	7.1476	8.03779	7.21943	7.25344	7.18541	8.44332	7.63226
gene-AYM39_RS10740	NZ_CP014360.1	2414632	2416032	+	protein_coding	AYM39_RS10740	AYM39_10730	.	.	WP_054758791.1	mannose-1-phosphate guanylyltransferase/mannose-6-phosphate isomerase	402.99	401.758	168.882	382.873	423.836	399.798	411.817	123.608	119.277	121.442	1.83301	8.36281	0.18796	0.636425	1.00698	8.82963	0.922017	0.973087	1.95195	8.4237	2.9964e-05	0.000103189	1.07233	8.7852	0.867706	0.977104	7.8646	8.68645	8.82571	8.83714	7.8646	8.82571	8.68645	8.83714	8.82001	8.85426	8.3038	9.06911
gene-AYM39_RS03190	NZ_CP014360.1	692309	692539	-	protein_coding	AYM39_RS03190	AYM39_03185	.	.	WP_064020482.1	hypothetical protein	62.2119	103.776	8.76114	731.167	444.29	377.925	411.107	2.20752	12.2021	7.20478	38.2138	5.47776	0.000108418	0.00776234	-4.78211	5.49741	9.5343e-31	9.84251e-29	34.9516	5.31577	2.67844e-40	1.91768e-38	-5.50507	5.66989	0.0251869	0.258561	1.5159	4.64657	6.23482	4.00535	1.5159	6.23482	4.64657	4.00535	3.64136	4.36935	1.88535	7.40778
gene-AYM39_RS11875	NZ_CP014360.1	2687229	2687305	-	tRNA	AYM39_RS11875	AYM39_11865	.	.	.	tRNA-Asp	281.326	254.379	100.355	101.408	453.29	368.785	411.037	123.179	109.818	116.499	-1.3594	3.44112	0.309714	0.760556	-1.49049	4.38609	0.000506587	0.00452462	2.02431	4.26123	5.97925e-05	0.000194304	1.84947	3.70754	0.037484	0.322855	3.72458	3.31745	4.68491	4.14368	3.72458	4.68491	3.31745	4.14368	4.19392	4.09343	3.4967	3.13821
gene-AYM39_RS19910	NZ_CP014360.1	4481476	4481952	+	protein_coding	AYM39_RS19910	AYM39_19900	.	secB	WP_064023031.1	protein-export chaperone SecB	556.7	533.209	121.692	524.013	428.484	393.261	410.872	101.56	117.058	109.309	2.30188	6.87881	0.0541136	0.358348	1.3664	7.51076	1.10804e-05	0.000165609	2.16782	6.82332	2.04981e-06	8.48007e-06	1.28591	7.54842	0.562103	0.865501	6.16896	7.13056	7.27348	7.72369	6.16896	7.27348	7.13056	7.72369	7.73536	7.71202	6.29059	7.97053
gene-AYM39_RS00825	NZ_CP014360.1	187732	188790	+	protein_coding	AYM39_RS00825	AYM39_00820	.	cgtA	WP_064020104.1	Obg family GTPase CgtA	293.159	316.915	48.6454	171.111	380.937	440.394	410.665	83.0152	102.663	92.8392	-1.07249	7.01865	0.869641	0.98774	-1.30325	8.23602	0.000337957	0.00317837	2.54681	7.89666	1.41367e-08	7.588e-08	2.09492	7.59613	0.0806034	0.451114	7.0701	6.81469	8.41579	8.0351	7.0701	8.41579	6.81469	8.0351	7.95981	8.11039	6.12071	7.50867
gene-AYM39_RS01775	NZ_CP014360.1	406335	409166	-	protein_coding	AYM39_RS01775	AYM39_01770	.	ileS	WP_064020257.1	isoleucine--tRNA ligase	407.414	402.285	75.7504	238.499	381.792	438.765	410.279	84.9534	86.3063	85.6298	1.45209	8.66496	0.437665	0.860054	1.01864	9.8452	0.794076	0.903874	2.75413	9.28045	3.8268e-10	2.5241e-09	1.93208	9.4604	0.143914	0.5493	8.37421	8.78199	9.83121	9.85972	8.37421	9.83121	8.78199	9.85972	9.8495	9.86994	8.16294	9.40104
gene-AYM39_RS19120	NZ_CP014360.1	4291230	4292066	-	protein_coding	AYM39_RS19120	AYM39_19110	.	.	WP_064022916.1	alpha/beta hydrolase	976.395	871.798	123.096	155.349	379.095	439.152	409.124	70.7941	18.2812	44.5376	2.60382	6.53526	0.0253661	0.244483	2.32997	8.80526	1.9441e-30	1.87606e-28	5.22844	7.3318	2.34906e-07	1.08846e-06	4.68453	8.56939	0.000218516	0.0107777	5.40318	7.07164	8.072	9.29033	5.40318	8.072	7.07164	9.29033	9.35259	9.22806	7.11031	7.03297
gene-AYM39_RS19920	NZ_CP014360.1	4483335	4483802	+	protein_coding	AYM39_RS19920	AYM39_19910	.	mraZ	WP_054758932.1	division/cell wall cluster transcriptional repressor MraZ	305.943	294.428	238.432	297.604	402.59	414.583	408.586	271.312	285.08	278.196	-1.23413	7.33045	0.597395	0.924778	-1.32002	7.04486	3.19496e-05	0.000419598	-1.18295	7.35695	0.281304	0.368242	-1.26531	7.0108	0.479383	0.825759	7.48024	7.17799	7.23933	6.84179	7.48024	7.23933	7.17799	6.84179	6.85002	6.83356	7.22459	7.1314
gene-AYM39_RS08655	NZ_CP014360.1	1890646	1891122	+	protein_coding	AYM39_RS08655	AYM39_08645	.	.	WP_054759111.1	peptidylprolyl isomerase	492.678	521.973	149.27	422.947	424.584	391.933	408.259	155.654	180.37	168.012	1.35724	7.01156	0.452737	0.866756	1.28125	7.44864	0.000633364	0.00538602	1.40122	7.03954	0.0358907	0.0630466	1.3219	7.42897	0.476007	0.823458	6.7818	7.12233	7.2645	7.62071	6.7818	7.2645	7.12233	7.62071	7.55999	7.68144	6.58188	7.66277
gene-AYM39_RS02935	NZ_CP014360.1	643365	644183	+	protein_coding	AYM39_RS02935	AYM39_02930	.	dapD	WP_054760052.1	2,3,4,5-tetrahydropyridine-2,6-dicarboxylate N-succinyltransferase	578.792	550.662	60.7663	300.635	432.181	384.1	408.141	48.6899	50.9685	49.8292	2.80645	6.73224	0.0187353	0.20838	1.42487	8.3161	1.99168e-06	3.50836e-05	4.71991	7.32477	1.49066e-20	2.66817e-19	2.39589	8.05252	0.061164	0.410132	5.82421	7.01027	8.03869	8.55188	5.82421	8.03869	7.01027	8.55188	8.5684	8.53536	6.07164	7.9489
gene-AYM39_RS20105	NZ_CP014360.1	4522845	4523678	-	protein_coding	AYM39_RS20105	AYM39_20095	.	.	WP_064023063.1	VPLPA-CTERM sorting domain-containing protein	658.466	594.506	252.812	183.385	431.362	384.28	407.821	219.016	184.435	201.726	-1.06003	7.80414	0.897152	0.992032	1.58137	8.43133	1.08539e-09	2.87921e-08	1.16312	7.95944	0.357218	0.45088	1.95015	8.32167	0.106496	0.491751	7.84341	7.70179	8.06374	8.72592	7.84341	8.06374	7.70179	8.72592	8.78013	8.67171	8.13807	7.2655
gene-AYM39_RS23585	NZ_CP014360.1	678899	679090	-	protein_coding	AYM39_RS23585	.	.	.	WP_064040978.1	hypothetical protein	391.305	389.794	75.7017	311.205	413.155	401.359	407.257	30.8087	75.5002	53.1544	2.86589	4.75867	0.0132722	0.172266	-1.01123	5.9359	0.884505	0.955	4.47895	5.27024	6.09276e-11	4.46338e-10	1.53251	5.65397	0.243431	0.653715	3.77838	5.13556	5.96297	5.94724	3.77838	5.96297	5.13556	5.94724	5.93093	5.96356	4.34702	5.9241
gene-AYM39_RS21100	NZ_CP014360.1	4752169	4753929	-	protein_coding	AYM39_RS21100	AYM39_21090	.	.	WP_064023210.1	arginine--tRNA ligase	360.33	371.09	115.656	269.467	396.9	412.181	404.541	110.095	129.04	119.567	1.29883	8.36695	0.569774	0.912888	-1.07219	9.07812	0.302459	0.532722	1.94866	8.72701	3.97364e-05	0.000134137	1.39903	8.80516	0.425716	0.80107	8.16661	8.49047	9.12968	9.02869	8.16661	9.12968	8.49047	9.02869	8.98817	9.06921	8.0883	8.89264
gene-AYM39_RS15810	NZ_CP014360.1	3565681	3565890	-	protein_coding	AYM39_RS15810	AYM39_15805	.	.	WP_064022420.1	heavy-metal-associated domain-containing protein	378.898	345.71	293.936	279.68	429.844	379.021	404.432	283.622	389.245	336.434	-1.36588	6.38398	0.34627	0.788627	-1.08407	6.00667	0.318432	0.549797	-1.43956	6.34687	0.028079	0.0512101	-1.14373	6.04789	0.661527	0.911396	6.58792	6.13894	6.07778	5.96641	6.58792	6.07778	6.13894	5.96641	6.01241	5.9204	6.37817	5.89971
gene-AYM39_RS03795	NZ_CP014360.1	827364	828836	+	protein_coding	AYM39_RS03795	AYM39_03790	.	malQ	WP_064020566.1	4-alpha-glucanotransferase	403.88	373.123	420.865	335.751	376.898	431.712	404.305	437.652	305.987	371.82	-1.13488	9.46053	0.791729	0.968138	-1.00865	8.86173	0.904446	0.964873	-1.60357	9.24764	0.00788637	0.0166703	-1.42489	9.13335	0.40297	0.785173	9.52428	9.32139	8.86865	8.85765	9.52428	8.86865	9.32139	8.85765	8.89533	8.81996	9.69061	8.95216
gene-AYM39_RS14065	NZ_CP014360.1	3179537	3180247	+	protein_coding	AYM39_RS14065	AYM39_14060	.	pgl	WP_064022160.1	6-phosphogluconolactonase	347.474	338.123	82.2881	221.198	399.187	408.741	403.964	59.8153	57.9555	58.8854	2.05792	6.45424	0.0420446	0.314473	-1.14281	7.7247	0.0469242	0.150229	3.94437	7.15325	5.44093e-17	7.54759e-16	1.67773	7.30046	0.178079	0.590836	5.86067	6.80367	7.82311	7.63143	5.86067	7.82311	6.80367	7.63143	7.63173	7.63113	6.30183	7.30551
gene-AYM39_RS03045	NZ_CP014360.1	667868	668791	+	protein_coding	AYM39_RS03045	AYM39_03040	.	.	WP_064020455.1	hypothetical protein	455.039	430.081	273.686	306.429	403.792	394.148	398.97	271.525	267.574	269.549	-1.09681	8.34457	0.835966	0.980792	1.14312	8.27796	0.0507712	0.158176	-1.17383	8.2982	0.310043	0.399733	1.06814	8.32446	0.867225	0.976811	8.41261	8.27461	8.1818	8.37461	8.41261	8.1818	8.27461	8.37461	8.39586	8.35335	8.39952	8.1497
gene-AYM39_RS22030	NZ_CP014361.1	106695	106979	-	protein_coding	AYM39_RS22030	AYM39_22020	.	.	WP_064023717.1	hypothetical protein	353.712	345.344	493.206	371.957	398.884	396.695	397.789	513.157	562.322	537.74	-1.42618	7.47532	0.40047	0.837403	-1.10378	6.40905	0.15101	0.339753	-2.34703	7.21561	8.58757e-08	4.18904e-07	-1.81671	6.8293	0.0770977	0.441596	7.71322	7.14824	6.49184	6.35111	7.71322	6.49184	7.14824	6.35111	6.34903	6.35318	7.55567	6.74082
gene-AYM39_RS05085	NZ_CP014360.1	1070810	1071286	+	protein_coding	AYM39_RS05085	AYM39_05080	.	greA	WP_064020763.1	transcription elongation factor GreA	457.455	430.857	183.212	368.322	380.543	414.949	397.746	194.353	132.253	163.303	1.37031	6.98356	0.421711	0.850512	1.15168	7.32491	0.0363885	0.126491	1.39576	7.00215	0.0606571	0.100021	1.1743	7.31212	0.660851	0.911338	6.71899	7.1695	7.2269	7.42986	6.71899	7.2269	7.1695	7.42986	7.45356	7.40616	6.87468	7.46432
gene-AYM39_RS15905	NZ_CP014360.1	3579272	3580228	+	protein_coding	AYM39_RS15905	AYM39_15900	.	trxB	WP_054761214.1	thioredoxin-disulfide reductase	391.869	403.133	151.397	217.551	420.166	374.931	397.548	141.525	179.805	160.665	-1.04468	7.68099	0.918854	0.995096	1.03028	8.24644	0.691471	0.848478	1.42805	7.99255	0.0314697	0.0563509	1.53632	7.99132	0.264919	0.678187	7.70918	7.65355	8.22491	8.27107	7.70918	8.22491	7.65355	8.27107	8.23139	8.31076	7.59914	7.70796
gene-AYM39_RS22475	NZ_CP014361.1	229973	230476	-	protein_coding	AYM39_RS22475	AYM39_22465	.	.	WP_064023791.1	hypothetical protein	275.284	283.838	250.24	328.214	410.088	384.132	397.11	217.532	241.547	229.54	1.05639	7.34363	0.891384	0.991942	-1.3777	7.08528	6.08815e-06	9.68649e-05	-1.00296	7.30092	0.98626	0.99636	-1.46034	7.13464	0.262745	0.676194	7.30929	7.38903	7.30411	6.84608	7.30929	7.30411	7.38903	6.84608	6.80499	6.88716	7.40013	7.37793
gene-AYM39_RS12990	NZ_CP014360.1	2918603	2919610	-	protein_coding	AYM39_RS12990	AYM39_12980	.	.	WP_064021987.1	NAD-dependent epimerase	425.715	411.159	187.726	330.824	410.631	381.723	396.177	125.966	117.178	121.572	1.74943	7.84707	0.198952	0.650658	1.08817	8.3564	0.228982	0.446007	1.87538	7.91389	8.29917e-05	0.000262768	1.16663	8.30925	0.696614	0.922592	7.39288	8.18378	8.29597	8.4195	7.39288	8.29597	8.18378	8.4195	8.4252	8.41379	7.98259	8.38498
gene-AYM39_RS20350	NZ_CP014360.1	4582542	4582736	-	protein_coding	AYM39_RS20350	AYM39_20340	.	.	WP_054762819.1	hypothetical protein	969.986	937.505	106.145	54.8418	336.1	454.192	395.146	212.866	189.288	201.077	-2.80818	5.18857	0.00464637	0.09086	2.49251	6.7237	1.82945e-27	1.40016e-25	1.12624	5.83948	0.4663	0.561558	7.89585	6.41058	3.97736e-08	7.35647e-06	5.76554	4.19139	5.92645	7.24348	5.76554	5.92645	4.19139	7.24348	7.24864	7.23832	4.83576	3.54702
gene-AYM39_RS03605	NZ_CP014360.1	786479	786811	+	protein_coding	AYM39_RS03605	AYM39_03600	.	erpA	WP_064020540.1	iron-sulfur cluster insertion protein ErpA	433.464	440.713	58.2892	161.082	430.102	359.485	394.793	47.7778	76.1804	61.9791	1.41837	5.09586	0.317944	0.765108	1.14046	6.79154	0.0993133	0.256065	3.69672	6.05907	2.1222e-12	1.83993e-11	2.96145	6.30428	0.00135931	0.0377124	4.82935	5.25879	6.69763	6.89265	4.82935	6.69763	5.25879	6.89265	6.86158	6.92373	4.74642	5.77115
gene-AYM39_RS12915	NZ_CP014360.1	2904489	2905709	+	protein_coding	AYM39_RS12915	AYM39_12905	.	fabB	WP_064021977.1	beta-ketoacyl-ACP synthase I	444.398	448.694	90.1837	242.041	386.581	398.736	392.658	102.238	132.354	117.296	1.13298	7.70262	0.782936	0.967127	1.17305	8.67621	0.0176262	0.0727164	1.92979	8.16163	7.32798e-05	0.000233551	1.9972	8.37262	0.101191	0.485834	7.6056	7.70842	8.55967	8.78911	7.6056	8.55967	7.70842	8.78911	8.76286	8.81536	7.20556	8.21129
gene-AYM39_RS09365	NZ_CP014360.1	2052834	2054162	+	protein_coding	AYM39_RS09365	AYM39_09355	.	.	WP_064021436.1	citrate synthase	423.55	417.511	209.18	293.643	388.179	396.675	392.427	177.346	173.611	175.478	1.19444	8.44878	0.69192	0.947618	1.10508	8.75185	0.135331	0.316035	1.28653	8.50864	0.111028	0.168075	1.19032	8.70197	0.665489	0.912664	8.31797	8.57346	8.68088	8.82469	8.31797	8.68088	8.57346	8.82469	8.81569	8.83368	8.53573	8.61119
gene-AYM39_RS01305	NZ_CP014360.1	296026	297216	+	protein_coding	AYM39_RS01305	AYM39_01300	.	fabV	WP_064020180.1	trans-2-enoyl-CoA reductase family protein	408.302	404.604	171.394	288.971	390.255	393.978	392.116	185.05	185.613	185.331	1.02243	8.25153	0.960509	1	1.06887	8.56772	0.319815	0.550566	1.21752	8.38479	0.213699	0.292149	1.2728	8.45155	0.545623	0.859787	8.23895	8.26096	8.52205	8.61791	8.23895	8.52205	8.26096	8.61791	8.60514	8.63069	8.09154	8.43038
gene-AYM39_RS08840	NZ_CP014360.1	1932599	1933495	-	protein_coding	AYM39_RS08840	AYM39_08830	.	.	WP_064021356.1	OmpA family protein	794.813	739.501	173.728	184.698	388.502	395.538	392.02	187.147	252.584	219.866	-1.43987	7.83128	0.403825	0.840404	2.01713	8.70276	9.21864e-25	6.01788e-23	1.02818	8.09015	0.869418	0.911536	2.98537	8.53879	0.00774455	0.120203	8.061	7.54192	8.11395	9.12334	8.061	8.11395	7.54192	9.12334	9.15594	9.09074	7.7037	7.38013
gene-AYM39_RS19730	NZ_CP014360.1	4437312	4438799	-	protein_coding	AYM39_RS19730	AYM39_19720	.	tssC	WP_064023007.1	type VI secretion system contractile sheath large subunit	317.077	301.383	339.9	196.328	376.481	402.743	389.612	345.852	309.939	327.895	-1.38008	9.16634	0.50952	0.88766	-1.22163	8.6928	0.00294398	0.018201	-1.46429	9.13051	0.0168406	0.0327588	-1.29602	8.74034	0.552043	0.861871	9.37851	8.79603	8.83244	8.54445	9.37851	8.83244	8.79603	8.54445	8.56165	8.52725	9.39738	8.19467
gene-AYM39_RS13285	NZ_CP014360.1	2980745	2982010	-	protein_coding	AYM39_RS13285	AYM39_13275	.	hflX	WP_064022035.1	GTPase HflX	341.88	335.759	105.653	204.476	349.678	429.34	389.509	86.3589	85.3469	85.8529	1.47285	7.52081	0.35294	0.794772	-1.11309	8.51971	0.154265	0.345501	2.60566	8.06734	4.96119e-09	2.83068e-08	1.58964	8.1448	0.240704	0.649534	7.22178	7.75265	8.59279	8.44387	7.22178	8.59279	7.75265	8.44387	8.43755	8.45019	7.48444	8.02087
gene-AYM39_RS11225	NZ_CP014360.1	2520078	2521985	+	protein_coding	AYM39_RS11225	AYM39_11215	.	hflB	WP_064021719.1	ATP-dependent metallopeptidase FtsH/Yme1/Tma family protein	503.035	508.03	917.557	570.009	389.432	389.277	389.354	727.542	723.029	725.285	-1.10483	10.8127	0.839869	0.983159	1.3389	9.41429	1.75867e-05	0.00025183	-3.23682	10.2704	6.60726e-14	6.75798e-13	-2.18819	10.282	0.0809792	0.452159	10.8833	10.6374	9.1903	9.61068	10.8833	9.1903	10.6374	9.61068	9.58422	9.63715	11.1872	10.0875
gene-AYM39_RS21125	NZ_CP014360.1	4755963	4756283	-	protein_coding	AYM39_RS21125	AYM39_21115	.	.	WP_054761335.1	phosphoribosyl-ATP diphosphatase	298.243	343.043	166.216	182.44	403.232	374.239	388.736	174.427	228.722	201.574	-1.36035	6.26035	0.34184	0.787356	-1.17472	6.50584	0.0416646	0.137919	1.11352	6.54439	0.509355	0.602757	1.28784	6.21492	0.401845	0.785173	6.46717	6.03311	6.6278	6.39438	6.46717	6.6278	6.03311	6.39438	6.27549	6.51328	6.17063	5.8956
gene-AYM39_RS15745	NZ_CP014360.1	3548824	3551412	-	protein_coding	AYM39_RS15745	AYM39_15740	.	.	WP_064022411.1	leucine--tRNA ligase	443.368	444.672	117.433	290.028	373.041	397.502	385.272	144.059	130.023	137.041	1.19264	9.05332	0.710374	0.950795	1.18905	9.74298	0.0107519	0.0500289	1.61587	9.30858	0.00270009	0.00644391	1.61113	9.55916	0.272857	0.683529	8.91999	9.10907	9.61407	9.86356	8.91999	9.61407	9.10907	9.86356	9.84209	9.88503	8.66454	9.5536
gene-AYM39_RS21145	NZ_CP014360.1	4758779	4760596	+	protein_coding	AYM39_RS21145	AYM39_21135	.	typA	WP_064023217.1	translational GTPase TypA	461.386	462.693	69.5759	247.106	388.428	382.071	385.249	54.3035	61.5002	57.9018	2.15138	7.82314	0.108126	0.484892	1.23652	9.26494	0.00179224	0.0122208	3.83336	8.44209	4.01294e-16	5.06064e-15	2.20261	8.95017	0.0837091	0.457617	7.17318	8.10905	9.1054	9.41147	7.17318	9.1054	8.10905	9.41147	9.39009	9.43286	7.40431	8.81379
gene-AYM39_RS08355	NZ_CP014360.1	1817316	1817795	-	protein_coding	AYM39_RS08355	AYM39_08345	.	.	WP_064021281.1	hypothetical protein	278.041	299.045	16.4819	151.536	420.107	347.698	383.903	30.5962	22.3704	26.4833	2.39557	4.90205	0.0719976	0.409607	-1.29131	7.00765	0.00236218	0.0153524	8.29169	6.3651	2.12825e-29	7.38069e-28	2.69097	6.26967	0.0367744	0.319925	4.18146	4.86562	7.18013	6.82076	4.18146	7.18013	4.86562	6.82076	6.74949	6.89203	3.52767	6.20357
gene-AYM39_RS10435	NZ_CP014360.1	2351519	2352844	-	protein_coding	AYM39_RS10435	AYM39_10425	.	.	WP_064021606.1	hypothetical protein	612.018	561.248	19.8414	497.979	435.844	330.78	383.312	73.9908	81.1814	77.5861	2.47738	7.93256	0.181517	0.627046	1.57334	9.00817	1.31796e-06	2.40758e-05	2.85224	8.08246	1.76202e-09	1.05984e-08	1.81096	8.93282	0.366264	0.763506	7.14155	7.26974	8.63029	9.29947	7.14155	8.63029	7.26974	9.29947	9.3425	9.25644	5.17103	9.36845
gene-AYM39_RS03910	NZ_CP014360.1	856550	857119	-	protein_coding	AYM39_RS03910	AYM39_03905	.	.	WP_064020587.1	hypothetical protein	355.566	347.224	807.592	250.304	363.18	402.436	382.808	273.398	172.37	222.884	2.17286	8.10871	0.14504	0.570543	-1.05583	7.38212	0.424962	0.65251	-1.01617	7.43276	0.9339	0.960168	-2.32935	8.07684	0.0793051	0.449598	7.40795	8.21383	7.42685	7.34989	7.40795	7.42685	8.21383	7.34989	7.34765	7.35212	9.26177	7.1659
gene-AYM39_RS08910	NZ_CP014360.1	1949271	1949501	-	protein_coding	AYM39_RS08910	AYM39_08900	.	.	WP_064021365.1	hypothetical protein	289.56	321.454	166.86	184.813	375.136	388.435	381.786	111.259	104.008	107.633	1.38369	5.34828	0.291325	0.741509	-1.21018	5.98549	0.0134122	0.0594178	2.03735	5.70748	4.26675e-06	1.65996e-05	1.21717	5.70783	0.506825	0.840793	5.12515	5.57887	6.13388	5.85931	5.12515	6.13388	5.57887	5.85931	5.7662	5.95242	5.7092	5.44855
gene-AYM39_RS11670	NZ_CP014360.1	2623802	2623889	+	tRNA	AYM39_RS11670	AYM39_11660	.	.	.	tRNA-Ser	234.152	304.527	61.6764	96.4479	423.982	339.481	381.732	67.2189	128.122	97.6702	-1.47609	3.31597	0.231757	0.689525	-1.37195	4.52129	0.0121671	0.0553948	2.28436	4.29665	9.78877e-05	0.000305357	2.44061	3.78237	0.00272839	0.0619876	3.60706	3.14276	4.76645	4.32428	3.60706	4.76645	3.14276	4.32428	4.12581	4.52274	3.04019	3.24534
gene-AYM39_RS22785	NZ_CP014360.1	274465	274653	-	protein_coding	AYM39_RS22785	.	.	.	WP_082880762.1	type II toxin-antitoxin system HicA family toxin	357.261	351.124	147.479	261.808	396.556	365.84	381.198	166.741	142.745	154.743	1.08394	5.38818	0.801323	0.970882	-1.04408	5.79574	0.584147	0.777054	1.41469	5.60699	0.0269344	0.0494261	1.25105	5.61284	0.453094	0.818196	5.34983	5.45451	5.84586	5.78631	5.34983	5.84586	5.45451	5.78631	5.77956	5.79306	5.25208	5.65694
gene-AYM39_RS03200	NZ_CP014360.1	695309	695539	-	protein_coding	AYM39_RS03200	AYM39_03195	.	.	WP_064023350.1	hypothetical protein	83.7117	98.2922	9.95584	777.094	359.979	401.688	380.833	5.73954	6.9726	6.35607	45.3471	5.56024	1.63718e-05	0.0016901	-4.04454	5.43013	5.02103e-52	2.02621e-49	34.5493	5.20487	1.69895e-59	3.01665e-57	-5.3545	5.76513	0.0249859	0.257338	1.58301	4.75865	6.12842	4.16725	1.58301	6.12842	4.75865	4.16725	4.03959	4.29491	2.02214	7.49517
gene-AYM39_RS09150	NZ_CP014360.1	1992269	1993516	+	protein_coding	AYM39_RS09150	AYM39_09140	.	.	WP_064021402.1	HlyD family efflux transporter periplasmic adaptor subunit	221.413	177.172	163.787	164.784	312.902	448.474	380.688	85.7249	89.9119	87.8184	1.59767	7.60318	0.270249	0.721802	-1.84964	8.16282	2.58332e-09	6.51554e-08	2.48748	8.03054	1.46775e-07	6.92383e-07	-1.18782	7.78207	0.656085	0.909847	7.23332	7.89189	8.52364	7.65178	7.23332	8.52364	7.89189	7.65178	7.7925	7.51106	8.09348	7.69029
gene-AYM39_RS20360	NZ_CP014360.1	4583219	4583485	-	protein_coding	AYM39_RS20360	AYM39_20350	.	.	WP_064023101.1	hypothetical protein	1700.99	1552.24	70.9751	44.1854	351.602	409.205	380.404	121.086	200.077	160.582	-3.15634	5.26752	0.00141267	0.0438522	4.41018	7.75351	4.48673e-87	4.97915e-84	1.36884	6.11567	0.0830349	0.130845	19.0168	7.53303	8.0448e-11	3.24644e-08	5.85103	4.19511	6.33104	8.4603	5.85103	6.33104	4.19511	8.4603	8.5068	8.41379	4.71313	3.67709
gene-AYM39_RS06930	NZ_CP014360.1	1493826	1494179	+	protein_coding	AYM39_RS06930	AYM39_06920	.	.	WP_157198111.1	hypothetical protein	294.619	341.07	284.811	224.173	384.497	375.733	380.115	476.517	630.164	553.34	-2.49898	7.54626	0.035523	0.292512	-1.15833	6.62334	0.0536582	0.164836	-2.52367	7.53744	3.56552e-08	1.82975e-07	-1.17045	6.63125	0.6315	0.89732	8.05333	6.70345	6.73644	6.52112	8.05333	6.73644	6.70345	6.52112	6.3975	6.64474	7.07929	6.32761
gene-AYM39_RS00955	NZ_CP014360.1	219839	220303	+	protein_coding	AYM39_RS00955	AYM39_00950	.	.	WP_064020128.1	DUF411 domain-containing protein	473.351	447.006	229.881	289.485	357.657	397.053	377.355	188.841	142.305	165.573	1.3153	6.93194	0.458041	0.869714	1.25786	7.28168	0.000711457	0.00590978	1.30688	6.92933	0.114121	0.171671	1.25101	7.28529	0.526534	0.84957	6.71424	7.12281	7.11439	7.4442	6.71424	7.11439	7.12281	7.4442	7.46601	7.42239	7.16304	7.08257
gene-AYM39_RS02750	NZ_CP014360.1	607253	609262	+	protein_coding	AYM39_RS02750	AYM39_02745	.	tkt	WP_064020414.1	transketolase	468.307	454.517	161.055	457.518	401.133	350.879	376.006	108.736	115.792	112.264	2.19369	8.94179	0.105643	0.478752	1.2636	9.39357	0.00206184	0.0136605	1.93069	8.81889	6.4725e-05	0.000208804	1.11198	9.47794	0.809541	0.957091	8.26995	9.30027	9.21185	9.554	8.26995	9.21185	9.30027	9.554	9.55618	9.55182	8.75484	9.84569
gene-AYM39_RS06910	NZ_CP014360.1	1491550	1491894	-	protein_coding	AYM39_RS06910	AYM39_06900	.	yajC	WP_082409689.1	preprotein translocase subunit YajC	355.599	415.215	182.384	534.83	421.802	328.622	375.212	155.494	192.191	173.842	1.64166	6.75796	0.198271	0.649539	1.05851	6.71382	0.557354	0.754988	1.24734	6.52555	0.189563	0.263536	-1.24486	6.92043	0.548775	0.86139	6.36396	6.97008	6.67023	6.75915	6.36396	6.67023	6.97008	6.75915	6.62918	6.88911	6.40552	7.53465
gene-AYM39_RS13950	NZ_CP014360.1	3157289	3159565	-	protein_coding	AYM39_RS13950	AYM39_13945	.	clpA	WP_064022147.1	ATP-dependent Clp protease ATP-binding subunit ClpA	390.098	364.202	405.702	348.666	360.199	387.713	373.956	362.89	337.119	350.004	-1.07521	10.0361	0.879312	0.989923	1.0401	9.41298	0.56315	0.760229	-1.62814	9.77781	0.00172772	0.00426785	-1.45578	9.73717	0.379407	0.772331	10.0868	9.94969	9.38587	9.44248	10.0868	9.38587	9.94969	9.44248	9.47262	9.41235	10.2655	9.63389
gene-AYM39_RS06620	NZ_CP014360.1	1423848	1424576	-	protein_coding	AYM39_RS06620	AYM39_06610	.	fabG	WP_064021007.1	3-oxoacyl-ACP reductase FabG	565.161	510.769	78.1111	330.532	369.218	375.48	372.349	89.816	64.4416	77.1288	2.05983	6.8822	0.0976534	0.46157	1.48889	8.05193	9.70529e-09	2.3414e-07	2.76803	7.18865	7.25931e-09	4.03305e-08	2.00335	7.89507	0.120241	0.510079	6.26068	7.09055	7.74203	8.31319	6.26068	7.74203	7.09055	8.31319	8.36665	8.25974	6.26325	7.91786
gene-AYM39_RS05670	NZ_CP014360.1	1201725	1201934	+	protein_coding	AYM39_RS05670	AYM39_05660	.	.	WP_064020858.1	hypothetical protein	237.503	211.138	254.949	69.9201	331.37	412.701	372.036	476.426	316.382	396.404	-2.6528	6.29574	0.0312914	0.27343	-1.60785	5.63844	6.94308e-08	1.54102e-06	-1.86132	6.45024	0.000568578	0.00153243	-1.12593	5.34564	0.781837	0.950823	6.81053	5.07298	5.95348	5.28796	6.81053	5.95348	5.07298	5.28796	5.35179	5.22413	6.17552	3.97044
gene-AYM39_RS02315	NZ_CP014360.1	524613	525149	+	protein_coding	AYM39_RS02315	AYM39_02310	.	.	WP_064020348.1	copper resistance protein NlpE	448.453	413.748	423.129	359.253	399.354	344.603	371.978	433.968	396.669	415.319	-1.22934	8.1099	0.64503	0.937246	1.19301	7.42913	0.0219071	0.0854531	-1.93877	7.84884	5.44361e-05	0.000179127	-1.32198	7.7658	0.475469	0.823458	8.2524	7.92208	7.29821	7.55652	8.2524	7.29821	7.92208	7.55652	7.59505	7.518	8.24561	7.59855
gene-AYM39_RS19350	NZ_CP014360.1	4339652	4340470	+	protein_coding	AYM39_RS19350	AYM39_19340	.	.	WP_064022948.1	ATP-binding cassette domain-containing protein	266.43	252.962	42.5701	140.421	338.264	404.336	371.3	53.4219	90.3012	71.8615	1.00906	6.3331	0.983894	1	-1.38509	7.68235	8.25877e-06	0.000129087	2.98273	7.32269	1.28974e-08	6.95643e-08	2.13181	6.9846	0.0457928	0.360421	6.29703	6.21232	7.89954	7.43562	6.29703	7.89954	6.21232	7.43562	7.45356	7.41768	5.56735	6.85728
gene-AYM39_RS02380	NZ_CP014360.1	535793	536950	+	protein_coding	AYM39_RS02380	AYM39_02375	.	.	WP_064020358.1	enzyme of heme biosynthesis	315.911	327.521	164.759	273.752	363.771	378.222	370.996	204.767	186.034	195.401	-1.08215	8.21626	0.859043	0.987339	-1.11766	8.32013	0.103492	0.264025	1.09151	8.33691	0.583054	0.670338	1.05691	8.19843	0.887392	0.982566	8.27298	8.15328	8.40172	8.24096	8.27298	8.40172	8.15328	8.24096	8.1957	8.28621	7.99442	8.31215
gene-AYM39_RS03120	NZ_CP014360.1	680472	681155	-	protein_coding	AYM39_RS03120	AYM39_03115	.	.	WP_064020469.1	Fe2+-dependent dioxygenase	163.292	189.056	16.4079	543.12	392.229	348.944	370.587	12.9721	12.3626	12.6673	16.3141	6.68675	0.000141155	0.00949373	-2.03918	7.21467	3.52105e-18	1.57878e-16	16.8039	6.74083	5.49183e-51	6.58871e-49	-1.97793	7.18622	0.29645	0.704843	3.68	6.26753	7.64136	6.619	3.68	7.64136	6.26753	6.619	6.49522	6.74278	3.99475	8.54032
gene-AYM39_RS21075	NZ_CP014360.1	4748111	4749100	-	protein_coding	AYM39_RS21075	AYM39_21065	.	pstS	WP_064023206.1	phosphate ABC transporter substrate-binding protein PstS family protein	363.116	383.199	149.046	247.078	379.525	360.834	370.179	147.83	177.608	162.719	1.00433	7.78297	0.992694	1	1.03945	8.19821	0.589838	0.780415	1.31165	7.98919	0.0912621	0.142145	1.357	8.02253	0.431092	0.802355	7.78031	7.78239	8.17296	8.22857	7.78031	8.17296	7.78239	8.22857	8.17056	8.28658	7.62533	7.93945
gene-AYM39_RS11750	NZ_CP014360.1	2655237	2666351	-	protein_coding	AYM39_RS11750	AYM39_11740	.	.	WP_064021807.1	hybrid non-ribosomal peptide synthetase/type I polyketide synthase	285.339	227.923	175.741	315.222	289.115	450.792	369.953	117.045	96.8963	106.97	1.87891	11.191	0.189447	0.638054	-1.39459	11.4309	0.00394101	0.0229281	1.9801	11.2411	0.000151064	0.000457104	-1.32326	11.3873	0.512031	0.842568	10.658	11.5598	11.6216	11.1647	10.658	11.6216	11.5598	11.1647	11.3073	11.022	11.3452	11.7743
gene-AYM39_RS19330	NZ_CP014360.1	4336935	4337435	-	protein_coding	AYM39_RS19330	AYM39_19320	.	lptA	WP_054761371.1	lipopolysaccharide transport periplasmic protein LptA	319.537	292.346	120.269	212.778	381.75	355.88	368.815	137.001	154.584	145.792	-1.06596	6.59582	0.850793	0.985852	-1.17044	7.07391	0.0267632	0.099265	1.45831	6.94058	0.0180495	0.0346248	1.32763	6.7669	0.379285	0.772331	6.65051	6.54629	7.18951	6.9653	6.65051	7.18951	6.54629	6.9653	7.00972	6.92087	6.34377	6.74881
gene-AYM39_RS20575	NZ_CP014360.1	4634242	4634421	+	protein_coding	AYM39_RS20575	AYM39_20565	.	.	WP_054762884.1	hypothetical protein	317.006	272.314	234.579	224.916	393.893	342.493	368.193	359.789	431.004	395.396	-2.00709	6.18643	0.0323306	0.277001	-1.21427	5.5736	0.0299209	0.108779	-1.86049	6.2157	9.11331e-05	0.000286096	-1.12612	5.51661	0.695861	0.922592	6.61027	5.60606	5.72533	5.45332	6.61027	5.72533	5.60606	5.45332	5.54151	5.36514	5.83834	5.37378
gene-AYM39_RS21905	NZ_CP014361.1	79824	80162	+	protein_coding	AYM39_RS21905	AYM39_21895	.	.	WP_082409821.1	ribbon-helix-helix protein, CopG family	313.889	323.679	312.338	239.35	388.6	344.715	366.657	317.996	326.648	322.322	-1.34273	7.02502	0.454747	0.866846	-1.11583	6.53523	0.147407	0.334872	-1.52561	6.94604	0.00837841	0.0175764	-1.26823	6.63542	0.46924	0.823108	7.22927	6.75434	6.62066	6.46716	7.22927	6.62066	6.75434	6.46716	6.42611	6.50822	7.14942	6.35926
gene-AYM39_RS08405	NZ_CP014360.1	1827796	1828977	+	protein_coding	AYM39_RS08405	AYM39_08395	.	.	WP_064021289.1	malate--CoA ligase subunit beta	369.394	361.269	95.572	306.681	346.48	386.439	366.46	125.715	103.676	114.696	1.38452	7.78842	0.484963	0.883079	1.02874	8.42974	0.677212	0.840198	1.83402	8.03963	0.00022826	0.000663555	1.36329	8.24399	0.467528	0.823108	7.53211	7.87362	8.41166	8.45346	7.53211	8.41166	7.87362	8.45346	8.45014	8.45677	7.2422	8.50504
gene-AYM39_RS13515	NZ_CP014360.1	3034800	3036443	+	protein_coding	AYM39_RS13515	AYM39_13505	.	.	WP_064022073.1	2,3-bisphosphoglycerate-independent phosphoglycerate mutase	427.624	410.481	72.2394	267.168	357.195	374.351	365.773	80.7089	76.1738	78.4413	1.69651	7.89249	0.267545	0.720695	1.18147	9.00828	0.0122346	0.055645	2.68094	8.3436	1.0519e-09	6.65157e-09	1.86733	8.7425	0.168079	0.580174	7.46637	8.04763	8.8855	9.12561	7.46637	8.8855	8.04763	9.12561	9.13574	9.11549	7.31392	8.78134
gene-AYM39_RS18785	NZ_CP014360.1	4215870	4216802	-	protein_coding	AYM39_RS18785	AYM39_18775	.	.	WP_064022866.1	carbohydrate kinase family protein	393.228	414.339	128.769	346.046	381.017	349.501	365.259	96.3031	110.054	103.179	1.83919	7.54387	0.16579	0.602949	1.13956	8.16298	0.0759118	0.213679	2.0411	7.64522	1.00251e-05	3.71463e-05	1.26409	8.09502	0.568786	0.867089	7.04476	7.83448	8.0676	8.25676	7.04476	8.0676	7.83448	8.25676	8.19985	8.31366	7.33048	8.33848
gene-AYM39_RS19400	NZ_CP014360.1	4350385	4352583	-	protein_coding	AYM39_RS19400	AYM39_19390	.	.	WP_064022958.1	retention module-containing protein	317.871	327.044	249.119	240.921	341.28	388.985	365.132	332.166	459.921	396.044	-1.88405	9.82623	0.185355	0.631769	-1.09668	9.23386	0.190073	0.394452	-1.88309	9.82571	0.000169341	0.000507567	-1.09618	9.23353	0.825313	0.96005	10.1966	9.28182	9.29916	9.16731	10.1966	9.29916	9.28182	9.16731	9.12749	9.20714	9.51241	9.05122
gene-AYM39_RS09670	NZ_CP014360.1	2119434	2120111	-	protein_coding	AYM39_RS09670	AYM39_09660	.	rpiA	WP_064021482.1	ribose-5-phosphate isomerase RpiA	460.08	452.748	255.081	635.805	392.796	336.93	364.863	205.328	224.496	214.912	1.66382	8.04951	0.263617	0.718505	1.28819	7.79878	0.00113734	0.00857365	-1.02141	7.62046	0.896702	0.931102	-1.31969	8.18349	0.495715	0.838398	7.64081	8.30385	7.60462	7.97439	7.64081	7.60462	8.30385	7.97439	7.96664	7.98214	7.85332	8.75438
gene-AYM39_RS05080	NZ_CP014360.1	1067568	1070789	+	protein_coding	AYM39_RS05080	AYM39_05075	.	carB	WP_064020762.1	carbamoyl-phosphate synthase large subunit	433.564	426.299	109.808	278.594	356.362	373.206	364.784	109.394	87.6904	98.5423	1.57722	9.12732	0.343216	0.787356	1.21563	9.99729	0.00392814	0.0228832	2.12625	9.40695	5.18496e-06	1.991e-05	1.63908	9.81849	0.2558	0.6707	8.75324	9.34679	9.85086	10.1323	8.75324	9.85086	9.34679	10.1323	10.1251	10.1395	8.88275	9.81082
gene-AYM39_RS22660	NZ_CP014361.1	262220	262558	-	protein_coding	AYM39_RS22660	AYM39_22650	.	mazF	WP_064023820.1	endoribonuclease MazF	165.205	178.512	160.375	135.698	331.149	398.275	364.712	175.695	190.446	183.07	-1.43077	6.17189	0.274443	0.726186	-2.05342	6.17371	7.12165e-19	3.32768e-17	1.14556	6.50902	0.383284	0.478727	-1.25298	5.73706	0.461113	0.82062	6.41944	5.87563	6.60955	5.58882	6.41944	6.60955	5.87563	5.58882	5.51513	5.66251	6.19736	5.5539
gene-AYM39_RS11995	NZ_CP014360.1	2707163	2710000	+	protein_coding	AYM39_RS11995	AYM39_11985	.	.	WP_064021843.1	2-oxoglutarate dehydrogenase E1 component	397.059	398.207	261.778	429.096	372.581	354.518	363.549	115.895	121.548	118.721	2.40048	9.61041	0.0646588	0.388446	1.12733	9.7519	0.0865187	0.232199	1.76366	9.312	0.000331545	0.000933838	-1.20742	9.97807	0.651659	0.907092	8.84707	10.1009	9.66304	9.83688	8.84707	9.66304	10.1009	9.83688	9.81544	9.85831	9.95143	10.2505
gene-AYM39_RS04440	NZ_CP014360.1	941630	943270	+	protein_coding	AYM39_RS04440	AYM39_04435	.	.	WP_064020662.1	CTP synthase	389.062	389.319	102.026	250.536	363.782	361.269	362.525	86.3256	116.801	101.563	1.39644	8.0887	0.465974	0.874243	1.10693	8.94329	0.131893	0.31186	2.05892	8.4418	2.13837e-05	7.50374e-05	1.63137	8.7046	0.246552	0.658534	7.81889	8.24646	8.87042	9.01683	7.81889	8.87042	8.24646	9.01683	8.99702	9.03664	7.80673	8.6862
gene-AYM39_RS09380	NZ_CP014360.1	2055140	2056924	+	protein_coding	AYM39_RS09380	AYM39_09370	.	.	WP_064021439.1	succinate dehydrogenase flavoprotein subunit	392.188	383.953	250.311	266.51	347.124	377.543	362.333	241.284	189.19	215.237	1.01948	9.05063	0.966899	1	1.10501	9.06139	0.137671	0.319458	-1.03465	9.01239	0.83843	0.88738	1.04779	9.09835	0.909793	0.989466	9.0259	9.05753	8.98949	9.13372	9.0259	8.98949	9.05753	9.13372	9.12966	9.13778	9.21882	8.89624
gene-AYM39_RS10060	NZ_CP014360.1	2228879	2229760	+	protein_coding	AYM39_RS10060	AYM39_10050	.	.	WP_064021547.1	4-hydroxy-tetrahydrodipicolinate synthase	319.283	334.993	96.0596	220.076	365.956	358.34	362.148	109.156	131.636	120.396	1.06034	7.22227	0.887566	0.991942	-1.07333	7.92133	0.314376	0.545549	1.73407	7.63189	0.000639767	0.00170669	1.52289	7.59807	0.280161	0.691791	7.18222	7.21885	7.97578	7.87349	7.18222	7.97578	7.21885	7.87349	7.8197	7.92728	6.83034	7.60737
gene-AYM39_RS09370	NZ_CP014360.1	2054369	2054740	+	protein_coding	AYM39_RS09370	AYM39_09360	.	sdhC	WP_064021437.1	succinate dehydrogenase, cytochrome b556 subunit	404.496	376.958	243.086	278.123	355.598	368.335	361.967	233.31	169.943	201.626	1.09106	6.7478	0.805341	0.971652	1.11276	6.80511	0.106612	0.269504	1.02974	6.70604	0.862649	0.906343	1.05123	6.84468	0.878489	0.980541	6.67333	6.8148	6.73727	6.88985	6.67333	6.73727	6.8148	6.88985	6.92107	6.85862	6.92353	6.70608
gene-AYM39_RS01460	NZ_CP014360.1	330303	330971	-	protein_coding	AYM39_RS01460	AYM39_01455	.	.	WP_064020202.1	CerR family C-terminal domain-containing protein	287.154	445	44.0021	155.159	447.472	275.19	361.331	11.586	9.42969	10.5078	7.42719	5.3572	3.76316e-07	9.82627e-05	1.04339	7.6065	0.787727	0.902845	19.7334	6.66589	1.62435e-39	1.03007e-37	2.77994	7.08112	0.012149	0.160028	3.39852	6.01979	7.53394	7.60451	3.39852	7.53394	6.01979	7.60451	7.27089	7.93814	5.32883	6.71076
gene-AYM39_RS19320	NZ_CP014360.1	4334760	4336196	-	protein_coding	AYM39_RS19320	AYM39_19310	.	.	WP_064022945.1	RNA polymerase factor sigma-54	317.006	308.214	140.453	218.239	342.026	379.865	360.945	168.914	147.486	158.2	-1.06638	8.23356	0.885175	0.991909	-1.11898	8.59022	0.0985373	0.254751	1.3105	8.4881	0.0943095	0.146275	1.24916	8.35554	0.573047	0.86776	8.27806	8.18596	8.67108	8.51023	8.27806	8.67108	8.18596	8.51023	8.51115	8.50932	8.07526	8.29666
gene-AYM39_RS14070	NZ_CP014360.1	3180355	3182178	+	protein_coding	AYM39_RS14070	AYM39_14065	.	.	WP_064022161.1	phosphogluconate dehydratase	419.837	418.644	174.502	323.769	352.838	368.95	360.894	108.082	84.4778	96.2799	2.11292	8.54617	0.103938	0.475652	1.19828	9.14986	0.00682399	0.0353462	2.15229	8.56628	5.94669e-06	2.2485e-05	1.221	9.13761	0.630961	0.89732	7.89949	8.96906	9.01579	9.2762	7.89949	9.01579	8.96906	9.2762	9.25891	9.29349	8.73051	9.20761
gene-AYM39_RS20355	NZ_CP014360.1	4583034	4583216	-	protein_coding	AYM39_RS20355	AYM39_20345	.	.	WP_064023100.1	hypothetical protein	1205.66	1071.4	82.9435	45.9155	325.255	392.256	358.755	107.56	167.228	137.394	-2.39876	4.60796	0.0142406	0.177918	3.27215	6.78473	2.44869e-55	1.35872e-52	1.50974	5.43521	0.0204498	0.0386777	11.8274	6.51846	1.2117e-10	4.48228e-08	5.10864	3.81946	5.7092	7.40405	5.10864	5.7092	3.81946	7.40405	7.46945	7.33864	4.40655	3.23237
gene-AYM39_RS19125	NZ_CP014360.1	4292181	4292489	-	protein_coding	AYM39_RS19125	AYM39_19115	.	.	WP_064022917.1	hypothetical protein	852.532	774.858	120.274	143.38	338.867	377.84	358.354	56.4396	25.6283	41.0339	2.68595	5.02124	0.0045135	0.0886524	2.34119	7.18364	7.74114e-34	1.14495e-31	4.9517	5.73453	4.04213e-13	3.83398e-12	4.33934	6.97026	1.76092e-05	0.00150321	4.09681	5.57923	6.45614	7.67459	4.09681	6.45614	5.57923	7.67459	7.72389	7.6253	5.65763	5.50083
gene-AYM39_RS14410	NZ_CP014360.1	3259210	3261711	-	protein_coding	AYM39_RS14410	AYM39_14405	.	glgP	WP_064022212.1	glycogen/starch/alpha-glucan phosphorylase	396.87	386.25	177.329	256.454	363.579	351.624	357.601	170.998	130.521	150.759	1.19508	9.14464	0.700246	0.948927	1.12851	9.54694	0.0795394	0.221225	1.36306	9.25162	0.0672386	0.10921	1.28731	9.46085	0.543103	0.858253	8.99696	9.26792	9.45797	9.63299	8.99696	9.45797	9.26792	9.63299	9.63318	9.6328	9.2087	9.32713
gene-AYM39_RS20760	NZ_CP014360.1	4681291	4682703	-	protein_coding	AYM39_RS20760	AYM39_20750	.	.	WP_064023157.1	hypothetical protein	391.266	346.001	457.421	376.257	304.704	410.373	357.539	538.952	383.1	461.026	-1.27967	9.632	0.607715	0.931186	1.06495	8.67478	0.475372	0.693225	-2.25131	9.32829	1.03263e-05	3.81986e-05	-1.65161	9.12613	0.235756	0.645284	9.77627	9.4035	8.61932	8.72064	9.77627	8.61932	9.4035	8.72064	8.78979	8.65149	9.75071	9.05629
gene-AYM39_RS12330	NZ_CP014360.1	2772539	2773636	-	protein_coding	AYM39_RS12330	AYM39_12320	.	prfB	WP_064021890.1	peptide chain release factor 2	292.273	302.286	65.0143	171.14	339.604	375.431	357.518	90.5625	106.962	98.7625	-1.04471	7.17861	0.916633	0.994971	-1.16502	8.16135	0.0279354	0.102994	2.08421	7.83647	5.42629e-06	2.06448e-05	1.86837	7.66604	0.118394	0.508358	7.21359	7.07319	8.27044	8.05093	7.21359	8.27044	7.07319	8.05093	8.00743	8.09444	6.58556	7.56081
gene-AYM39_RS03150	NZ_CP014360.1	685914	686540	-	protein_coding	AYM39_RS03150	AYM39_03145	.	.	WP_064020474.1	hypothetical protein	149.992	188.991	129.405	538.89	367.857	347.163	357.51	120.368	154.131	137.249	1.90153	7.41276	0.167595	0.604223	-2.04236	7.03603	1.85466e-16	7.62301e-15	1.50306	7.20092	0.013652	0.0271772	-2.58676	7.27349	0.0253384	0.259164	6.87664	7.58618	7.46678	6.43405	6.87664	7.46678	7.58618	6.43405	6.25012	6.61798	6.76848	8.40389
gene-AYM39_RS10035	NZ_CP014360.1	2222279	2223589	+	protein_coding	AYM39_RS10035	AYM39_10025	.	.	WP_064023469.1	homoserine dehydrogenase	378.909	376.34	87.4309	250.997	346.104	367.498	356.801	74.993	85.3864	80.1897	1.68007	7.58763	0.247247	0.702737	1.09182	8.58536	0.188834	0.393167	2.56192	8.00012	4.68078e-09	2.67413e-08	1.66446	8.32637	0.227779	0.638722	7.17107	7.81444	8.52374	8.65019	7.17107	8.52374	7.81444	8.65019	8.63576	8.66462	7.26306	8.36581
gene-AYM39_RS06895	NZ_CP014360.1	1487969	1489081	-	protein_coding	AYM39_RS06895	AYM39_06885	.	rlmN	WP_064021044.1	23S rRNA (adenine(2503)-C(2))-methyltransferase RlmN	417.074	428.844	91.496	374.194	368.451	344.574	356.512	80.0871	74.4073	77.2472	2.35141	7.62214	0.0756243	0.414255	1.22292	8.43731	0.00439285	0.0251287	2.65549	7.75092	1.67574e-09	1.01344e-08	1.38127	8.36099	0.473348	0.823458	6.8852	7.89919	8.28691	8.5776	6.8852	8.28691	7.89919	8.5776	8.53826	8.61694	7.09359	8.7048
gene-AYM39_RS23190	NZ_CP014360.1	3545932	3546102	-	protein_coding	AYM39_RS23190	.	.	.	WP_054758182.1	rubredoxin	563.567	476.415	127.498	180.668	397.348	314.22	355.784	119.283	193.092	156.188	-1.21122	5.05979	0.545664	0.905324	1.50298	5.9081	1.93728e-05	0.000273872	1.32165	5.40697	0.139472	0.204329	2.39957	5.67658	0.00309409	0.0673267	5.187	4.95132	5.59821	6.18448	5.187	5.59821	4.95132	6.18448	6.28489	6.08407	4.90816	4.99449
gene-AYM39_RS03350	NZ_CP014360.1	731244	731891	-	protein_coding	AYM39_RS03350	AYM39_03345	.	.	WP_054760203.1	hypothetical protein	510.896	489.198	399.058	326.661	365.222	345.849	355.536	337.754	525.912	431.833	-1.37008	8.36425	0.496877	0.885442	1.44924	7.79317	1.17314e-07	2.51573e-06	-2.10315	8.13178	4.43896e-05	0.000147932	-1.05962	8.07813	0.884548	0.981627	8.54531	8.08168	7.50617	8.04027	8.54531	7.50617	8.08168	8.04027	8.05216	8.02838	8.4316	7.73176
gene-AYM39_RS18910	NZ_CP014360.1	4241431	4241976	-	protein_coding	AYM39_RS18910	AYM39_18900	.	.	WP_064022885.1	oligoribonuclease	348.165	320.723	149.613	240.788	342.672	367.537	355.105	164.188	171.589	167.888	-1.04107	6.94016	0.913218	0.994971	-1.02982	7.22986	0.6668	0.833547	1.2169	7.11826	0.211605	0.289644	1.23029	7.06731	0.538722	0.857049	6.97751	6.91347	7.25847	7.21625	6.97751	7.25847	6.91347	7.21625	7.25583	7.17667	6.77817	7.04877
gene-AYM39_RS10115	NZ_CP014360.1	2243835	2244914	+	protein_coding	AYM39_RS10115	AYM39_10105	.	serC	WP_064021558.1	3-phosphoserine/phosphohydroxythreonine transaminase	404.281	390.155	116.693	298.395	337.666	372.305	354.986	99.3432	71.4611	85.4021	1.94262	7.53807	0.132864	0.547618	1.15445	8.34063	0.0335363	0.11919	2.38309	7.74315	7.19952e-07	3.14864e-06	1.41735	8.21093	0.395291	0.782376	6.96754	7.86745	8.23655	8.44387	6.96754	8.23655	7.86745	8.44387	8.45014	8.43761	7.39908	8.33583
gene-AYM39_RS22980	NZ_CP014360.1	1841129	1841356	+	protein_coding	AYM39_RS22980	.	.	.	WP_082881077.1	type II toxin-antitoxin system MqsA family antitoxin	328.593	326.538	344.163	357.365	373.834	330.579	352.206	352.482	241.365	296.924	1.00357	6.53934	0.992602	1	-1.0433	5.95277	0.598222	0.787051	-1.46864	6.28329	0.0279173	0.0509561	-1.53686	6.26411	0.155943	0.565287	6.51951	6.54295	5.9983	5.94154	6.51951	5.9983	6.54295	5.94154	5.92693	5.95614	6.72069	6.36521
gene-AYM39_RS11535	NZ_CP014360.1	2588338	2589468	+	protein_coding	AYM39_RS11535	AYM39_11525	.	.	WP_064021773.1	hypothetical protein	412.305	403.235	169.181	294.095	336.951	367.277	352.114	173.947	110.131	142.039	1.3359	8.00549	0.518222	0.891969	1.19479	8.42234	0.00791849	0.0394503	1.42085	8.05873	0.0587385	0.0974001	1.27145	8.38222	0.546886	0.859946	7.74536	8.18994	8.2916	8.54811	7.74536	8.2916	8.18994	8.54811	8.54479	8.55143	7.99857	8.38131
gene-AYM39_RS17285	NZ_CP014360.1	3883343	3884650	+	protein_coding	AYM39_RS17285	AYM39_17280	.	.	WP_082880991.1	autotransporter outer membrane beta-barrel domain-containing protein	154.141	153.325	139.606	48.9259	298.883	404.174	351.528	163.351	145.818	154.585	-1.79837	7.74787	0.243239	0.701128	-2.21182	8.03094	2.85255e-19	1.36156e-17	1.30406	8.31501	0.11703	0.175564	1.06066	7.30652	0.894392	0.983761	8.11057	6.97645	8.48339	7.35561	8.11057	8.48339	6.97645	7.35561	7.34016	7.37106	7.93139	6.02151
gene-AYM39_RS19470	NZ_CP014360.1	4365951	4366328	-	protein_coding	AYM39_RS19470	AYM39_19460	.	apaG	WP_064022967.1	Co2+/Mg2+ efflux protein ApaG	301.631	288.479	149.426	221.167	363.847	337.355	350.601	144.887	150.557	147.722	1.04237	6.28583	0.897211	0.992032	-1.1532	6.60491	0.0447363	0.14553	1.36713	6.50097	0.0422157	0.0725776	1.13699	6.40961	0.66579	0.912664	6.26979	6.32678	6.71377	6.51197	6.26979	6.71377	6.32678	6.51197	6.52462	6.49932	6.2517	6.40185
gene-AYM39_RS02285	NZ_CP014360.1	518210	519214	-	protein_coding	AYM39_RS02285	AYM39_02280	.	moaA	WP_064020343.1	GTP 3',8-cyclase MoaA	307.018	281.583	187.371	219.913	341.853	357.234	349.543	150.495	184.439	167.467	1.0282	7.86298	0.949103	1	-1.15215	8.00933	0.0392511	0.132778	1.20257	7.9821	0.25004	0.333672	1.01494	7.8932	0.96958	1	7.84185	7.88466	8.11222	7.90815	7.84185	8.11222	7.88466	7.90815	7.95098	7.86531	7.97559	7.79374
gene-AYM39_RS20570	NZ_CP014360.1	4632617	4633921	-	protein_coding	AYM39_RS20570	AYM39_20560	.	pcnB	WP_082881119.1	polynucleotide adenylyltransferase PcnB	318.707	318.929	185.958	230.493	343.336	355.598	349.467	176.153	195.317	185.735	-1.05968	8.32824	0.896311	0.992032	-1.06269	8.44113	0.361577	0.592265	1.08327	8.42828	0.613621	0.696818	1.0801	8.34221	0.844722	0.967329	8.37163	8.28845	8.48769	8.40005	8.37163	8.48769	8.28845	8.40005	8.38023	8.41987	8.34024	8.23666
gene-AYM39_RS00710	NZ_CP014360.1	164519	165148	+	protein_coding	AYM39_RS00710	AYM39_00705	.	lexA	WP_064023307.1	transcriptional repressor LexA	150.955	143.079	186.466	58.873	283.784	415.047	349.415	796.472	1111.7	954.088	-8.46279	8.83803	0.000198196	0.0118891	-2.29852	6.95132	3.45346e-17	1.44622e-15	-4.75025	8.9499	4.8416e-16	6.07115e-15	-1.28954	6.4256	0.536251	0.855557	9.66128	6.27444	7.41574	6.247	9.66128	7.41574	6.27444	6.247	6.26603	6.22797	7.29829	5.2506
gene-AYM39_RS00645	NZ_CP014360.1	150137	151552	-	protein_coding	AYM39_RS00645	AYM39_00640	.	lpdA	WP_064020076.1	dihydrolipoyl dehydrogenase	365.289	379.334	187.687	267.09	349.957	348.746	349.351	179.774	177.447	178.611	1.0604	8.47471	0.89628	0.992032	1.09919	8.67188	0.168185	0.364359	1.12556	8.51985	0.454831	0.549985	1.1667	8.63156	0.701389	0.924653	8.43468	8.51851	8.60489	8.74044	8.43468	8.60489	8.51851	8.74044	8.69396	8.78692	8.47097	8.56605
gene-AYM39_RS23940	NZ_CP014360.1	3396953	3397396	-	protein_coding	AYM39_RS23940	AYM39_15025	.	fabZ	WP_064022306.1	3-hydroxyacyl-ACP dehydratase FabZ	345.804	359.945	97.7932	280.046	352.887	345.695	349.291	75.8014	85.5518	80.6766	1.86555	6.13493	0.0744236	0.412693	1.04206	6.96004	0.550658	0.750728	2.49547	6.42792	5.03468e-09	2.86893e-08	1.39272	6.77056	0.347553	0.749653	5.63742	6.42345	6.93947	6.99782	5.63742	6.93947	6.42345	6.99782	6.94992	7.04573	5.87793	6.96896
gene-AYM39_RS13005	NZ_CP014360.1	2921607	2922161	-	protein_coding	AYM39_RS13005	AYM39_12995	.	pgsA	WP_096876765.1	CDP-diacylglycerol--glycerol-3-phosphate 3-phosphatidyltransferase	327.859	299.018	159.287	271.138	338.496	358.534	348.515	137.453	145.347	141.4	1.25262	6.91667	0.538459	0.903652	-1.07862	7.19403	0.266057	0.490256	1.41835	7.02087	0.0259518	0.0477809	1.0498	7.10424	0.887453	0.982566	6.7551	7.0667	7.25534	7.14643	6.7551	7.25534	7.0667	7.14643	7.19314	7.09971	6.89115	7.24225
gene-AYM39_RS03165	NZ_CP014360.1	687749	688843	-	protein_coding	AYM39_RS03165	AYM39_03160	.	.	WP_064020477.1	iron ABC transporter permease	75.6569	112.4	20.9187	850.137	306.161	390.535	348.348	10.8973	10.0514	10.4743	30.6591	7.95778	5.06825e-05	0.00418718	-3.57409	7.57985	2.73007e-27	2.05403e-25	19.0379	7.31036	2.06885e-53	2.86989e-51	-5.74853	8.14087	0.0172015	0.205262	4.05614	7.42019	8.22035	6.37094	4.05614	8.22035	7.42019	6.37094	6.06973	6.67214	4.9771	9.86327
gene-AYM39_RS13295	NZ_CP014360.1	2982461	2984125	-	protein_coding	AYM39_RS13295	AYM39_13285	.	ettA	WP_054758644.1	energy-dependent translational throttle protein EttA	359.401	352.219	137.96	239.789	327.85	368.615	348.232	183.577	188.798	186.188	-1.19979	8.59946	0.686605	0.947618	1.05448	8.86832	0.439958	0.665409	1.07544	8.77834	0.649282	0.728371	1.36065	8.70112	0.448721	0.815673	8.72744	8.45262	8.83095	8.90855	8.72744	8.83095	8.45262	8.90855	8.90375	8.91335	8.26124	8.64399
gene-AYM39_RS18895	NZ_CP014360.1	4238864	4239253	-	protein_coding	AYM39_RS18895	AYM39_18885	.	.	WP_064022882.1	group 1 truncated hemoglobin	294.518	281.102	1277.04	1334.92	350.127	345.11	347.618	762.551	814.628	788.59	1.41075	8.98252	0.455197	0.866846	-1.17174	6.6264	0.0187122	0.0761206	-3.93926	8.03508	3.10925e-17	4.46665e-16	-6.51259	8.41521	1.02479e-05	0.0010109	8.71536	9.20065	6.74719	6.52105	8.71536	6.74719	9.20065	6.52105	6.53516	6.50695	9.3752	9.02609
gene-AYM39_RS12585	NZ_CP014360.1	2820385	2821239	-	protein_coding	AYM39_RS12585	AYM39_12575	.	rpoH	WP_054760542.1	RNA polymerase sigma factor RpoH	285.615	302.717	48.9548	162.899	394.021	300.392	347.206	44.612	62.0093	53.3106	1.57181	6.32341	0.225569	0.685463	-1.14676	7.77348	0.144642	0.330791	3.76949	7.21773	1.24762e-12	1.12814e-11	2.08872	7.23667	0.0630488	0.414588	5.96251	6.47866	7.85754	7.67608	5.96251	7.85754	6.47866	7.67608	7.61506	7.73711	5.82593	7.1314
gene-AYM39_RS11220	NZ_CP014360.1	2519199	2520062	+	protein_coding	AYM39_RS11220	AYM39_11210	.	hflC	WP_054758834.1	protease modulator HflC	487.006	507.657	835.806	473.193	355.851	338.315	347.083	614.049	639.888	626.968	-1.07862	9.47603	0.877762	0.989181	1.4774	8.18968	3.8893e-08	8.76376e-07	-3.13642	8.92684	2.14908e-12	1.8596e-11	-1.96846	9.01292	0.129416	0.525117	9.53103	9.29434	7.88473	8.44613	9.53103	7.88473	9.29434	8.44613	8.39695	8.49532	9.91053	8.67816
gene-AYM39_RS17440	NZ_CP014360.1	3919769	3920161	+	protein_coding	AYM39_RS17440	AYM39_17435	.	.	WP_064022676.1	hypothetical protein	415.953	334.499	178.366	308.614	323.233	369.605	346.419	219.026	184.086	201.556	-1.0084	6.75471	0.982237	1	1.11602	6.82218	0.165061	0.360938	-1.01391	6.75114	0.935863	0.960263	1.11101	6.82574	0.744192	0.94286	6.76364	6.74646	6.75004	6.90296	6.76364	6.75004	6.74646	6.90296	7.03965	6.76628	6.55957	6.93335
gene-AYM39_RS13000	NZ_CP014360.1	2920928	2921539	-	protein_coding	AYM39_RS13000	AYM39_12990	.	.	WP_064021989.1	TetR/AcrR family transcriptional regulator	249.668	274.034	111.082	218.842	372.94	319.104	346.022	89.4889	117.116	103.302	1.30336	6.63559	0.453395	0.866846	-1.28204	7.21229	0.00220142	0.0144131	1.93521	6.98793	0.000110754	0.000341415	1.15686	6.9213	0.664643	0.912664	6.43426	6.79558	7.38149	7.02889	6.43426	7.38149	6.79558	7.02889	6.94301	7.11477	6.51583	7.07533
gene-AYM39_RS14740	NZ_CP014360.1	3333024	3333941	-	protein_coding	AYM39_RS14740	AYM39_14735	.	.	WP_082880951.1	HprK-related kinase A	304.805	296.698	128.468	188.424	351.367	339.802	345.585	94.9882	148.113	121.55	1.08659	7.30955	0.839206	0.982899	-1.11484	7.88551	0.115705	0.286104	1.64238	7.65106	0.00586683	0.0127912	1.35477	7.60296	0.416829	0.793743	7.22461	7.37293	7.96587	7.81044	7.22461	7.96587	7.37293	7.81044	7.81051	7.81036	7.30389	7.44197
gene-AYM39_RS05095	NZ_CP014360.1	1071640	1072257	+	protein_coding	AYM39_RS05095	AYM39_05090	.	rlmE	WP_054763108.1	23S rRNA (uridine(2552)-2'-O)-methyltransferase RlmE	345.219	317.89	397.887	309.282	358.165	332.916	345.541	338.307	290.598	314.453	-1.02389	8.03626	0.958625	1	-1.01185	7.38313	0.870172	0.951637	-1.58203	7.7583	0.00473443	0.0105767	-1.56319	7.73223	0.257977	0.671859	8.05172	7.97221	7.39685	7.38137	8.05172	7.39685	7.97221	7.38137	7.42125	7.34149	8.35919	7.58523
gene-AYM39_RS07375	NZ_CP014360.1	1588302	1588769	+	protein_coding	AYM39_RS07375	AYM39_07365	.	ssb	WP_064021121.1	single-stranded DNA-binding protein	446.609	401.038	82.3603	273.121	357.468	333.381	345.424	59.0568	74.5681	66.8124	2.10366	6.05354	0.0428224	0.318941	1.26356	7.16898	0.00111391	0.00842359	2.98612	6.42079	1.96623e-11	1.52323e-10	1.79095	6.96844	0.122995	0.51507	5.43871	6.35883	6.9981	7.33392	5.43871	6.9981	6.35883	7.33392	7.39182	7.27602	5.7092	7.00846
gene-AYM39_RS03510	NZ_CP014360.1	770697	771776	-	protein_coding	AYM39_RS03510	AYM39_03505	.	leuB	WP_064020524.1	3-isopropylmalate dehydrogenase	446.157	442.488	89.8625	287.943	348.405	339.756	344.081	66.1973	58.2874	62.2424	2.39721	7.28789	0.0476466	0.335166	1.33122	8.41086	2.31391e-05	0.000317648	3.17746	7.59073	1.55534e-12	1.39761e-11	1.7653	8.25017	0.185249	0.599068	6.5317	7.65462	8.19328	8.60532	6.5317	8.19328	7.65462	8.60532	8.59194	8.61871	7.0247	8.28455
gene-AYM39_RS04120	NZ_CP014360.1	890715	891152	-	protein_coding	AYM39_RS04120	AYM39_04115	.	.	WP_064020624.1	helix-turn-helix domain-containing protein	235.222	227.602	138.618	137.581	322.249	365.614	343.932	178.361	194.286	186.324	-1.57813	6.5093	0.170061	0.609217	-1.44037	6.64729	1.33588e-07	2.82379e-06	1.06192	6.84505	0.707646	0.781108	1.16366	6.25668	0.618575	0.892614	6.81031	6.14538	6.89512	6.37574	6.81031	6.89512	6.14538	6.37574	6.38007	6.37141	6.35461	5.93614
gene-AYM39_RS12115	NZ_CP014360.1	2731302	2732504	-	protein_coding	AYM39_RS12115	AYM39_12105	.	trpB	WP_157198298.1	tryptophan synthase subunit beta	392.459	394.411	126.25	290.322	338.431	348.367	343.399	111.737	105.437	108.587	1.54619	7.82828	0.328254	0.776301	1.18173	8.46727	0.0126315	0.0570991	1.81851	7.97679	0.000148928	0.000451257	1.39003	8.3647	0.421313	0.79787	7.48485	8.05915	8.34549	8.58551	7.48485	8.34549	8.05915	8.58551	8.56262	8.6084	7.66679	8.45151
gene-AYM39_RS03715	NZ_CP014360.1	807475	808311	+	protein_coding	AYM39_RS03715	AYM39_03710	.	ybgF	WP_064020552.1	tol-pal system protein YbgF	475.573	444.631	123.645	267.095	365.892	320.851	343.372	102.475	92.689	97.5818	1.61995	7.19349	0.237709	0.697076	1.37957	8.07123	2.38017e-05	0.000322121	2.02528	7.40441	1.40932e-05	5.0903e-05	1.72512	7.94452	0.170264	0.582055	6.81099	7.46344	7.82106	8.28805	6.81099	7.82106	7.46344	8.28805	8.31711	8.25898	7.11669	7.81019
gene-AYM39_RS02385	NZ_CP014360.1	536965	538197	+	protein_coding	AYM39_RS02385	AYM39_02380	.	.	WP_064020359.1	hypothetical protein	326.348	326.883	202.636	295.717	313.514	369	341.257	202.155	149.572	175.863	1.17599	8.33415	0.718026	0.953627	-1.01188	8.35818	0.870569	0.951643	1.11272	8.29221	0.538078	0.629056	-1.06901	8.3986	0.866422	0.976402	8.1972	8.44779	8.36731	8.35317	8.1972	8.36731	8.44779	8.35317	8.33268	8.37367	8.38215	8.51344
gene-AYM39_RS10080	NZ_CP014360.1	2235062	2236372	+	protein_coding	AYM39_RS10080	AYM39_10070	.	.	WP_064021551.1	histidine kinase	284.04	289.744	59.7842	182.243	330.998	350.991	340.995	72.5036	98.1842	85.3439	1.12639	7.34205	0.785321	0.968138	-1.15192	8.35684	0.0355211	0.124109	2.3038	7.97921	7.1169e-07	3.11557e-06	1.7745	7.89654	0.170362	0.582055	7.24703	7.31234	8.45858	8.25483	7.24703	8.45858	7.31234	8.25483	8.22122	8.28843	6.71902	7.90566
gene-AYM39_RS00930	NZ_CP014360.1	215112	215657	+	protein_coding	AYM39_RS00930	AYM39_00925	.	aroK	WP_064020123.1	shikimate kinase AroK	256.431	277.175	99.5737	189.646	351.891	329.449	340.67	114.876	144.793	129.835	-1.09768	6.53135	0.781542	0.966638	-1.23794	7.04666	0.00345621	0.0207046	1.51414	6.92868	0.0116795	0.0236845	1.34132	6.68893	0.365384	0.763506	6.60092	6.4523	7.19911	6.89285	6.60092	7.19911	6.4523	6.89285	6.818	6.9677	6.19736	6.70725
gene-AYM39_RS03090	NZ_CP014360.1	674877	676541	-	protein_coding	AYM39_RS03090	AYM39_03085	.	.	WP_064020464.1	formylmethanofuran dehydrogenase subunit A	414.108	403.607	145.309	248.658	345.264	335.963	340.614	148.111	116.246	132.178	1.22371	8.3863	0.655102	0.942319	1.23722	8.96114	0.00166974	0.0115798	1.4808	8.54524	0.0193776	0.0368855	1.49749	8.84454	0.326677	0.73343	8.22422	8.51607	8.80144	9.1086	8.22422	8.80144	8.51607	9.1086	9.10776	9.10945	8.33587	8.69627
gene-AYM39_RS05020	NZ_CP014360.1	1056724	1057122	+	protein_coding	AYM39_RS05020	AYM39_05015	.	.	WP_064020754.1	hypothetical protein	328.129	317.501	156.087	273.98	365.264	313.25	339.257	161.799	204.193	182.996	-1.03483	6.61508	0.922136	0.995746	-1.02042	6.7209	0.793895	0.903874	1.07063	6.68901	0.683041	0.758954	1.08468	6.64912	0.794689	0.951941	6.64301	6.58781	6.74088	6.71774	6.64301	6.74088	6.58781	6.71774	6.72207	6.7134	6.39086	6.78477
gene-AYM39_RS03790	NZ_CP014360.1	825655	827346	+	protein_coding	AYM39_RS03790	AYM39_03785	.	.	WP_064020565.1	glycoside hydrolase	334.181	315.556	239.44	273.433	327.08	350.192	338.636	235.439	190.149	212.794	1.01838	8.95597	0.968605	1	-1.01073	8.80537	0.875373	0.953089	-1.09413	8.87933	0.586081	0.673296	-1.12598	8.8858	0.771805	0.949833	8.93483	8.96698	8.81551	8.80022	8.93483	8.81551	8.96698	8.80022	8.82217	8.77828	9.07782	8.85613
gene-AYM39_RS06955	NZ_CP014360.1	1501783	1502559	+	protein_coding	AYM39_RS06955	AYM39_06945	.	lepB	WP_064021053.1	signal peptidase I	340.398	325.581	94.8334	250.472	331.765	345.22	338.492	77.9671	63.0518	70.5095	1.95495	6.79338	0.0820685	0.427585	1.01439	7.70102	0.833904	0.929687	2.75492	7.1449	1.29682e-09	8.02868e-09	1.43082	7.47634	0.359345	0.759399	6.23507	7.12098	7.69648	7.71697	6.23507	7.69648	7.12098	7.71697	7.72964	7.7043	6.63084	7.61113
gene-AYM39_RS04385	NZ_CP014360.1	935049	935576	-	protein_coding	AYM39_RS04385	AYM39_04380	.	.	WP_064023367.1	UPF0149 family protein	323.811	320.583	217.61	240.637	326.794	350.077	338.435	228.119	265.14	246.63	-1.26804	7.31242	0.553587	0.907351	-1.01818	7.12036	0.790637	0.90315	-1.26548	7.31187	0.135311	0.199021	-1.01631	7.11916	0.962537	1	7.47691	7.1332	7.14157	7.11596	7.47691	7.14157	7.1332	7.11596	7.1039	7.12802	7.26651	6.99988
gene-AYM39_RS19735	NZ_CP014360.1	4438803	4439333	-	protein_coding	AYM39_RS19735	AYM39_19725	.	tssB	WP_064023008.1	type VI secretion system contractile sheath small subunit	219.298	189.759	189.874	140.338	338.959	336.768	337.863	228.559	269.203	248.881	-1.72639	7.15389	0.181202	0.626783	-1.60397	6.83879	1.7981e-11	5.58165e-10	-1.27823	7.32657	0.123222	0.183613	-1.18745	6.58865	0.602715	0.883097	7.49734	6.65866	7.14811	6.47069	7.49734	7.14811	6.65866	6.47069	6.55472	6.38666	7.07929	6.23803
gene-AYM39_RS03160	NZ_CP014360.1	686935	687747	-	protein_coding	AYM39_RS03160	AYM39_03155	.	.	WP_064020476.1	heme ABC transporter ATP-binding protein	73.0454	107.996	22.7434	927.456	315.728	359.018	337.373	10.5374	9.90573	10.2216	34.2623	7.64959	2.86212e-05	0.00254099	-3.59842	7.10348	5.4924e-32	6.41599e-30	18.9078	6.84145	4.84867e-54	6.94299e-52	-6.51363	7.81167	0.0108936	0.146092	3.62433	7.11933	7.75408	5.89423	3.62433	7.75408	7.11933	5.89423	5.59791	6.19056	4.67905	9.55962
gene-AYM39_RS05820	NZ_CP014360.1	1238921	1239139	-	protein_coding	AYM39_RS05820	AYM39_05810	.	.	WP_064020880.1	hypothetical protein	162.605	128.596	60.9079	48.4441	282.28	392.367	337.323	94.0705	63.1275	78.599	-1.66752	4.25262	0.117832	0.512802	-2.2462	5.39036	4.57133e-13	1.54902e-11	2.44469	5.37458	1.50251e-06	6.32793e-06	1.82328	4.33405	0.0498276	0.371739	4.5876	3.883	5.86361	4.73559	4.5876	5.86361	3.883	4.73559	4.87984	4.59134	4.22949	3.53651
gene-AYM39_RS08705	NZ_CP014360.1	1904121	1904360	+	protein_coding	AYM39_RS08705	AYM39_08695	.	.	WP_054759093.1	sodium pump decarboxylase subunit gamma	343.864	351.221	129.939	262.756	352.407	321.527	336.967	130.034	170.015	150.025	1.06712	5.67007	0.844965	0.983687	1.06339	6.03796	0.435919	0.661343	1.29801	5.82397	0.105889	0.161693	1.29092	5.90958	0.403559	0.785173	5.63482	5.70533	6.00949	6.09842	5.63482	6.00949	5.70533	6.09842	6.06428	6.13256	5.41003	6.00064
gene-AYM39_RS01920	NZ_CP014360.1	436304	437290	+	protein_coding	AYM39_RS01920	AYM39_01915	.	.	WP_064020280.1	MoxR family ATPase	366.254	350.301	125.266	258.492	321.704	351.77	336.737	66.0283	74.2508	70.1395	2.22315	7.25203	0.0519544	0.352299	1.09755	8.0962	0.172356	0.370091	2.76355	7.4792	2.56704e-10	1.73441e-09	1.36396	7.95542	0.430542	0.802003	6.57407	7.68579	8.03151	8.16586	6.57407	8.03151	7.68579	8.16586	8.17857	8.15316	7.3716	7.99999
gene-AYM39_RS04775	NZ_CP014360.1	1011256	1012140	+	protein_coding	AYM39_RS04775	AYM39_04770	.	xerD	WP_064023372.1	site-specific tyrosine recombinase XerD	221.128	237.84	39.1875	77.6814	314.521	357.244	335.883	49.8989	44.7409	47.3199	1.00517	5.84726	0.991564	1	-1.41709	7.63639	1.3104e-06	2.40367e-05	4.07356	7.19199	3.62745e-17	5.14449e-16	2.86169	6.79708	0.00152374	0.0417523	5.85914	5.84161	7.86965	7.36894	5.85914	7.86965	5.84161	7.36894	7.29745	7.44043	5.55988	6.12333
gene-AYM39_RS03780	NZ_CP014360.1	821986	824166	-	protein_coding	AYM39_RS03780	AYM39_03775	.	glgB	WP_064020563.1	1,4-alpha-glucan branching protein GlgB	378.634	368.66	168.082	241.08	343.395	328.257	335.826	150.713	167.209	158.961	1.07214	8.93662	0.878935	0.989749	1.1466	9.27064	0.0472992	0.150943	1.21718	9.03439	0.214534	0.292841	1.30158	9.18836	0.520669	0.848164	8.88666	8.9871	9.16953	9.36771	8.88666	9.16953	8.9871	9.36771	9.3676	9.36783	8.93387	9.04034
gene-AYM39_RS19455	NZ_CP014360.1	4363905	4364684	+	protein_coding	AYM39_RS19455	AYM39_19445	.	speD	WP_064022964.1	adenosylmethionine decarboxylase	376.479	380.299	82.4389	253.208	332.733	338.478	335.606	95.1882	130.265	112.726	1.18234	7.03233	0.689132	0.947618	1.16289	7.7971	0.0264084	0.0985101	1.71771	7.3502	0.00129728	0.00327844	1.68812	7.57334	0.199325	0.613595	6.90084	7.03435	7.68994	7.90641	6.90084	7.68994	7.03435	7.90641	7.87987	7.93296	6.43645	7.63226
gene-AYM39_RS14600	NZ_CP014360.1	3299478	3300290	-	protein_coding	AYM39_RS14600	AYM39_14595	.	.	WP_064022241.1	PEP-CTERM sorting domain-containing protein	357.298	343.767	497.865	305.881	332.282	335.776	334.029	564.38	597.315	580.848	-1.63587	9.01973	0.310079	0.760556	1.0819	7.79507	0.245021	0.464248	-3.02058	8.74184	1.00078e-11	8.03342e-11	-1.70672	8.28683	0.204745	0.620385	9.33304	8.51985	7.74271	7.85584	9.33304	7.74271	8.51985	7.85584	7.86428	7.8474	9.07651	7.96319
gene-AYM39_RS12815	NZ_CP014360.1	2874600	2875820	+	protein_coding	AYM39_RS12815	AYM39_12805	.	ispG	WP_064021962.1	flavodoxin-dependent (E)-4-hydroxy-3-methylbut-2-enyl-diphosphate synthase	417.223	424.192	124.012	236.341	348.855	319.11	333.982	126.21	151.921	139.066	1.05892	7.8976	0.896469	0.992032	1.29811	8.52499	0.000293607	0.00286444	1.38514	8.11031	0.0452014	0.0770541	1.69741	8.36928	0.189387	0.60328	7.85579	7.91973	8.3256	8.70329	7.85579	8.3256	7.91973	8.70329	8.67204	8.73453	7.66244	8.17702
gene-AYM39_RS23400	NZ_CP014361.1	31708	32109	-	protein_coding	AYM39_RS23400	.	.	.	WP_082881125.1	hypothetical protein	237.361	252.348	175.975	147.369	364.988	302.246	333.617	164.397	224.706	194.552	-1.38888	6.52021	0.341096	0.787356	-1.32226	6.53484	0.000883623	0.00700429	-1.00885	6.72995	0.959695	0.977905	1.04005	6.29231	0.902304	0.986048	6.73354	6.24229	6.72552	6.33352	6.73354	6.72552	6.24229	6.33352	6.27077	6.39627	6.57263	5.91195
gene-AYM39_RS08550	NZ_CP014360.1	1864920	1865903	+	protein_coding	AYM39_RS08550	AYM39_08540	.	.	WP_064021313.1	methenyltetrahydromethanopterin cyclohydrolase	325.597	334.831	84.0455	160.347	329.912	335.141	332.527	95.7686	104.895	100.332	-1.00515	7.07161	0.990162	1	1.02435	8.02327	0.727606	0.867305	1.90845	7.61761	4.3886e-05	0.000146584	1.96453	7.63463	0.0780778	0.445485	7.0826	7.05296	8.01044	8.04446	7.0826	8.01044	7.05296	8.04446	8.00506	8.08385	6.79577	7.31014
gene-AYM39_RS20325	NZ_CP014360.1	4578391	4578945	-	protein_coding	AYM39_RS20325	AYM39_20315	.	.	WP_064023097.1	hypothetical protein	317.958	326.584	499.574	377.116	329.624	333.617	331.621	509.385	450.069	479.727	-1.25722	8.35114	0.619017	0.931845	1.00248	7.17821	0.974921	1	-2.51602	7.98668	1.05961e-08	5.77128e-08	-1.99626	7.76233	0.0839996	0.458426	8.50589	8.12373	7.1847	7.18763	8.50589	7.1847	8.12373	7.18763	7.14921	7.22604	8.53192	7.71555
gene-AYM39_RS06860	NZ_CP014360.1	1481437	1481754	-	protein_coding	AYM39_RS06860	AYM39_06850	.	.	WP_157198110.1	hypothetical protein	294.743	267.524	237.212	346.169	381.575	281.169	331.372	170.62	244.386	207.503	1.17179	6.61151	0.646837	0.938643	-1.14645	6.28092	0.171924	0.369395	-1.0817	6.43457	0.663871	0.741178	-1.45487	6.47486	0.217376	0.628972	6.48539	6.72952	6.37127	6.19548	6.48539	6.37127	6.72952	6.19548	6.24532	6.14565	6.66432	6.79473
gene-AYM39_RS17980	NZ_CP014360.1	4031024	4031590	-	protein_coding	AYM39_RS17980	AYM39_17975	.	lolB	WP_054762717.1	outer membrane lipoprotein LolB	318.311	301.798	274.516	247.437	311.842	348.525	330.184	300.026	295.432	297.729	-1.32596	7.65988	0.51346	0.889132	-1.03232	7.17722	0.644265	0.820393	-1.56853	7.55846	0.00426388	0.00964207	-1.22083	7.30519	0.584915	0.872762	7.85352	7.42192	7.20694	7.16253	7.85352	7.20694	7.42192	7.16253	7.18145	7.14361	7.70201	7.14183
gene-AYM39_RS21585	NZ_CP014360.1	4848859	4849473	-	protein_coding	AYM39_RS21585	AYM39_21575	.	.	WP_054763485.1	guanylate kinase	362.367	377.593	263.112	256.002	327.71	332.137	329.924	317.736	303.583	310.66	-1.39888	7.80584	0.441403	0.860054	1.15691	7.42594	0.0319638	0.114703	-1.6369	7.71358	0.00183737	0.00452361	-1.01145	7.53525	0.976015	1	8.03104	7.53241	7.32447	7.53261	8.03104	7.32447	7.53241	7.53261	7.48381	7.5814	7.75777	7.30705
gene-AYM39_RS20945	NZ_CP014360.1	4718207	4719841	-	protein_coding	AYM39_RS20945	AYM39_20935	.	.	WP_064023186.1	alpha-D-glucose phosphate-specific phosphoglucomutase	354.685	332.815	230.458	250.989	327.776	327.471	327.624	226.742	217.711	222.227	-1.08758	8.8951	0.853925	0.985852	1.0814	8.77436	0.247897	0.467665	-1.17893	8.84021	0.303417	0.392102	-1.00235	8.83141	0.995574	1	8.95583	8.82847	8.71944	8.83208	8.95583	8.71944	8.82847	8.83208	8.85856	8.8056	8.97342	8.68352
gene-AYM39_RS19305	NZ_CP014360.1	4332124	4333482	-	protein_coding	AYM39_RS19305	AYM39_19295	.	mgtE	WP_064022944.1	magnesium transporter	280.928	271.049	98.761	172.184	298.213	356.693	327.453	90.055	75.0619	82.5585	1.34614	7.49226	0.473037	0.876939	-1.14921	8.3504	0.0557436	0.169949	2.27528	7.97631	7.46281e-07	3.25737e-06	1.47152	7.99513	0.319987	0.728048	7.26144	7.68256	8.44689	8.25066	7.26144	8.44689	7.68256	8.25066	8.25709	8.24422	7.48936	7.87575
gene-AYM39_RS00635	NZ_CP014360.1	148988	149524	+	protein_coding	AYM39_RS00635	AYM39_00630	.	.	WP_064020074.1	hypothetical protein	378.007	368.744	637.948	262.051	335.579	319.048	327.314	742.019	726.352	734.186	-1.80316	8.70847	0.246038	0.702255	1.1757	7.23223	0.0182298	0.0747202	-3.89616	8.39831	1.59382e-16	2.11193e-15	-1.83804	7.8482	0.173446	0.584318	9.07363	7.99125	7.11832	7.35136	9.07363	7.11832	7.99125	7.35136	7.34989	7.35283	8.83635	7.14616
gene-AYM39_RS01500	NZ_CP014360.1	340186	340377	-	protein_coding	AYM39_RS01500	AYM39_01495	.	.	WP_054760468.1	DUF2970 domain-containing protein	234.453	255.295	288.433	230.31	342.491	311.741	327.116	226.816	286.621	256.718	-1.13937	5.98335	0.693987	0.948172	-1.29459	5.45485	0.00296643	0.0182853	-1.359	5.86361	0.0533637	0.0895582	-1.54666	5.60472	0.161647	0.571793	6.08296	5.86087	5.65112	5.2864	6.08296	5.65112	5.86087	5.2864	5.20767	5.36514	6.2236	5.49813
gene-AYM39_RS12750	NZ_CP014360.1	2858730	2864213	+	protein_coding	AYM39_RS12750	AYM39_12740	.	.	WP_064021953.1	hypothetical protein	398.011	406.746	128.225	296.332	345.123	305.717	325.42	109.017	101.45	105.234	1.62533	10.0144	0.314948	0.763568	1.27377	10.6393	0.00153413	0.010844	1.7808	10.0978	0.000310213	0.000879896	1.39562	10.5828	0.439344	0.807841	9.62162	10.2693	10.4506	10.8035	9.62162	10.4506	10.2693	10.8035	10.7685	10.8385	9.8722	10.6664
gene-AYM39_RS11410	NZ_CP014360.1	2556659	2557669	-	protein_coding	AYM39_RS11410	AYM39_11400	.	.	WP_064021751.1	isocitrate dehydrogenase	324.218	342.178	49.6811	178.227	341.556	308.858	325.207	78.3819	79.6573	79.0196	1.13353	6.86447	0.759848	0.963092	1.05606	8.05401	0.468058	0.685888	2.37065	7.52723	8.38965e-08	4.10602e-07	2.20839	7.63219	0.0628684	0.414588	6.78109	6.79265	8.01559	8.09592	6.78109	8.01559	6.79265	8.09592	8.03786	8.15397	6.08472	7.50059
gene-AYM39_RS21580	NZ_CP014360.1	4848377	4848835	-	protein_coding	AYM39_RS21580	AYM39_21570	.	.	WP_064023295.1	hypothetical protein	356.603	304.447	209.637	259.06	321.808	327.728	324.768	263.967	245.929	254.948	-1.29356	7.14789	0.507892	0.88766	1.04825	6.90707	0.510296	0.720795	-1.36512	7.11265	0.0491761	0.0832226	-1.00634	6.94558	0.985437	1	7.32678	6.95874	6.88287	6.94757	7.32678	6.88287	6.95874	6.94757	7.0415	6.85365	7.01243	6.90504
gene-AYM39_RS02030	NZ_CP014360.1	463045	463863	-	protein_coding	AYM39_RS02030	AYM39_02025	.	.	WP_064020299.1	carbon-nitrogen hydrolase family protein	354.681	338.869	176.009	260.737	318.358	329.578	323.968	153.168	146.022	149.595	1.21217	7.533	0.639048	0.935179	1.10368	7.77633	0.143802	0.329354	1.24537	7.55547	0.161816	0.230817	1.13409	7.75794	0.740763	0.941334	7.39309	7.6681	7.70916	7.85081	7.39309	7.70916	7.6681	7.85081	7.86428	7.83734	7.59184	7.74437
gene-AYM39_RS15645	NZ_CP014360.1	3532701	3532892	-	protein_coding	AYM39_RS15645	AYM39_15640	.	csrA	WP_054758195.1	carbon storage regulator CsrA	225.097	181.701	196.441	268.768	346.48	299.645	323.062	231.065	487.256	359.16	-1.83909	6.17871	0.0798879	0.422629	-1.54454	5.33173	9.3685e-06	0.000144902	-1.9177	6.14679	0.00230343	0.00555702	-1.61207	5.37134	0.111353	0.497491	6.47494	5.69741	5.63139	5.01959	6.47494	5.63139	5.69741	5.01959	5.15054	4.88865	5.67848	5.71634
gene-AYM39_RS10040	NZ_CP014360.1	2223593	2224687	+	protein_coding	AYM39_RS10040	AYM39_10030	.	.	WP_064021545.1	threonine synthase	377.513	357.489	88.6315	259.971	325.047	319.292	322.169	72.5554	57.9793	65.2673	2.11874	7.25369	0.0835705	0.430359	1.17561	8.23613	0.0176146	0.0727164	2.83463	7.55645	5.45037e-10	3.54754e-09	1.57397	8.05794	0.277109	0.689173	6.61313	7.59107	8.11857	8.35156	6.61313	8.11857	7.59107	8.35156	8.37144	8.33168	7.0247	8.15744
gene-AYM39_RS14455	NZ_CP014360.1	3270106	3272283	+	protein_coding	AYM39_RS14455	AYM39_14450	.	.	WP_064022219.1	TonB-dependent receptor	224.389	240.847	11.4884	497.515	343.767	297.738	320.753	3.60561	3.0197	3.31266	56.5403	8.1527	6.37802e-06	0.000786446	-1.33824	8.90666	0.000242079	0.00245901	55.402	8.13503	5.95001e-81	2.0317e-78	-1.36024	8.92041	0.664618	0.912664	3.4341	7.59143	9.09807	8.68257	3.4341	9.09807	7.59143	8.68257	8.61231	8.75283	5.10068	10.0822
gene-AYM39_RS20545	NZ_CP014360.1	4629461	4629919	+	protein_coding	AYM39_RS20545	AYM39_20535	.	.	WP_054762888.1	flagellar biosynthesis protein FliW	293.524	282.579	144.501	239.83	353.512	287.481	320.496	166.202	196.801	181.501	-1.14465	6.73587	0.698207	0.948654	-1.08088	6.80086	0.345118	0.576582	1.01954	6.8434	0.911278	0.942489	1.07892	6.69043	0.811968	0.957653	6.83601	6.63769	6.85646	6.75504	6.83601	6.85646	6.63769	6.75504	6.76301	6.74708	6.48065	6.79473
gene-AYM39_RS09065	NZ_CP014360.1	1977927	1978400	+	protein_coding	AYM39_RS09065	AYM39_09055	.	.	WP_064021386.1	hypothetical protein	309.427	313.11	218.335	322.307	325.474	315.353	320.413	216.884	274.109	245.496	-1.09139	7.24904	0.826589	0.977158	1.00174	6.90125	0.985264	1	-1.3284	7.11776	0.0816894	0.128863	-1.21587	7.05011	0.559485	0.864986	7.30986	7.1903	6.90945	6.91211	7.30986	6.90945	7.1903	6.91211	6.88444	6.93979	7.11669	7.26391
gene-AYM39_RS18565	NZ_CP014360.1	4164509	4165342	+	protein_coding	AYM39_RS18565	AYM39_18555	.	.	WP_064022833.1	transglycosylase SLT domain-containing protein	354.003	350.651	446.282	340.107	317.618	322.258	319.938	338.613	583.562	461.087	-1.3426	8.83421	0.536672	0.903652	1.13562	7.80641	0.0603482	0.180882	-2.49576	8.51449	2.4162e-06	9.89437e-06	-1.63731	8.29382	0.227127	0.638722	8.98522	8.55401	7.71743	7.90006	8.98522	7.71743	8.55401	7.90006	7.8876	7.91252	8.95574	8.15229
gene-AYM39_RS19925	NZ_CP014360.1	4483799	4484737	+	protein_coding	AYM39_RS19925	AYM39_19915	.	rsmH	WP_064023033.1	16S rRNA (cytosine(1402)-N(4))-methyltransferase RsmH	269.067	244.711	218.86	246.216	297.133	342.433	319.783	239.817	215.7	227.758	-1.15705	8.08947	0.740208	0.960964	-1.20671	7.75134	0.00911105	0.0439608	-1.24011	8.04333	0.180041	0.252433	-1.2929	7.8068	0.502221	0.840634	8.19152	7.97984	7.88347	7.61509	8.19152	7.88347	7.97984	7.61509	7.66391	7.56627	8.10123	7.85845
gene-AYM39_RS13390	NZ_CP014360.1	3002259	3002732	+	protein_coding	AYM39_RS13390	AYM39_13380	.	.	WP_064022051.1	copper resistance protein NlpE	350.892	340.864	226.486	247.997	318.088	320.475	319.281	191.71	200.768	196.239	1.02624	7.00874	0.946079	1	1.11694	6.97652	0.0991205	0.25596	-1.06767	6.94266	0.677595	0.754602	1.01929	7.04034	0.955331	1	6.99841	7.0289	6.90455	7.06289	6.99841	6.90455	7.0289	7.06289	7.06442	7.06136	7.1692	6.88861
gene-AYM39_RS12100	NZ_CP014360.1	2728266	2729531	-	protein_coding	AYM39_RS12100	AYM39_12090	.	folC	WP_064021859.1	bifunctional tetrahydrofolate synthase/dihydrofolate synthase	325.604	313.59	179.551	257.103	299.81	338.202	319.006	162.567	121.712	142.14	1.27664	8.13049	0.582814	0.918807	1.0338	8.33224	0.629594	0.808437	1.28744	8.13846	0.138992	0.203895	1.043	8.32605	0.914768	0.989466	7.93042	8.29817	8.31048	8.35966	7.93042	8.31048	8.29817	8.35966	8.36738	8.35194	8.24619	8.35015
gene-AYM39_RS13050	NZ_CP014360.1	2932887	2933372	-	protein_coding	AYM39_RS13050	AYM39_13040	.	rimP	WP_064021997.1	ribosome maturation factor RimP	250.474	253.446	25.5533	107.926	314.061	322.988	318.524	42.5996	55.788	49.1938	1.0614	5.079	0.885355	0.991909	-1.22546	6.78764	0.00210188	0.0138843	3.74042	6.28569	9.67425e-16	1.17333e-14	2.86899	6.06732	0.00570513	0.0993141	5.05867	4.93576	6.9368	6.64567	5.05867	6.9368	4.93576	6.64567	6.61807	6.67327	4.13208	5.73943
gene-AYM39_RS15900	NZ_CP014360.1	3576782	3579100	-	protein_coding	AYM39_RS15900	AYM39_15895	.	.	WP_064022433.1	DNA translocase FtsK	359.748	341.973	160.54	242.874	284.695	350.466	317.58	171.826	145.104	158.465	1.05466	9.01076	0.908118	0.993469	1.14084	9.27151	0.0825794	0.226278	1.14989	9.07644	0.39861	0.49384	1.24409	9.21453	0.595346	0.878571	8.96731	9.04773	9.17004	9.36512	8.96731	9.17004	9.04773	9.36512	9.38227	9.34796	8.95609	9.13937
gene-AYM39_RS18765	NZ_CP014360.1	4211560	4213926	-	protein_coding	AYM39_RS18765	AYM39_18755	.	.	WP_064022864.1	phosphoketolase family protein	315.846	313.424	256.31	262.583	312.481	322.442	317.462	130.64	97.0803	113.86	1.93957	9.08136	0.158119	0.591866	1.02218	9.22046	0.743182	0.875992	1.60085	8.90591	0.00618035	0.0133762	-1.18501	9.36379	0.683495	0.916904	8.51039	9.47037	9.20659	9.23811	8.51039	9.20659	9.47037	9.23811	9.22431	9.25191	9.65949	9.28125
gene-AYM39_RS07165	NZ_CP014360.1	1547865	1550465	+	protein_coding	AYM39_RS07165	AYM39_07155	.	alaS	WP_064023415.1	alanine--tRNA ligase	369.089	357.086	124.566	231.748	304.477	330.407	317.442	130.18	100.525	115.352	1.26086	8.85712	0.614949	0.931845	1.17997	9.46411	0.0147163	0.0640448	1.57976	9.04838	0.00652752	0.0140658	1.47873	9.32387	0.350345	0.752022	8.66858	8.99659	9.34126	9.58006	8.66858	9.34126	8.99659	9.58006	9.58453	9.57559	8.75607	9.23711
gene-AYM39_RS03060	NZ_CP014360.1	670058	670873	-	protein_coding	AYM39_RS03060	AYM39_03055	.	.	WP_064020458.1	formylmethanofuran dehydrogenase subunit C	405.064	402.453	176.769	293.939	313.629	321.217	317.423	154.231	117.774	136.002	1.42346	7.52407	0.396659	0.835043	1.31182	7.87784	6.29897e-05	0.000741675	1.33982	7.47537	0.0796625	0.126113	1.23539	7.91588	0.583716	0.872637	7.23878	7.75201	7.6747	8.06451	7.23878	7.6747	7.75201	8.06451	8.04986	8.07917	7.59275	7.91126
gene-AYM39_RS14840	NZ_CP014360.1	3357878	3361189	-	protein_coding	AYM39_RS14840	AYM39_14835	.	.	WP_064022276.1	transglutaminase family protein	377.275	352.339	29.5252	361.33	332.109	301.231	316.67	78.7076	65.0445	71.876	2.0396	8.94994	0.248924	0.705153	1.18628	9.81561	0.0200388	0.0800652	2.53429	9.16877	3.12119e-08	1.61292e-07	1.47428	9.68069	0.506388	0.840634	8.34111	8.63042	9.6854	9.93446	8.34111	9.6854	8.63042	9.93446	9.96438	9.90453	7.03551	10.2253
gene-AYM39_RS02960	NZ_CP014360.1	647786	648028	+	protein_coding	AYM39_RS02960	AYM39_02955	.	.	WP_054760097.1	hypothetical protein	293.524	255.451	82.1492	155.079	329.145	302.788	315.966	93.5933	118.204	105.899	-1.08962	5.08022	0.789659	0.968138	-1.11812	5.83987	0.168676	0.364986	1.72417	5.59184	0.000709613	0.00187722	1.67747	5.43455	0.09022	0.46981	5.16481	5.02916	5.93602	5.77786	5.16481	5.93602	5.02916	5.77786	5.85723	5.69849	4.78539	5.27293
gene-AYM39_RS06950	NZ_CP014360.1	1499971	1501770	+	protein_coding	AYM39_RS06950	AYM39_06940	.	lepA	WP_064021052.1	elongation factor 4	321.468	296.081	76.3022	254.622	305.814	325.545	315.679	68.1049	66.8876	67.4962	1.93334	7.92759	0.161515	0.597469	1.00853	8.80726	0.901216	0.963976	2.68945	8.2607	7.95361e-10	5.08733e-09	1.40311	8.5899	0.440591	0.807841	7.38139	8.18251	8.80366	8.81553	7.38139	8.80366	8.18251	8.81553	8.85541	8.77565	7.52242	8.8426
gene-AYM39_RS21055	NZ_CP014360.1	4742374	4743093	-	protein_coding	AYM39_RS21055	AYM39_21045	.	phoU	WP_064023202.1	phosphate signaling complex protein PhoU	324.051	301.955	206.982	201.812	319.886	311.264	315.575	227.63	184.742	206.186	-1.18041	7.55097	0.693369	0.947618	1.02202	7.49635	0.751359	0.881884	-1.1369	7.57583	0.433007	0.528055	1.06151	7.46974	0.872632	0.97738	7.66126	7.41583	7.48667	7.51823	7.66126	7.48667	7.41583	7.51823	7.54963	7.48683	7.63958	7.19208
gene-AYM39_RS08960	NZ_CP014360.1	1958214	1960589	+	protein_coding	AYM39_RS08960	AYM39_08950	.	pheT	WP_064021372.1	phenylalanine--tRNA ligase subunit beta	342.134	328.766	72.13	314.527	309.179	321.487	315.333	63.2699	42.5942	52.9321	2.83466	8.36707	0.0440293	0.322383	1.09698	9.26854	0.166064	0.361707	3.4166	8.57385	2.96511e-11	2.25379e-10	1.32301	9.14606	0.550783	0.861871	7.40332	8.69351	9.20227	9.33557	7.40332	9.20227	8.69351	9.33557	9.34493	9.3262	7.84027	9.54675
gene-AYM39_RS01400	NZ_CP014360.1	315410	318052	-	protein_coding	AYM39_RS01400	AYM39_01395	.	pepN	WP_064020194.1	aminopeptidase N	347.312	331.428	245.973	265.155	300.59	328.232	314.411	218.715	179.116	198.915	1.09032	9.55228	0.853258	0.985852	1.11347	9.42861	0.114171	0.283132	-1.10161	9.42041	0.553012	0.6429	-1.07856	9.55962	0.85643	0.971922	9.48108	9.60663	9.35033	9.50561	9.48108	9.35033	9.60663	9.50561	9.51999	9.49124	9.7591	9.45417
gene-AYM39_RS24175	NZ_CP014361.1	141039	141542	-	protein_coding	AYM39_RS24175	.	.	.	WP_064024116.1	hypothetical protein	220.143	300.273	205.704	590.246	348	279.197	313.598	51.6007	134.223	92.9117	3.4278	7.1395	0.0085552	0.129172	-1.16808	6.85197	0.151093	0.339767	1.96105	6.56219	0.0061196	0.0132641	-2.04625	7.34185	0.071811	0.431884	5.86612	7.66999	6.95811	6.72672	5.86612	6.95811	7.66999	6.72672	6.48574	6.9677	7.11923	8.22075
gene-AYM39_RS15585	NZ_CP014360.1	3523187	3524065	-	protein_coding	AYM39_RS15585	AYM39_15580	.	.	WP_064023565.1	hypothetical protein	383.365	366.291	276.813	708.733	283.931	342.629	313.28	205.831	150.867	178.349	2.20875	8.42687	0.095581	0.458658	1.23517	7.91558	0.00450635	0.0255475	1.00685	7.75051	0.968816	0.983023	-1.77502	8.53202	0.173509	0.584318	7.7301	8.81432	7.75642	8.06418	7.7301	7.75642	8.81432	8.06418	8.07762	8.05074	8.34405	9.28459
gene-AYM39_RS02970	NZ_CP014360.1	648373	649500	+	protein_coding	AYM39_RS02970	AYM39_02965	.	dapE	WP_064020443.1	succinyl-diaminopimelate desuccinylase	298.177	301.762	64.2639	181.787	282.558	343.922	313.24	50.9032	57.9489	54.4261	1.80155	6.87705	0.132477	0.547037	-1.01096	8.1066	0.887066	0.956445	3.31017	7.50204	5.08179e-13	4.79959e-12	1.817	7.7318	0.144569	0.54945	6.40219	7.1468	8.11399	8.1028	6.40219	8.11399	7.1468	8.1028	8.07491	8.1307	6.60747	7.68614
gene-AYM39_RS09965	NZ_CP014360.1	2207932	2208522	+	protein_coding	AYM39_RS09965	AYM39_09955	.	rpoE	WP_064021531.1	RNA polymerase sigma factor RpoE	280.174	258.049	172.154	184.971	282.886	343.482	313.184	129.253	126.274	127.763	1.18739	6.81954	0.630779	0.931845	-1.1277	7.09857	0.10929	0.274411	1.40784	6.96018	0.0331331	0.0588782	1.0519	6.97382	0.879235	0.980634	6.70044	6.93853	7.18611	7.01838	6.70044	7.18611	6.93853	7.01838	7.05804	6.97872	7.0923	6.78477
gene-AYM39_RS10445	NZ_CP014360.1	2354649	2355662	-	protein_coding	AYM39_RS10445	AYM39_10435	.	.	WP_054762899.1	ABC transporter permease	435.18	434.77	25.4928	406.124	349.717	274.839	312.278	55.218	54.6686	54.9433	2.93399	7.22826	0.0773436	0.417674	1.43338	8.24459	4.48426e-05	0.000551403	3.27691	7.35353	4.31433e-12	3.59987e-11	1.60085	8.18138	0.427542	0.80107	6.26681	6.91744	7.95301	8.48401	6.26681	7.95301	6.91744	8.48401	8.46537	8.50265	5.1463	8.68857
gene-AYM39_RS00920	NZ_CP014360.1	212119	213540	-	protein_coding	AYM39_RS00920	AYM39_00915	.	.	WP_064020121.1	undecaprenyl-phosphate glucose phosphotransferase	272.643	278.366	118.192	291.568	330.399	292.488	311.443	76.3112	94.0124	85.1618	1.93389	7.9211	0.145268	0.570543	-1.09724	8.37854	0.213211	0.424574	2.1104	8.00708	6.81013e-06	2.56405e-05	-1.00597	8.31447	0.988791	1	7.36905	8.25529	8.44306	8.31345	7.36905	8.44306	8.25529	8.31345	8.2792	8.3477	7.81224	8.69833
gene-AYM39_RS02795	NZ_CP014360.1	614249	614821	+	protein_coding	AYM39_RS02795	AYM39_02790	.	plsY	WP_064020421.1	glycerol-3-phosphate 1-O-acyltransferase PlsY	252.462	248.128	204.694	207.668	302.848	318.9	310.874	248.294	227.921	238.107	-1.35416	7.34072	0.452807	0.866756	-1.20413	7.00112	0.00542734	0.0294523	-1.33244	7.34923	0.0691055	0.111508	-1.1845	6.98847	0.61077	0.88892	7.54654	7.10105	7.13742	6.87154	7.54654	7.13742	7.10105	6.87154	6.86472	6.87837	7.29604	6.90606
gene-AYM39_RS05240	NZ_CP014360.1	1105367	1105726	+	protein_coding	AYM39_RS05240	AYM39_05235	.	.	WP_064020787.1	hypothetical protein	357.806	347.837	539.43	362.365	308.793	311.997	310.395	439.395	331.455	385.425	1.0253	7.58703	0.955294	1	1.17203	6.57662	0.0183217	0.0749169	-2.16248	7.11326	6.40232e-06	2.41461e-05	-1.89092	7.2168	0.0904834	0.46981	7.55789	7.52873	6.47119	6.69782	7.55789	6.47119	7.52873	6.69782	6.69882	6.69682	8.01983	7.03763
gene-AYM39_RS06785	NZ_CP014360.1	1465185	1466069	+	protein_coding	AYM39_RS06785	AYM39_06775	.	prmA	WP_064021032.1	50S ribosomal protein L11 methyltransferase	315.335	313.377	112.469	223.358	292.885	327.901	310.393	116.047	82.6568	99.3517	1.37298	7.15911	0.432853	0.858165	1.04521	7.78478	0.523733	0.729233	1.79071	7.39655	0.000770101	0.00202252	1.36439	7.60985	0.415392	0.792971	6.89795	7.34718	7.75692	7.82152	6.89795	7.75692	7.34718	7.82152	7.80671	7.83633	7.06088	7.63349
gene-AYM39_RS01255	NZ_CP014360.1	285080	285664	-	protein_coding	AYM39_RS01255	AYM39_01250	.	rsmD	WP_064020173.1	16S rRNA (guanine(966)-N(2))-methyltransferase RsmD	310.323	286.848	147.344	298.873	265.214	351.516	308.365	78.9748	62.6372	70.806	2.55721	6.65867	0.0091329	0.133799	1.00002	7.14464	1	1	2.49265	6.64054	1.07366e-07	5.14683e-07	-1.02439	7.16231	0.946237	0.996997	5.83636	7.15617	7.14189	7.15271	5.83636	7.14189	7.15617	7.15271	7.18981	7.1156	6.85497	7.45737
gene-AYM39_RS23245	NZ_CP014360.1	3918904	3919128	-	protein_coding	AYM39_RS23245	.	.	yidD	WP_082410012.1	membrane protein insertion efficiency factor YidD	306.674	298.842	44.9738	173.143	311.224	305.429	308.327	53.0334	70.3923	61.7128	1.39048	4.51509	0.373863	0.811531	1.01242	5.7806	0.878677	0.953495	2.89208	5.22876	2.02158e-10	1.38271e-09	2.09815	5.35434	0.0423381	0.347561	4.30465	4.58743	5.79333	5.81096	4.30465	5.79333	4.58743	5.81096	5.81026	5.81166	3.85521	5.31964
gene-AYM39_RS12110	NZ_CP014360.1	2730502	2731305	-	protein_coding	AYM39_RS12110	AYM39_12100	.	.	WP_054762426.1	tryptophan synthase subunit alpha	371.812	362.038	119.91	280.064	291.092	324.829	307.961	99.704	64.6071	82.1556	1.95545	7.06471	0.103501	0.474629	1.22939	7.75953	0.00273861	0.0173397	2.14638	7.16046	3.62109e-05	0.00012289	1.3511	7.70016	0.445089	0.81173	6.47662	7.41784	7.60795	7.90564	6.47662	7.60795	7.41784	7.90564	7.90549	7.9058	7.01517	7.82052
gene-AYM39_RS16165	NZ_CP014360.1	3642729	3643196	-	protein_coding	AYM39_RS16165	AYM39_16160	.	.	WP_064022476.1	DUF494 domain-containing protein	326.941	295.261	179.07	260.607	302.059	313.08	307.57	187.413	211.659	199.536	-1.09041	6.93378	0.812777	0.973333	1.04241	6.85237	0.538907	0.741769	-1.12644	6.91006	0.450137	0.545647	1.00896	6.87588	0.979064	1	7.00177	6.87803	6.83266	6.89129	7.00177	6.83266	6.87803	6.89129	6.94498	6.8376	6.81473	6.94134
gene-AYM39_RS19385	NZ_CP014360.1	4345475	4346779	-	protein_coding	AYM39_RS19385	AYM39_19375	.	aceF	WP_064022955.1	dihydrolipoyllysine-residue acetyltransferase	371.744	340.286	307.627	394.258	303.008	311.997	307.502	253.679	181.638	217.658	1.35037	8.83481	0.511874	0.888772	1.19334	8.43308	0.00888847	0.0431747	-1.23303	8.45854	0.229736	0.310346	-1.39488	8.81473	0.413795	0.792694	8.58181	9.03689	8.30375	8.5574	8.58181	8.30375	9.03689	8.5574	8.60169	8.51311	9.06468	9.00909
gene-AYM39_RS20965	NZ_CP014360.1	4721858	4722766	-	protein_coding	AYM39_RS20965	AYM39_20955	.	rdgC	WP_064023189.1	recombination-associated protein RdgC	282.946	256.325	65.882	147.339	291.773	320.87	306.321	117.471	146.183	131.827	-1.52817	7.07938	0.288199	0.737782	-1.10173	7.70408	0.165799	0.361507	1.33849	7.57929	0.0707189	0.113493	1.85606	7.2552	0.0913321	0.46981	7.35318	6.70519	7.77704	7.63786	7.35318	7.77704	6.70519	7.63786	7.6895	7.58621	6.33504	7.07533
gene-AYM39_RS18830	NZ_CP014360.1	4226999	4228435	+	protein_coding	AYM39_RS18830	AYM39_18820	.	.	WP_064022873.1	sodium:proton antiporter	307.079	294.787	203.573	181.266	303.574	308.608	306.091	167.566	126.283	146.924	1.12595	8.26195	0.793439	0.968138	1.01362	8.44219	0.840373	0.932235	1.19634	8.30976	0.2908	0.378329	1.07732	8.39927	0.853868	0.970633	8.16076	8.31943	8.43583	8.45531	8.16076	8.43583	8.31943	8.45531	8.46537	8.44524	8.60906	8.02979
gene-AYM39_RS14570	NZ_CP014360.1	3292839	3294212	-	protein_coding	AYM39_RS14570	AYM39_14565	.	.	WP_064022235.1	cysteine--tRNA ligase	293.089	289.792	71.9733	162.212	288.906	322.528	305.717	69.2534	93.2915	81.2725	1.16556	7.36558	0.713571	0.951761	-1.01645	8.35314	0.812381	0.916199	2.16784	7.91581	4.29988e-06	1.66992e-05	1.82889	7.97103	0.130712	0.528926	7.2448	7.4287	8.36745	8.34499	7.2448	8.36745	7.4287	8.34499	8.33381	8.35617	7.05159	7.80582
gene-AYM39_RS03515	NZ_CP014360.1	771799	772437	-	protein_coding	AYM39_RS03515	AYM39_03510	.	leuD	WP_064020525.1	3-isopropylmalate dehydratase small subunit	366.616	367.834	69.2459	210.259	333.552	277.867	305.71	65.9167	53.7731	59.8449	1.84955	6.22425	0.0861082	0.43634	1.23698	7.42604	0.00803421	0.0399371	2.93627	6.69821	3.53924e-10	2.3519e-09	1.96555	7.16511	0.0769368	0.441596	5.72532	6.49229	7.26419	7.57711	5.72532	7.26419	6.49229	7.57711	7.55546	7.59876	5.90473	7.07986
gene-AYM39_RS15570	NZ_CP014360.1	3520668	3521594	-	protein_coding	AYM39_RS15570	AYM39_15565	.	.	WP_064022390.1	VWA domain-containing protein	399.307	359.834	348.815	628.362	276.783	333.998	305.39	232.579	141.317	186.948	2.13512	8.53946	0.104796	0.476099	1.28257	7.98572	0.00104823	0.00803646	-1.06922	7.84413	0.729295	0.798358	-1.77876	8.62816	0.158673	0.570322	7.84736	8.97051	7.79614	8.15711	7.84736	7.79614	8.97051	8.15711	8.21263	8.1016	8.7532	9.18781
gene-AYM39_RS01470	NZ_CP014360.1	332462	333376	+	protein_coding	AYM39_RS01470	AYM39_01465	.	glyQ	WP_064023322.1	glycine--tRNA ligase subunit alpha	324.397	289.47	87.5683	155	299.426	310.805	305.115	113.914	125.568	119.741	-1.20244	7.09837	0.63631	0.934054	1.03672	7.80299	0.605778	0.793035	1.46709	7.52929	0.0147059	0.0290002	1.82871	7.45876	0.105607	0.490881	7.23158	6.95394	7.7822	7.83277	7.23158	7.7822	6.95394	7.83277	7.89529	7.77024	6.75054	7.15735
gene-AYM39_RS08425	NZ_CP014360.1	1835474	1835791	-	protein_coding	AYM39_RS08425	AYM39_08415	.	.	WP_064021292.1	hypothetical protein	590.15	558.337	67.1136	76.0664	310.697	299.427	305.062	86.2723	127.047	106.66	-1.75492	5.18593	0.0753006	0.414051	1.93992	6.80995	2.006e-22	1.08593e-20	1.65454	5.9467	0.00286223	0.00678347	5.62162	6.44759	8.45558e-08	1.39016e-05	5.53708	4.76622	6.26947	7.21693	5.53708	6.26947	4.76622	7.21693	7.23739	7.19647	4.87843	4.654
gene-AYM39_RS14815	NZ_CP014360.1	3352164	3352901	-	protein_coding	AYM39_RS14815	AYM39_14810	.	.	WP_064022272.1	PEP-CTERM/exosortase system-associated acyltransferase	294.813	292.742	330.947	205.515	299.186	310.681	304.933	397.999	417.036	407.517	-1.72092	8.34188	0.249123	0.705265	-1.00633	7.46142	0.926641	0.975634	-2.32211	8.19505	1.18566e-07	5.64717e-07	-1.35789	7.69406	0.452273	0.818196	8.68357	7.8015	7.47276	7.46359	8.68357	7.47276	7.8015	7.46359	7.44939	7.4778	8.34947	7.25352
gene-AYM39_RS19110	NZ_CP014360.1	4289053	4290690	+	protein_coding	AYM39_RS19110	AYM39_19100	.	.	WP_054762192.1	glucose-6-phosphate isomerase	328.812	325.542	111.929	244.259	307.604	301.544	304.574	93.7063	110.377	102.042	1.41353	8.10431	0.44218	0.860054	1.10741	8.68994	0.132881	0.312852	1.72014	8.27785	0.000794209	0.00207504	1.34726	8.56272	0.468846	0.823108	7.83451	8.29211	8.61702	8.7643	7.83451	8.61702	8.29211	8.7643	8.75216	8.77643	7.93717	8.64705
gene-AYM39_RS11350	NZ_CP014360.1	2545254	2545796	+	protein_coding	AYM39_RS11350	AYM39_11340	.	bamE	WP_064021741.1	outer membrane protein assembly factor BamE	304.357	305.446	87.7566	178.97	300.034	307.552	303.793	86.7737	127.301	107.038	1.01567	6.321	0.966082	1	1.03522	7.0437	0.608158	0.794105	1.63912	6.71158	0.0041461	0.00939676	1.66868	6.74656	0.119626	0.509175	6.30141	6.31327	7.02778	7.07708	6.30141	7.02778	6.31327	7.07708	7.05529	7.09887	6.00992	6.61662
gene-AYM39_RS14420	NZ_CP014360.1	3264874	3266229	+	protein_coding	AYM39_RS14420	AYM39_14415	.	trkA	WP_064022214.1	Trk system potassium transporter TrkA	325.189	310.959	75.371	160.485	306.135	300.964	303.549	91.1568	128.383	109.77	-1.14608	7.56952	0.750495	0.961457	1.07999	8.3937	0.252539	0.474005	1.59578	8.04135	0.00629067	0.0135958	1.9742	8.03976	0.0887119	0.466532	7.65197	7.43513	8.34038	8.45147	7.65197	8.34038	7.43513	8.45147	8.46434	8.4386	7.09876	7.77151
gene-AYM39_RS18290	NZ_CP014360.1	4101979	4103022	-	protein_coding	AYM39_RS18290	AYM39_18285	.	.	WP_054760567.1	rod shape-determining protein	310.225	304.76	102.213	286.897	294.393	311.431	302.912	100.327	140.265	120.296	1.29105	7.61579	0.5707	0.912888	1.0471	7.98978	0.49726	0.711356	1.4522	7.71437	0.0283758	0.0516865	1.17714	7.90992	0.690928	0.921583	7.40906	7.69557	7.96093	8.02715	7.40906	7.96093	7.69557	8.02715	8.02062	8.03367	7.16058	8.23056
gene-AYM39_RS14390	NZ_CP014360.1	3256231	3257271	+	protein_coding	AYM39_RS14390	AYM39_14385	.	purM	WP_064022208.1	phosphoribosylformylglycinamidine cyclo-ligase	313.352	313.876	103.392	203.828	295.451	309.692	302.572	95.6192	108.049	101.834	1.22966	7.33432	0.612182	0.931845	1.06922	7.99962	0.324121	0.554868	1.7109	7.61792	0.000699281	0.00185099	1.4873	7.78926	0.308081	0.717886	7.18336	7.45404	7.95535	8.0514	7.18336	7.95535	7.45404	8.0514	8.0309	8.0719	7.17287	7.73521
gene-AYM39_RS12205	NZ_CP014360.1	2746370	2746714	+	protein_coding	AYM39_RS12205	AYM39_12195	.	.	WP_064021874.1	hypothetical protein	278.414	289.803	195.183	250.44	321.267	283.643	302.455	129.48	232.263	180.871	1.03781	6.43716	0.915242	0.994971	-1.03268	6.33717	0.68049	0.842063	-1.03264	6.38421	0.866566	0.909265	-1.10863	6.38998	0.729631	0.936891	6.36905	6.47555	6.37087	6.32789	6.36905	6.37087	6.47555	6.32789	6.2802	6.37558	6.50225	6.44884
gene-AYM39_RS02710	NZ_CP014360.1	599069	600400	+	protein_coding	AYM39_RS02710	AYM39_02705	.	pmbA	WP_064020406.1	metalloprotease PmbA	310.898	295.784	264.857	234.806	279.287	325.248	302.267	257.725	195.389	226.557	-1.05438	8.65105	0.908657	0.993469	1.03574	8.32879	0.620547	0.802557	-1.30661	8.5083	0.119129	0.178413	-1.19606	8.48876	0.658917	0.910929	8.67515	8.5857	8.3045	8.35748	8.67515	8.3045	8.5857	8.35748	8.37401	8.34096	8.87863	8.29277
gene-AYM39_RS22135	NZ_CP014361.1	142504	143067	-	protein_coding	AYM39_RS22135	AYM39_22125	.	.	WP_064023733.1	hypothetical protein	336.679	326.211	204.861	268.317	306.516	297.785	302.151	122.783	121.609	122.196	1.62209	6.94929	0.186029	0.63327	1.1307	7.15727	0.0688557	0.199381	1.42305	6.83791	0.0258365	0.0475885	-1.00813	7.24891	0.982074	1	6.57011	7.26241	7.07432	7.25085	6.57011	7.07432	7.26241	7.25085	7.25424	7.24746	7.27452	7.25031
gene-AYM39_RS11400	NZ_CP014360.1	2553445	2556003	-	protein_coding	AYM39_RS11400	AYM39_11390	.	acnB	WP_064021749.1	bifunctional aconitate hydratase 2/2-methylisocitrate dehydratase	355.45	360.777	111.692	283.411	305.797	298.456	302.126	113.983	88.1704	101.077	1.56386	8.82459	0.345307	0.787576	1.22208	9.39825	0.00352691	0.0210713	1.7175	8.90969	0.00142806	0.00357942	1.34241	9.33887	0.495573	0.838398	8.45523	9.0396	9.24768	9.53689	8.45523	9.24768	9.0396	9.53689	9.50683	9.56695	8.57564	9.50356
gene-AYM39_RS18990	NZ_CP014360.1	4255765	4257969	+	protein_coding	AYM39_RS18990	AYM39_18980	.	.	WP_064022897.1	Rne/Rng family ribonuclease	386.542	380.911	96.8314	342.691	326.954	277.145	302.049	78.9997	112.37	95.6846	1.80962	8.65761	0.23064	0.68866	1.30794	9.23961	0.00067759	0.00568587	1.82388	8.66558	0.000777107	0.00203635	1.31771	9.23498	0.54268	0.858253	8.15191	8.85942	9.0281	9.42191	8.15191	9.0281	8.85942	9.42191	9.41314	9.43069	8.15615	9.56269
gene-AYM39_RS03065	NZ_CP014360.1	670870	671766	-	protein_coding	AYM39_RS03065	AYM39_03060	.	fhcD	WP_064020459.1	formylmethanofuran--tetrahydromethanopterin N-formyltransferase	411.131	397.29	146.961	244.403	292.382	311.629	302.006	148.262	114.77	131.516	1.22402	7.48811	0.625893	0.931845	1.38046	7.98426	1.9704e-06	3.4847e-05	1.31796	7.54951	0.0974151	0.150304	1.48722	7.94014	0.305145	0.71329	7.32762	7.62284	7.73847	8.20197	7.32762	7.73847	7.62284	8.20197	8.20728	8.19666	7.46357	7.78211
gene-AYM39_RS08875	NZ_CP014360.1	1940554	1941813	-	protein_coding	AYM39_RS08875	AYM39_08865	.	.	WP_064021359.1	serine hydroxymethyltransferase	386.446	363.885	89.8017	186.993	316.087	284.936	300.512	78.8378	82.238	80.5379	1.39503	7.37533	0.419127	0.847611	1.28566	8.41038	0.00053752	0.00475309	2.14995	7.77295	1.91801e-06	7.97941e-06	1.9811	8.17006	0.0876552	0.465393	7.12312	7.56508	8.21845	8.58305	7.12312	8.21845	7.56508	8.58305	8.60701	8.5591	7.24454	7.88562
gene-AYM39_RS00145	NZ_CP014360.1	35747	36646	-	protein_coding	AYM39_RS00145	AYM39_00145	.	.	WP_064019993.1	class I SAM-dependent methyltransferase	314.893	320.281	58.9771	171.351	295.784	305.077	300.431	55.4131	57.5666	56.4898	1.62157	6.51094	0.183059	0.629923	1.09048	7.79449	0.202984	0.411437	3.06043	7.14683	3.81666e-12	3.22094e-11	2.05801	7.4275	0.0687608	0.4299	6.13635	6.72032	7.73632	7.86031	6.13635	7.73632	6.72032	7.86031	7.82883	7.89178	6.16325	7.27738
gene-AYM39_RS00590	NZ_CP014360.1	141256	141972	+	protein_coding	AYM39_RS00590	AYM39_00585	.	.	WP_064020067.1	YebC/PmpR family DNA-binding transcriptional regulator	304.332	320.343	116.497	189.753	301.234	299.463	300.349	165.143	208.541	186.842	-1.4764	7.25979	0.332124	0.780818	1.07277	7.45455	0.307378	0.537075	-1.07889	7.45885	0.637795	0.718703	1.46722	7.25441	0.275142	0.686926	7.51193	6.95393	7.40987	7.50961	7.51193	7.40987	6.95393	7.50961	7.45356	7.56566	6.81001	7.09784
gene-AYM39_RS03555	NZ_CP014360.1	779275	780855	+	protein_coding	AYM39_RS03555	AYM39_03550	.	.	WP_064020532.1	cytochrome C	330.641	345.107	244.788	219.191	312.604	287.844	300.224	230.165	220.988	225.576	-1.12973	8.84222	0.790396	0.968138	1.16001	8.65446	0.0408824	0.135836	-1.30495	8.74772	0.0991571	0.152727	1.0042	8.75443	0.992155	1	8.92901	8.7261	8.54421	8.75932	8.92901	8.54421	8.7261	8.75932	8.70917	8.80946	9.01192	8.44028
gene-AYM39_RS14575	NZ_CP014360.1	3294292	3294906	+	protein_coding	AYM39_RS14575	AYM39_14570	.	.	WP_082881103.1	peptidyl-prolyl cis-trans isomerase	390.545	357.945	129.088	282.776	344.434	255.754	300.094	114.591	159.321	136.956	1.21905	6.99429	0.614492	0.931845	1.28207	7.37427	0.00954582	0.0456949	1.2678	7.0259	0.194141	0.268806	1.33217	7.3505	0.440108	0.807841	6.83758	7.09352	7.173	7.54799	6.83758	7.173	7.09352	7.54799	7.59126	7.50472	6.73735	7.44969
gene-AYM39_RS18975	NZ_CP014360.1	4252771	4253745	-	protein_coding	AYM39_RS18975	AYM39_18965	.	sppA	WP_064022894.1	signal peptide peptidase SppA	295.873	284.45	113.787	185.591	279.316	319.937	299.627	132.322	127.339	129.831	-1.05142	7.39881	0.901606	0.992983	-1.00063	7.84053	0.99573	1	1.32605	7.65351	0.0749647	0.119272	1.39368	7.62081	0.377463	0.771128	7.44007	7.36148	7.8443	7.84532	7.44007	7.8443	7.36148	7.84532	7.85431	7.83633	7.2163	7.50666
gene-AYM39_RS12105	NZ_CP014360.1	2729543	2730478	-	protein_coding	AYM39_RS12105	AYM39_12095	.	.	WP_064021860.1	acetyl-CoA carboxylase carboxyltransferase subunit beta	338.005	338.883	133.369	281.282	297.384	301.464	299.424	116.152	81.5947	98.8735	1.69651	7.41721	0.210191	0.663826	1.16571	7.8974	0.0242798	0.0925928	1.73723	7.44226	0.00151345	0.00377215	1.19455	7.88126	0.651263	0.907092	6.96952	7.71529	7.78796	8.0081	6.96952	7.78796	7.71529	8.0081	7.98694	8.02926	7.38541	8.04517
gene-AYM39_RS15845	NZ_CP014360.1	3571304	3571543	-	protein_coding	AYM39_RS15845	AYM39_15840	.	.	WP_054761180.1	TIGR02647 family protein	254.486	295.188	247.612	235.526	291.773	306.573	299.173	255.393	172.252	213.823	-1.03593	6.11346	0.917569	0.994971	-1.05366	5.78343	0.530617	0.735147	-1.24771	5.98672	0.200486	0.276642	-1.26776	5.92569	0.435323	0.805167	6.12293	6.08473	5.8417	5.76165	6.12293	5.8417	6.08473	5.76165	5.63758	5.88571	6.32406	5.8454
gene-AYM39_RS03900	NZ_CP014360.1	854930	855694	-	protein_coding	AYM39_RS03900	AYM39_03895	.	.	WP_064020585.1	HEAT repeat domain-containing protein	336.345	336.293	322.994	249.297	303.358	294.334	298.846	131.184	95.0963	113.14	2.19516	7.56494	0.0726064	0.409733	1.16024	7.60064	0.0293931	0.107299	1.51614	7.22383	0.0162503	0.0317497	-1.24705	7.87153	0.578686	0.869008	6.87746	7.97411	7.49547	7.70926	6.87746	7.49547	7.97411	7.70926	7.69009	7.72843	8.36617	7.58204
gene-AYM39_RS23580	NZ_CP014360.1	673637	674113	-	protein_coding	AYM39_RS23580	.	.	.	WP_157198048.1	hypothetical protein	221.971	276.411	317.825	325.084	325.033	272.649	298.841	163.137	180.089	171.613	1.59831	7.18281	0.238278	0.697076	-1.16246	6.70575	0.108277	0.272782	1.00453	6.80815	0.981065	0.992241	-1.8509	7.10362	0.077059	0.441596	6.81424	7.47471	6.81351	6.59476	6.81424	6.81351	7.47471	6.59476	6.41901	6.77051	7.66418	7.28525
gene-AYM39_RS12085	NZ_CP014360.1	2725363	2726871	-	protein_coding	AYM39_RS12085	AYM39_12075	.	purF	WP_064021856.1	amidophosphoribosyltransferase	351.389	346.85	119.791	234.937	292.28	304.657	298.468	98.9459	64.4873	81.7166	1.76374	7.8667	0.205379	0.660663	1.20644	8.60796	0.0049003	0.027214	2.09422	8.03258	5.60103e-05	0.000183626	1.43341	8.50062	0.375217	0.770392	7.37036	8.19494	8.46962	8.73965	7.37036	8.46962	8.19494	8.73965	8.72968	8.74962	7.91684	8.47303
gene-AYM39_RS03340	NZ_CP014360.1	729875	730438	-	protein_coding	AYM39_RS03340	AYM39_03335	.	hslV	WP_054760199.1	ATP-dependent protease subunit HslV	267.357	255.37	82.858	184.044	310.008	286.742	298.375	101.264	154.927	128.096	-1.18381	6.50585	0.630453	0.931845	-1.10804	6.9762	0.147779	0.335373	1.34647	6.85337	0.0979312	0.150996	1.43688	6.66328	0.266344	0.678321	6.6057	6.3465	7.05538	6.91048	6.6057	7.05538	6.3465	6.91048	6.92408	6.89688	5.98224	6.71076
gene-AYM39_RS19720	NZ_CP014360.1	4435797	4436603	-	protein_coding	AYM39_RS19720	AYM39_19710	.	.	WP_064023006.1	virulence protein SciE type	250.751	245.976	308.578	205.717	286.756	307.402	297.079	300.275	204.743	252.509	-1.12043	8.04391	0.806779	0.97212	-1.15952	7.454	0.026079	0.0976834	-1.48181	7.86673	0.0271399	0.0497268	-1.53279	7.68382	0.288651	0.698615	8.09797	7.88022	7.56295	7.35088	8.09797	7.56295	7.88022	7.35088	7.34541	7.35635	8.37737	7.38307
gene-AYM39_RS02360	NZ_CP014360.1	532737	532994	-	protein_coding	AYM39_RS02360	AYM39_02355	.	.	WP_064020355.1	hypothetical protein	228.13	218.693	2447.41	720.772	308.736	285.184	296.96	2937.47	3600.08	3268.78	-2.23907	9.6993	0.144698	0.570543	-1.2898	5.74302	0.00133774	0.00967139	-19.0859	9.23732	1.73716e-56	2.75402e-54	-10.9985	8.12912	5.80327e-06	0.000599086	10.1618	8.63146	5.9331	5.57441	10.1618	5.9331	8.63146	5.57441	5.58528	5.56354	9.7171	7.54583
gene-AYM39_RS19740	NZ_CP014360.1	4439372	4440406	-	protein_coding	AYM39_RS19740	AYM39_19730	.	tssA	WP_064023009.1	type VI secretion system protein TssA	173.971	153.752	187.895	84.1361	291.878	301.696	296.787	240.828	186.615	213.721	-1.74775	7.8935	0.25013	0.70611	-1.7577	7.56422	4.06225e-16	1.62453e-14	-1.25394	8.08636	0.175887	0.247511	-1.2604	7.27805	0.574183	0.86776	8.23042	7.24094	7.91951	7.10885	8.23042	7.91951	7.24094	7.10885	7.17809	7.03961	8.02187	6.46001
gene-AYM39_RS14375	NZ_CP014360.1	3253451	3254815	+	protein_coding	AYM39_RS14375	AYM39_14370	.	.	WP_064022205.1	hypothetical protein	348.514	347.459	175.088	245.793	312.213	280.419	296.316	194.859	225.769	210.314	-1.19752	8.48888	0.688357	0.947618	1.20986	8.45692	0.00913828	0.0440443	-1.23084	8.47023	0.200659	0.276794	1.17684	8.4751	0.681856	0.91609	8.61313	8.356	8.31319	8.59067	8.61313	8.31319	8.356	8.59067	8.57352	8.60781	8.31826	8.39374
gene-AYM39_RS04085	NZ_CP014360.1	887649	887930	-	protein_coding	AYM39_RS04085	AYM39_04080	.	.	WP_064020617.1	helix-turn-helix domain-containing protein	282.533	241.894	179.091	174.263	317.38	275.138	296.259	254.968	363.638	309.303	-2.04127	6.46947	0.0350728	0.291006	-1.09804	5.97433	0.277286	0.504663	-1.80624	6.52297	0.000535378	0.00145088	1.02847	5.88652	0.928558	0.992159	6.8845	5.86986	6.0536	5.92317	6.8845	6.0536	5.86986	5.92317	6.0143	5.83205	6.09251	5.64721
gene-AYM39_RS15970	NZ_CP014360.1	3593822	3594250	-	protein_coding	AYM39_RS15970	AYM39_15965	.	.	WP_064022444.1	transporter	220.205	206.255	161.039	125.234	287.692	304.632	296.162	130.753	117.953	124.353	-1.00062	6.19109	1	1	-1.34712	6.44305	1.40522e-05	0.000207926	1.36806	6.43823	0.0413838	0.0713813	1.017	6.20147	0.959756	1	6.20323	6.1561	6.65392	6.22904	6.20323	6.65392	6.1561	6.22904	6.25651	6.20157	6.53882	5.77339
gene-AYM39_RS02940	NZ_CP014360.1	644266	644640	+	protein_coding	AYM39_RS02940	AYM39_02935	.	.	WP_064020439.1	DUF1640 domain-containing protein	287.701	274.675	137.129	208.904	301.693	289.102	295.397	107.971	130.285	119.128	1.20586	6.07454	0.553519	0.907351	-1.01932	6.43178	0.788457	0.90315	1.43063	6.21677	0.0213062	0.0401606	1.16274	6.31384	0.615302	0.891758	5.94667	6.21369	6.45848	6.43191	5.94667	6.45848	6.21369	6.43191	6.44579	6.41802	6.11817	6.30921
gene-AYM39_RS16835	NZ_CP014360.1	3789752	3790321	+	protein_coding	AYM39_RS16835	AYM39_16830	.	.	WP_064022574.1	hypothetical protein	414.333	409.968	759.498	348.58	299.835	290.206	295.02	906.435	930.845	918.64	-1.84351	9.10598	0.22716	0.685495	1.44019	7.33379	7.96965e-08	1.74272e-06	-5.40771	8.72247	6.57138e-24	1.53528e-22	-2.03709	8.17455	0.108293	0.494562	9.48232	8.4071	7.05523	7.57874	9.48232	7.05523	8.4071	7.57874	7.56707	7.59041	9.17334	7.64087
gene-AYM39_RS00715	NZ_CP014360.1	165356	165679	+	protein_coding	AYM39_RS00715	AYM39_00710	.	.	WP_054759467.1	hypothetical protein	136	135.646	202.439	60.7741	242.806	346.338	294.572	540.155	506.649	523.402	-4.32931	7.15562	0.00343289	0.0733015	-2.09754	5.7897	4.24249e-13	1.44865e-11	-3.09788	7.25363	8.35881e-11	5.95582e-10	-1.49957	5.48116	0.328379	0.734209	7.85937	5.41746	6.22441	5.19472	7.85937	6.22441	5.41746	5.19472	5.17771	5.21174	6.46473	4.3702
gene-AYM39_RS19460	NZ_CP014360.1	4364739	4365056	-	protein_coding	AYM39_RS19460	AYM39_19450	.	.	WP_064022965.1	hypothetical protein	252.874	226.767	116.292	191.634	294.869	293.784	294.327	123.154	137.599	130.377	-1.02583	5.80851	0.937839	1	-1.19126	6.08183	0.0189119	0.0766665	1.30086	6.03096	0.084005	0.132186	1.1198	5.87226	0.705005	0.925362	5.84481	5.80133	6.2187	5.96914	5.84481	6.2187	5.80133	5.96914	6.02742	5.91085	5.65061	5.95204
gene-AYM39_RS02825	NZ_CP014360.1	620392	620468	+	tRNA	AYM39_RS02825	AYM39_02820	.	.	.	tRNA-Ile	326.613	318.922	45.3986	219.35	311.193	276.932	294.062	94.0402	97.6164	95.8283	1.07695	3.42016	0.875876	0.988129	1.1316	4.25701	0.252904	0.474288	1.767	3.85148	0.00120088	0.00304274	1.85469	3.97069	0.10274	0.488073	3.46784	3.32982	4.22866	4.40037	3.46784	4.22866	3.32982	4.40037	4.39829	4.40245	2.49928	4.16036
gene-AYM39_RS01390	NZ_CP014360.1	314078	314719	-	protein_coding	AYM39_RS01390	AYM39_01385	.	hisH	WP_054761477.1	imidazole glycerol phosphate synthase subunit HisH	334.618	314.051	81.2452	265.992	274.219	313.072	293.645	81.018	90.1089	85.5634	1.60378	6.61181	0.223156	0.683881	1.13947	7.30704	0.0603942	0.180897	1.97469	6.80775	2.44501e-05	8.51914e-05	1.40282	7.17497	0.381152	0.773678	6.24473	6.78097	7.21598	7.40493	6.24473	7.21598	6.78097	7.40493	7.43116	7.3787	6.13838	7.42355
gene-AYM39_RS10380	NZ_CP014360.1	2335484	2336104	+	protein_coding	AYM39_RS10380	AYM39_10370	.	.	WP_064021596.1	hypothetical protein	347.295	359.822	309.602	376.262	310.977	275.552	293.265	194.121	385.593	289.857	1.00074	7.93603	0.999285	1	1.24246	7.32776	0.00374852	0.0220978	-1.70765	7.59676	0.0106205	0.0217556	-1.37654	7.72408	0.399415	0.784807	7.86313	7.93956	7.16702	7.48147	7.86313	7.16702	7.93956	7.48147	7.43679	7.52616	8.00546	7.87366
gene-AYM39_RS13250	NZ_CP014360.1	2972084	2972839	+	protein_coding	AYM39_RS13250	AYM39_13240	.	.	WP_082880928.1	PEP-CTERM sorting domain-containing protein	374.593	338.879	353.488	331.862	305.377	280.943	293.16	375.168	597.433	486.3	-1.64932	8.65069	0.281641	0.731585	1.25306	7.61719	0.0018584	0.0126332	-2.87144	8.39482	2.12317e-08	1.11141e-07	-1.38981	8.02725	0.400793	0.785095	8.93453	8.2274	7.44986	7.7751	8.93453	7.44986	8.2274	7.7751	7.82776	7.72243	8.47892	7.97588
gene-AYM39_RS13030	NZ_CP014360.1	2927423	2928340	-	protein_coding	AYM39_RS13030	AYM39_13020	.	truB	WP_064021994.1	tRNA pseudouridine(55) synthase TruB	255.079	259.226	77.2612	177.237	269.008	316.919	292.963	80.4344	62.7249	71.5797	1.43155	6.77429	0.335458	0.784563	-1.10325	7.65226	0.172894	0.370597	2.3459	7.23961	5.68834e-07	2.5175e-06	1.48672	7.32234	0.288347	0.698615	6.49123	6.96526	7.72398	7.58566	6.49123	7.72398	6.96526	7.58566	7.55482	7.61651	6.57633	7.35419
gene-AYM39_RS03615	NZ_CP014360.1	787923	789218	-	protein_coding	AYM39_RS03615	AYM39_03610	.	.	WP_064020542.1	peptidoglycan DD-metalloendopeptidase family protein	290.997	289.263	114.209	258.421	305.618	278.162	291.89	95.6918	99.7348	97.7133	1.53955	7.77888	0.331183	0.779906	1.02411	8.23358	0.743832	0.87606	1.72106	7.88012	0.000629572	0.00168354	1.14466	8.15662	0.736105	0.941192	7.44061	8.01049	8.21744	8.25448	7.44061	8.21744	8.01049	8.25448	8.23947	8.26949	7.6298	8.39119
gene-AYM39_RS06700	NZ_CP014360.1	1442497	1443147	-	protein_coding	AYM39_RS06700	AYM39_06690	.	.	WP_064023408.1	DUF2076 family protein	280.323	285.31	145.548	273.396	298.327	285.393	291.86	93.8409	102.883	98.3621	1.74134	6.90664	0.134012	0.550814	-1.00089	7.22225	0.991512	1	1.70966	6.89296	0.000768856	0.00202069	-1.01992	7.23591	0.95638	1	6.46372	7.23664	7.22998	7.22918	6.46372	7.22998	7.23664	7.22918	7.1973	7.26106	6.99037	7.48291
gene-AYM39_RS03100	NZ_CP014360.1	677821	678198	-	protein_coding	AYM39_RS03100	AYM39_03095	.	.	WP_064020466.1	4a-hydroxytetrahydrobiopterin dehydratase	234.54	224.544	68.1422	122.596	273.247	310.266	291.757	92.544	97.2936	94.9188	-1.21308	5.48716	0.53578	0.903652	-1.23203	6.29493	0.0038245	0.0223742	1.76776	6.09387	0.000198471	0.000585002	1.74076	5.79385	0.0643724	0.418645	5.64186	5.35279	6.44961	6.15426	5.64186	6.44961	5.35279	6.15426	6.16614	6.14239	5.1413	5.56428
gene-AYM39_RS04495	NZ_CP014360.1	952992	954284	+	protein_coding	AYM39_RS04495	AYM39_04490	.	.	WP_082881063.1	TolC family outer membrane protein	316.271	325.808	165.415	274.84	274.341	308.77	291.555	149.786	122.389	136.088	1.33121	8.13159	0.520055	0.893757	1.13678	8.30421	0.0673543	0.195671	1.22975	8.06833	0.208404	0.285791	1.05047	8.35861	0.901259	0.985631	7.90587	8.31754	8.21153	8.39659	7.90587	8.21153	8.31754	8.39659	8.35591	8.43727	8.15862	8.47647
gene-AYM39_RS13270	NZ_CP014360.1	2977264	2978454	-	protein_coding	AYM39_RS13270	AYM39_13260	.	.	WP_064022032.1	ATP phosphoribosyltransferase regulatory subunit	286.841	299.137	50.5917	179.226	267.795	314.65	291.223	57.9726	44.9663	51.4694	1.75262	6.85323	0.174319	0.616083	1.0391	8.11608	0.601809	0.789663	3.24268	7.48245	8.40976e-12	6.78744e-11	1.92449	7.74765	0.126229	0.51944	6.3917	7.04379	8.08961	8.14679	6.3917	8.08961	7.04379	8.14679	8.09732	8.19627	6.34377	7.7438
gene-AYM39_RS20240	NZ_CP014360.1	4559056	4559694	-	protein_coding	AYM39_RS20240	AYM39_20230	.	pyrE	WP_064023084.1	orotate phosphoribosyltransferase	291.705	301.191	104.949	181.702	275.506	305.621	290.563	135.504	135.903	135.704	-1.15207	6.79081	0.691478	0.947618	1.05315	7.22596	0.452265	0.673503	1.23104	7.04812	0.187402	0.260858	1.49374	7.00266	0.230314	0.640735	6.89838	6.68367	7.19536	7.26985	6.89838	7.19536	6.68367	7.26985	7.22767	7.31203	6.49639	6.87094
gene-AYM39_RS10405	NZ_CP014360.1	2343201	2344001	+	protein_coding	AYM39_RS10405	AYM39_10395	.	.	WP_064021600.1	SapC family protein	338.114	314.122	197.306	271.894	298.329	282.292	290.311	144.641	159.693	152.167	1.28797	7.57278	0.541168	0.903715	1.15724	7.62344	0.0362629	0.126252	1.09936	7.44875	0.548471	0.638349	-1.01262	7.73397	0.974011	1	7.38432	7.74827	7.51949	7.73009	7.38432	7.51949	7.74827	7.73009	7.76365	7.69653	7.7239	7.77263
gene-AYM39_RS03690	NZ_CP014360.1	802875	803552	+	protein_coding	AYM39_RS03690	AYM39_03685	.	tolQ	WP_064020548.1	protein TolQ	245.781	238.591	37.5837	166.619	266.113	313.886	290	35.9513	41.5734	38.7623	2.05138	5.78087	0.0659714	0.392064	-1.16006	7.16689	0.0378277	0.130168	4.30718	6.58568	1.03559e-18	1.69065e-17	1.80859	6.69209	0.135186	0.537236	5.20004	5.97896	7.27455	7.06512	5.20004	7.27455	5.97896	7.06512	7.06715	7.06309	5.1262	6.83173
gene-AYM39_RS14800	NZ_CP014360.1	3347387	3348943	-	protein_coding	AYM39_RS14800	AYM39_14795	.	.	WP_064023548.1	hypothetical protein	235.566	241.087	376.18	273.265	306.6	272.755	289.678	391.77	483.012	437.391	-1.54013	9.58008	0.37094	0.80896	-1.17969	8.35589	0.0261775	0.0977309	-2.61732	9.32362	8.21042e-09	4.52184e-08	-2.00516	8.81894	0.103898	0.489451	9.85326	9.17218	8.46952	8.2354	9.85326	8.46952	9.17218	8.2354	8.19943	8.27136	9.6088	8.73556
gene-AYM39_RS18105	NZ_CP014360.1	4065985	4067262	+	protein_coding	AYM39_RS18105	AYM39_18100	.	.	WP_064023600.1	D-alanyl-D-alanine carboxypeptidase	299.147	305.689	235.378	266.643	271.396	307.851	289.624	239.806	274.012	256.909	-1.2079	8.67693	0.675736	0.945282	1.07799	8.23746	0.284458	0.512276	-1.54165	8.52679	0.0071761	0.0153221	-1.18401	8.41746	0.671182	0.912664	8.80706	8.53267	8.18486	8.29394	8.80706	8.18486	8.53267	8.29394	8.25907	8.32881	8.64922	8.41612
gene-AYM39_RS17475	NZ_CP014360.1	3924068	3925471	-	protein_coding	AYM39_RS17475	AYM39_17470	.	fliD	WP_064022682.1	flagellar filament capping protein FliD	241.744	245.218	395.028	167.391	262.159	316.689	289.424	2398.88	1331.14	1865.01	-7.36627	10.9913	0.000475439	0.0211047	-1.15084	8.21829	0.0600284	0.1804	-11.2544	10.9298	2.97399e-28	9.56634e-27	-1.75802	8.57673	0.219643	0.631066	11.7413	8.7061	8.31553	8.11751	11.7413	8.31553	8.7061	8.11751	8.08795	8.14706	9.5302	7.88199
gene-AYM39_RS00750	NZ_CP014360.1	173018	174232	+	protein_coding	AYM39_RS00750	AYM39_00745	.	argJ	WP_064020091.1	bifunctional glutamate N-acetyltransferase/amino-acid acetyltransferase ArgJ	288.219	278.871	103.652	181.624	271.781	306.697	289.239	110.717	94.232	102.475	1.14167	7.51052	0.749973	0.961132	1.0116	8.11589	0.869076	0.950766	1.62037	7.80352	0.0029653	0.00697561	1.43638	7.88683	0.349631	0.750853	7.41197	7.59478	8.1105	8.12849	7.41197	8.1105	7.59478	8.12849	8.13289	8.1241	7.39803	7.79153
gene-AYM39_RS02000	NZ_CP014360.1	459129	460829	+	protein_coding	AYM39_RS02000	AYM39_01995	.	.	WP_064020293.1	ABC transporter ATP-binding protein/permease	240.97	245.082	136.663	185.566	264.821	313.648	289.235	164.583	172.572	168.577	-1.25154	8.45949	0.617077	0.931845	-1.15239	8.49336	0.0507774	0.158176	-1.01397	8.60216	0.931607	0.959008	1.07112	8.33889	0.861301	0.973896	8.61497	8.29219	8.5919	8.39074	8.61497	8.5919	8.29219	8.39074	8.35925	8.42222	8.27841	8.30597
gene-AYM39_RS09385	NZ_CP014360.1	2056924	2057706	+	protein_coding	AYM39_RS09385	AYM39_09375	.	sdhB	WP_064021440.1	succinate dehydrogenase iron-sulfur subunit	325.239	332.794	239.79	229.691	269.973	307.387	288.68	242.79	145.194	193.992	1.03351	7.72529	0.941325	1	1.17662	7.59342	0.0196382	0.0789621	-1.17333	7.59075	0.40547	0.501689	-1.02992	7.72721	0.93907	0.994877	7.65525	7.73463	7.47633	7.71104	7.65525	7.47633	7.73463	7.71104	7.67527	7.7468	7.97137	7.49788
gene-AYM39_RS22515	NZ_CP014361.1	237552	237845	-	protein_coding	AYM39_RS22515	AYM39_22505	.	.	WP_064023797.1	ribbon-helix-helix protein, CopG family	162.816	153.796	76.6599	103.35	262.372	313.817	288.094	147.778	149.288	148.533	-1.97289	5.49378	0.027395	0.257101	-1.76364	5.70518	6.93692e-12	2.21532e-10	1.11453	5.98372	0.478887	0.573915	1.24756	5.09242	0.452806	0.818196	5.92056	4.96287	6.07101	5.27282	5.92056	6.07101	4.96287	5.27282	5.294	5.25164	4.95448	4.97127
gene-AYM39_RS13035	NZ_CP014360.1	2928340	2928735	-	protein_coding	AYM39_RS13035	AYM39_13025	.	rbfA	WP_064021995.1	30S ribosome-binding factor RbfA	305.265	322.368	93.1535	190.752	263.59	310.291	286.941	108.426	79.3133	93.8696	1.22622	5.82906	0.532667	0.902311	1.12951	6.5708	0.0984643	0.25471	1.74928	6.14113	0.0008025	0.00209424	1.6142	6.35209	0.126804	0.51944	5.67555	5.95222	6.49038	6.66623	5.67555	6.49038	5.95222	6.66623	6.60812	6.72435	5.64709	6.25735
gene-AYM39_RS04705	NZ_CP014360.1	993439	994467	-	protein_coding	AYM39_RS04705	AYM39_04700	.	lpxD	WP_064020709.1	UDP-3-O-(3-hydroxymyristoyl)glucosamine N-acyltransferase	307.867	302.573	191.94	295.451	298.79	274.936	286.863	106.844	97.3081	102.076	1.97648	7.73954	0.115943	0.506067	1.0963	7.92631	0.201213	0.409179	1.61707	7.55631	0.00274611	0.00654319	-1.11475	8.07148	0.779059	0.950823	7.17127	8.14807	7.86127	7.99569	7.17127	7.86127	8.14807	7.99569	7.98886	8.00253	8.04413	8.252
gene-AYM39_RS19280	NZ_CP014360.1	4326851	4329628	-	protein_coding	AYM39_RS19280	AYM39_19270	.	.	WP_064022942.1	glycosyltransferase	315.637	303.536	90.3362	133.086	265.384	308.253	286.818	83.6311	85.0366	84.3338	1.10083	8.39215	0.829801	0.978476	1.11413	9.36765	0.127921	0.305785	1.95479	8.88525	2.9656e-05	0.000102207	1.97851	9.03387	0.0982997	0.480036	8.32458	8.46094	9.28714	9.44517	8.32458	9.28714	8.46094	9.44517	9.45399	9.43636	8.38849	8.5334
gene-AYM39_RS00140	NZ_CP014360.1	34081	35670	-	protein_coding	AYM39_RS00140	AYM39_00140	.	guaA	WP_064019992.1	glutamine-hydrolyzing GMP synthase	374.161	357.74	71.8579	200.228	283.721	289.004	286.362	57.0231	48.7929	52.908	2.04704	7.45424	0.100478	0.467037	1.31751	8.69478	3.979e-05	0.000501784	3.10942	7.88944	4.57863e-12	3.80609e-11	2.00226	8.46463	0.103148	0.488073	6.8507	7.78837	8.48552	8.88236	6.8507	8.48552	7.78837	8.88236	8.89533	8.86939	7.25845	8.3183
gene-AYM39_RS17595	NZ_CP014360.1	3961886	3963070	-	protein_coding	AYM39_RS17595	AYM39_17590	.	.	WP_064022701.1	DEAD/DEAH box helicase	298.726	320.141	10.9459	35.8119	265.642	306.801	286.222	15.0614	16.5371	15.7993	1.17175	4.80601	0.653253	0.941476	1.11666	8.13789	0.132921	0.312852	10.4226	7.2007	1.61506e-39	1.03007e-37	9.93242	7.35474	1.39081e-07	2.05794e-05	4.72864	4.81571	8.05839	8.2175	4.72864	8.05839	4.81571	8.2175	8.14842	8.28658	4.19131	5.44011
gene-AYM39_RS06630	NZ_CP014360.1	1425527	1426495	-	protein_coding	AYM39_RS06630	AYM39_06620	.	fabH	WP_054763471.1	ketoacyl-ACP synthase III	339.253	314.872	35.8854	194.711	273.255	298.714	285.984	30.733	32.1359	31.4344	2.82772	6.32001	0.0154662	0.184823	1.17944	7.88942	0.0169557	0.0708722	5.23267	7.02937	3.64495e-23	7.89264e-22	2.18258	7.54833	0.0903426	0.46981	5.41084	6.56513	7.77038	8.00774	5.41084	7.77038	6.56513	8.00774	8.04203	7.97345	5.56362	7.56663
gene-AYM39_RS08710	NZ_CP014360.1	1904416	1906212	+	protein_coding	AYM39_RS08710	AYM39_08700	.	oadA	WP_064021334.1	sodium-extruding oxaloacetate decarboxylase subunit alpha	292.074	283.506	98.6981	238.989	288.728	282.265	285.497	92.1121	89.9299	91.021	1.49072	8.1202	0.381398	0.820941	1.03901	8.6827	0.573573	0.767244	1.80506	8.29311	0.000202746	0.000596414	1.25813	8.55403	0.581004	0.87131	7.8081	8.31926	8.65723	8.71288	7.8081	8.65723	8.31926	8.71288	8.71498	8.71078	7.88953	8.74899
gene-AYM39_RS09500	NZ_CP014360.1	2080763	2081302	+	protein_coding	AYM39_RS09500	AYM39_09490	.	.	WP_064023461.1	hypothetical protein	281.196	284.044	134.751	205.898	285.897	283.261	284.579	117.852	129.251	123.552	1.14341	6.61101	0.692645	0.947618	1.0242	6.93407	0.725338	0.866224	1.32676	6.73093	0.0701305	0.112752	1.18793	6.83259	0.589595	0.876438	6.52229	6.71094	6.92644	6.9605	6.52229	6.92644	6.71094	6.9605	6.93407	6.98693	6.6129	6.80899
gene-AYM39_RS13255	NZ_CP014360.1	2972920	2973951	-	protein_coding	AYM39_RS13255	AYM39_13245	.	.	WP_064022030.1	N-acetyl-gamma-glutamyl-phosphate reductase	270.316	274.31	65.4284	127.969	262.829	305.642	284.235	86.7683	81.6781	84.2232	-1.06899	6.84598	0.855008	0.985852	-1.0109	7.83889	0.882535	0.953689	1.93826	7.45113	3.35071e-05	0.000114326	2.05031	7.40483	0.0535406	0.382716	6.9011	6.78068	7.84938	7.83599	6.9011	7.84938	6.78068	7.83599	7.80616	7.86581	6.50614	7.05522
gene-AYM39_RS01575	NZ_CP014360.1	355004	356542	+	protein_coding	AYM39_RS01575	AYM39_01570	.	.	WP_064020220.1	GGDEF domain-containing protein	236.948	232.002	102.034	179.675	283.099	285.205	284.152	87.5408	76.3996	81.9702	1.40911	7.69891	0.428784	0.854232	-1.17534	8.31229	0.0164169	0.0691026	1.99248	8.01401	1.94066e-05	6.84785e-05	1.20337	8.06399	0.634848	0.899397	7.43212	7.91519	8.42752	8.19527	7.43212	8.42752	7.91519	8.19527	8.19112	8.19941	7.71468	8.11569
gene-AYM39_RS08400	NZ_CP014360.1	1826515	1827762	+	protein_coding	AYM39_RS08400	AYM39_08390	.	.	WP_082881076.1	AAA family ATPase	155.455	212.856	62.5073	199.196	299.663	267.968	283.815	51.0754	105.829	78.4524	1.32495	7.27495	0.537274	0.903652	-1.49265	7.86143	7.96355e-05	0.000908746	2.09511	7.68885	0.000597834	0.0016035	1.05815	7.50402	0.890647	0.983057	6.97992	7.3375	8.1222	7.52974	6.97992	8.1222	7.3375	7.52974	7.28501	7.77446	6.71229	7.9627
gene-AYM39_RS19450	NZ_CP014360.1	4363481	4363900	+	protein_coding	AYM39_RS19450	AYM39_19440	.	.	WP_054760985.1	OsmC family protein	234.233	264.967	73.8126	208.346	275.881	291.304	283.593	95.9166	120.481	108.199	1.04083	5.98657	0.911612	0.994237	-1.10011	6.48187	0.198772	0.406446	1.51165	6.28836	0.00813091	0.0171382	1.31835	6.22635	0.406808	0.78769	5.96804	5.93432	6.56178	6.42131	5.96804	6.56178	5.93432	6.42131	6.31426	6.52835	5.40169	6.46694
gene-AYM39_RS17485	NZ_CP014360.1	3925998	3926849	-	protein_coding	AYM39_RS17485	AYM39_17480	.	.	WP_054762677.1	flagellin	227.461	221.318	794.78	177.02	272.509	294.139	283.324	6968.17	4101.98	5535.08	-12.2669	11.769	0.000124855	0.00865101	-1.22399	7.42817	0.00248554	0.0160836	-34.0727	11.6972	4.80714e-55	7.35824e-53	-3.39944	8.41145	0.0217408	0.239472	12.6015	8.53166	7.57261	7.28308	12.6015	7.57261	8.53166	7.28308	7.28345	7.2827	9.81783	7.24548
gene-AYM39_RS12745	NZ_CP014360.1	2857260	2858480	-	protein_coding	AYM39_RS12745	AYM39_12735	.	ubiF	WP_064021952.1	2-octaprenyl-3-methyl-6-methoxy-1,4-benzoquinol hydroxylase	265.081	263.135	156.786	200.82	259.154	307.438	283.296	165.719	138.07	151.895	-1.01337	7.97662	0.976141	1	-1.03885	8.05688	0.60231	0.789854	1.07024	8.0364	0.679984	0.756504	1.04437	7.99829	0.910309	0.989466	7.98277	7.9711	8.08513	8.03369	7.98277	8.08513	7.9711	8.03369	8.01968	8.04769	7.99926	7.94294
gene-AYM39_RS13130	NZ_CP014360.1	2946331	2946858	-	protein_coding	AYM39_RS13130	AYM39_13120	.	rppH	WP_064023519.1	RNA pyrophosphohydrolase	217.742	216.675	101.923	107.861	272.501	293.697	283.099	108.168	145.154	126.661	-1.41679	6.28307	0.281841	0.731632	-1.26324	6.71723	0.000470927	0.00425752	1.28907	6.70783	0.124046	0.184655	1.44477	6.29929	0.225247	0.638425	6.51197	6.01942	6.88584	6.55213	6.51197	6.88584	6.01942	6.55213	6.53647	6.56779	6.18284	5.856
gene-AYM39_RS01610	NZ_CP014360.1	367149	367592	-	protein_coding	AYM39_RS01610	AYM39_01605	.	.	WP_082881056.1	Rsd/AlgQ family anti-sigma factor	311.771	293.662	381.228	267.239	277.973	285.543	281.758	400.599	359.136	379.867	-1.33914	7.65331	0.510259	0.887931	1.10758	6.69566	0.126372	0.303062	-2.34509	7.35681	1.03035e-07	4.94993e-07	-1.58059	7.13443	0.207684	0.623334	7.85015	7.3622	6.63226	6.77815	7.85015	6.63226	7.3622	6.77815	6.80172	6.75457	7.82243	6.90197
gene-AYM39_RS09975	NZ_CP014360.1	2209044	2209985	+	protein_coding	AYM39_RS09975	AYM39_09965	.	.	WP_064021533.1	transcriptional regulator	260.134	250.552	196.484	251.379	285.152	277.467	281.31	127.322	139.495	133.408	1.4096	7.69159	0.423122	0.851067	-1.06889	7.655	0.328538	0.55805	1.21468	7.57045	0.215889	0.294237	-1.24068	7.77006	0.570832	0.86776	7.42844	7.92182	7.70743	7.61236	7.42844	7.70743	7.92182	7.61236	7.62002	7.6047	7.95081	7.89284
gene-AYM39_RS11380	NZ_CP014360.1	2548983	2549486	+	protein_coding	AYM39_RS11380	AYM39_11370	.	.	WP_064023488.1	polysaccharide export protein	293.734	291.185	148.392	293.523	290.036	271.029	280.532	131.734	175.501	153.617	1.1737	6.84359	0.66386	0.94369	1.07457	6.85008	0.299515	0.529911	1.05432	6.76118	0.755514	0.820584	-1.03705	6.92737	0.914647	0.989466	6.72179	6.93493	6.80648	6.91075	6.72179	6.80648	6.93493	6.91075	6.89777	6.92373	6.65208	7.21779
gene-AYM39_RS13160	NZ_CP014360.1	2950732	2951943	-	protein_coding	AYM39_RS13160	AYM39_13150	.	.	WP_054758681.1	argininosuccinate synthase	331.043	313.974	74.5347	178.012	282.835	278.192	280.513	99.4629	133.447	116.455	-1.1442	7.49447	0.753635	0.963092	1.18492	8.18901	0.0128241	0.0575594	1.38958	7.84555	0.0488506	0.082798	1.88306	7.92107	0.116727	0.505934	7.58116	7.3406	8.06549	8.30976	7.58116	8.06549	7.3406	8.30976	8.32852	8.29101	6.92207	7.75913
gene-AYM39_RS14810	NZ_CP014360.1	3349703	3352123	-	protein_coding	AYM39_RS14810	AYM39_14805	.	.	WP_157198200.1	tetratricopeptide repeat protein	231.11	236.638	222.513	217.497	286.801	272.17	279.486	231.441	281.529	256.485	-1.36095	9.51993	0.511134	0.888098	-1.15926	8.9517	0.0339876	0.120408	-1.59182	9.42772	0.00402561	0.00917805	-1.35609	9.07751	0.461502	0.820749	9.72118	9.26534	9.05528	8.84337	9.72118	9.05528	9.26534	8.84337	8.80702	8.87971	9.48826	9.04243
gene-AYM39_RS01475	NZ_CP014360.1	333379	335448	+	protein_coding	AYM39_RS01475	AYM39_01470	.	.	WP_064020204.1	glycine--tRNA ligase subunit beta	277.853	263.299	108.524	170.609	262.067	296.341	279.204	109.082	84.2944	96.6882	1.19214	8.22896	0.694281	0.948203	-1.00006	8.82481	1	1	1.65688	8.50775	0.00294957	0.00694228	1.39025	8.6068	0.413356	0.792518	8.08636	8.34836	8.82609	8.82731	8.08636	8.82609	8.34836	8.82731	8.8467	8.80792	8.22921	8.46751
gene-AYM39_RS05635	NZ_CP014360.1	1194505	1195104	+	protein_coding	AYM39_RS05635	AYM39_05625	.	.	WP_064020852.1	TIGR02281 family clan AA aspartic protease	225.075	227.055	92.6052	152.491	269.89	288.011	278.95	68.8414	80.5336	74.6875	1.35468	6.17344	0.340927	0.787356	-1.1959	6.91568	0.0071656	0.0367299	2.15186	6.59859	1.06577e-06	4.57981e-06	1.32737	6.59193	0.363612	0.761355	5.95296	6.37943	7.04791	6.79183	5.95296	7.04791	6.37943	6.79183	6.76637	6.81729	6.22833	6.53054
gene-AYM39_RS06905	NZ_CP014360.1	1489626	1491473	-	protein_coding	AYM39_RS06905	AYM39_06895	.	secD	WP_054759751.1	protein translocase subunit SecD	301.339	317.446	77.6058	340.323	282.477	274.818	278.648	56.3469	64.4239	60.3854	2.69384	8.13614	0.0501028	0.344841	1.14508	8.76126	0.0531821	0.164055	2.65908	8.12472	1.57869e-09	9.61291e-09	1.12991	8.77028	0.792988	0.951941	7.25638	8.44138	8.66252	8.85702	7.25638	8.66252	8.44138	8.85702	8.80021	8.91383	7.58449	9.29826
gene-AYM39_RS05250	NZ_CP014360.1	1106473	1107120	+	protein_coding	AYM39_RS05250	AYM39_05245	.	.	WP_064020789.1	glutathione S-transferase family protein	309.831	296.105	226.147	249.383	262.562	294.208	278.385	264.097	224.119	244.108	-1.21158	7.6249	0.651588	0.941332	1.12275	7.23243	0.0886661	0.235975	-1.52713	7.48159	0.00882583	0.0184106	-1.1221	7.3989	0.750001	0.942899	7.75535	7.47994	7.15367	7.3209	7.75535	7.15367	7.47994	7.3209	7.33413	7.30767	7.61545	7.34443
gene-AYM39_RS02505	NZ_CP014360.1	562153	562692	+	protein_coding	AYM39_RS02505	AYM39_02500	.	.	WP_064020377.1	flagellar basal body protein FliL	243.038	257.697	131.344	143.5	284.681	271.922	278.302	166.579	210.779	188.679	-1.61517	6.81449	0.182319	0.628719	-1.07763	6.83199	0.284525	0.512276	-1.17522	7.00553	0.321975	0.412362	1.27441	6.61329	0.43768	0.806597	7.11937	6.43501	6.89417	6.78659	7.11937	6.89417	6.43501	6.78659	6.72553	6.84765	6.57633	6.29369
gene-AYM39_RS19070	NZ_CP014360.1	4281022	4283829	-	protein_coding	AYM39_RS19070	AYM39_19060	.	.	WP_064022908.1	valine--tRNA ligase	310.496	303.451	170.847	199.098	276.381	280.186	278.283	182.473	185.464	183.969	-1.17698	9.3486	0.725801	0.957757	1.13739	9.35707	0.0552391	0.169171	-1.14872	9.36458	0.373347	0.467896	1.16537	9.34079	0.711369	0.927903	9.46289	9.22498	9.26309	9.44862	9.46289	9.26309	9.22498	9.44862	9.4458	9.45143	9.32126	9.1287
gene-AYM39_RS14845	NZ_CP014360.1	3361186	3362442	-	protein_coding	AYM39_RS14845	AYM39_14840	.	.	WP_064022277.1	hypothetical protein	325.749	289.322	33.2986	263.4	300.738	254.88	277.809	89.249	72.5037	80.8764	1.39238	7.37884	0.528557	0.89901	1.13894	8.19871	0.109989	0.275471	1.97612	7.69651	6.55074e-05	0.000211021	1.6171	7.9845	0.34599	0.749094	7.11839	7.10031	8.09913	8.29181	7.11839	8.09913	7.10031	8.29181	8.35777	8.22585	5.82593	8.37469
gene-AYM39_RS09745	NZ_CP014360.1	2148399	2150783	+	protein_coding	AYM39_RS09745	AYM39_09735	.	.	WP_064021496.1	tetratricopeptide repeat protein	267.606	269.546	95.5019	228.964	287.277	268.002	277.639	132.134	154.426	143.28	-1.09709	8.79894	0.843372	0.983159	-1.00307	9.02121	0.965715	0.995774	1.11705	8.94627	0.494226	0.587853	1.22155	8.88196	0.636912	0.900394	8.86345	8.67197	9.02379	9.02108	8.86345	9.02379	8.67197	9.02108	8.99654	9.04562	8.24909	9.09485
gene-AYM39_RS21925	NZ_CP014361.1	82551	82937	-	protein_coding	AYM39_RS21925	AYM39_21915	.	.	WP_054761721.1	type II toxin-antitoxin system RelE/ParE family toxin	200.689	206.48	132.164	121.719	250.212	304.687	277.449	177.621	180.351	178.986	-1.64161	6.25222	0.128535	0.541336	-1.31945	6.21225	0.000474053	0.00427707	-1.12274	6.48332	0.454962	0.549994	1.10854	5.92753	0.73638	0.941201	6.57729	5.84895	6.40748	6.01733	6.57729	6.40748	5.84895	6.01733	5.97805	6.05661	6.11052	5.58738
gene-AYM39_RS14195	NZ_CP014360.1	3210252	3210587	-	protein_coding	AYM39_RS14195	AYM39_14190	.	.	WP_064022178.1	hypothetical protein	229.264	234.05	123.477	309.184	309.683	244.743	277.213	88.0248	159.789	123.907	1.40698	6.09498	0.338219	0.787255	-1.16196	6.09346	0.102317	0.261778	1.29783	6.02785	0.189872	0.2638	-1.26277	6.15939	0.473519	0.823458	5.79185	6.26267	6.20215	6.00016	5.79185	6.20215	6.26267	6.00016	5.96642	6.0339	5.81342	6.71193
gene-AYM39_RS15865	NZ_CP014360.1	3574125	3574454	-	protein_coding	AYM39_RS15865	AYM39_15860	.	.	WP_054761174.1	cold shock domain-containing protein	220.944	216.159	132.134	179.522	300.062	254.311	277.186	131.347	157.406	144.377	-1.10707	5.95445	0.744127	0.960964	-1.23125	6.02858	0.0133002	0.0589821	1.10862	6.10197	0.521439	0.613645	-1.00434	5.87498	0.990317	1	6.03856	5.89794	6.18126	5.89191	6.03856	6.18126	5.89794	5.89191	5.8884	5.89543	5.88393	5.91195
gene-AYM39_RS10440	NZ_CP014360.1	2352884	2354602	-	protein_coding	AYM39_RS10440	AYM39_10430	.	.	WP_064023475.1	ABC transporter ATP-binding protein	452.058	433.388	26.4363	469.746	297.565	256.078	276.821	80.866	79.9557	80.4109	2.30022	8.28354	0.199052	0.650658	1.64651	8.95199	1.0818e-10	3.09814e-09	1.98359	8.1398	2.76016e-05	9.56293e-05	1.4198	9.03651	0.570712	0.86776	7.56653	7.80045	8.54503	9.26898	7.56653	8.54503	7.80045	9.26898	9.28002	9.25795	5.94257	9.65833
gene-AYM39_RS02155	NZ_CP014360.1	491750	492613	+	protein_coding	AYM39_RS02155	AYM39_02150	.	.	WP_054763036.1	YicC family protein	220.266	221.402	146.186	158.353	258.34	294.208	276.274	150.974	154.263	152.619	-1.17996	7.37838	0.682002	0.947618	-1.21194	7.41785	0.00558181	0.0300335	1.04073	7.52188	0.800967	0.857986	1.01339	7.26338	0.97055	1	7.49884	7.25404	7.55454	7.28036	7.49884	7.55454	7.25404	7.28036	7.25742	7.3033	7.40222	7.10586
gene-AYM39_RS19140	NZ_CP014360.1	4293883	4294752	-	protein_coding	AYM39_RS19140	AYM39_19130	.	.	WP_157198240.1	DUF1566 domain-containing protein	685.633	594.212	42.7181	114.726	285.233	265.97	275.602	24.6176	11.4166	18.0171	3.46588	5.59854	0.00120586	0.0414947	2.39047	8.31993	1.04415e-30	1.05341e-28	8.70491	6.73139	5.0673e-21	9.57181e-20	6.03064	8.03732	3.41728e-05	0.00244666	4.39042	6.1562	7.56313	8.81549	4.39042	7.56313	6.1562	8.81549	8.89916	8.73182	5.65763	6.65477
gene-AYM39_RS12245	NZ_CP014360.1	2756901	2759642	+	protein_coding	AYM39_RS12245	AYM39_12235	.	.	WP_064021879.1	pyruvate, phosphate dikinase	314.424	316.548	224.276	215.869	268.23	282.618	275.424	229.788	199.082	214.435	-1.13856	9.55888	0.782589	0.967127	1.18171	9.33699	0.0132957	0.0589821	-1.35472	9.44669	0.0571501	0.0953003	-1.00682	9.45726	0.987158	1	9.64576	9.44497	9.2135	9.45384	9.64576	9.2135	9.44497	9.45384	9.42965	9.47804	9.67902	9.21092
gene-AYM39_RS17165	NZ_CP014360.1	3862132	3863127	-	protein_coding	AYM39_RS17165	AYM39_17160	.	.	WP_064022627.1	ABC transporter substrate-binding protein	173.356	185.309	32.0494	136.429	301.989	247.797	274.893	28.9783	32.208	30.5932	2.14751	6.03818	0.0512427	0.349411	-1.48811	7.4928	2.41863e-06	4.14528e-05	5.18562	7.01781	4.94767e-21	9.38577e-20	1.62145	6.87217	0.227257	0.638722	5.40975	6.26947	7.7475	7.185	5.40975	7.7475	6.26947	7.185	7.118	7.252	5.44289	7.09605
gene-AYM39_RS14795	NZ_CP014360.1	3346468	3347376	-	protein_coding	AYM39_RS14795	AYM39_14790	.	.	WP_064022270.1	polysaccharide biosynthesis tyrosine autokinase	235.517	256.111	333.357	218.861	262.403	287.076	274.739	352.075	275.976	314.025	-1.29525	8.43369	0.583622	0.919013	-1.08239	7.55947	0.264122	0.488312	-1.99095	8.19366	4.33658e-05	0.000145065	-1.66346	7.91404	0.214765	0.627185	8.59822	8.15122	7.62099	7.50561	8.59822	7.62099	8.15122	7.50561	7.42621	7.58501	8.65974	7.6427
gene-AYM39_RS01145	NZ_CP014360.1	265776	266441	-	protein_coding	AYM39_RS01145	AYM39_01140	.	.	WP_064020158.1	response regulator transcription factor	228.632	233.233	130.805	152.417	250.208	297.827	274.018	120.517	117.495	119.006	1.00516	6.76389	0.989471	1	-1.149	7.06579	0.0569714	0.172861	1.32264	6.9776	0.0800081	0.126615	1.14556	6.86799	0.678397	0.914971	6.76969	6.77451	7.16717	6.97153	6.76969	7.16717	6.77451	6.97153	6.93805	7.005	6.87015	6.67886
gene-AYM39_RS08825	NZ_CP014360.1	1929592	1929948	+	protein_coding	AYM39_RS08825	AYM39_08815	.	.	WP_082409646.1	hypothetical protein	299.247	292.892	106.164	246.777	293.305	254.297	273.801	102.559	121.815	112.187	1.26992	5.95898	0.469571	0.875602	1.11399	6.34625	0.168721	0.364986	1.40905	6.04736	0.0307529	0.0553577	1.23443	6.27829	0.504759	0.840634	5.79279	6.08098	6.27694	6.4356	5.79279	6.27694	6.08098	6.4356	6.43176	6.43944	5.68536	6.47659
gene-AYM39_RS22080	NZ_CP014361.1	119595	119870	-	protein_coding	AYM39_RS22080	AYM39_22070	.	.	WP_064023724.1	HU family DNA-binding protein	206.36	235.854	167.319	230.329	268.383	279.206	273.795	170.348	297.624	233.986	-1.40394	6.23562	0.304795	0.754751	-1.19875	5.76936	0.025966	0.0973577	-1.47794	6.19801	0.0350964	0.0618717	-1.26406	5.81126	0.427692	0.80107	6.42314	5.98871	5.91436	5.65232	6.42314	5.91436	5.98871	5.65232	5.53889	5.76576	5.96537	6.01206
gene-AYM39_RS06295	NZ_CP014360.1	1342295	1345468	-	protein_coding	AYM39_RS06295	AYM39_06285	.	.	WP_064020954.1	multidrug efflux RND transporter permease subunit	269.965	291.24	55.3575	150.736	245.27	302.255	273.762	30.5576	21.3132	25.9354	3.16311	7.87465	0.0142928	0.177918	1.0594	9.45406	0.466121	0.684456	6.04368	8.63666	4.38743e-21	8.35871e-20	2.0259	9.07405	0.105344	0.490881	6.80114	8.39025	9.40818	9.49478	6.80114	9.40818	8.39025	9.49478	9.4208	9.56877	7.87606	8.90444
gene-AYM39_RS15285	NZ_CP014360.1	3451520	3452590	-	protein_coding	AYM39_RS15285	AYM39_15280	.	rfbB	WP_064022350.1	dTDP-glucose 4,6-dehydratase	268.267	277.242	142.24	188.926	265.721	281.403	273.562	121.604	110.536	116.07	1.19342	7.54207	0.668993	0.944147	1.02886	7.86673	0.680821	0.842063	1.35453	7.64571	0.0553576	0.0925198	1.16799	7.77955	0.683295	0.916904	7.41271	7.66906	7.85118	7.89144	7.41271	7.85118	7.66906	7.89144	7.84851	7.93437	7.67113	7.66699
gene-AYM39_RS15690	NZ_CP014360.1	3538340	3538825	-	protein_coding	AYM39_RS15690	AYM39_15685	.	iscR	WP_064022403.1	Fe-S cluster assembly transcriptional regulator IscR	270.477	272.094	53.378	134.471	268.584	278.46	273.522	53.302	63.521	58.4115	1.29225	5.47892	0.443492	0.860054	1.02314	6.72401	0.734818	0.871455	2.70046	6.17658	2.14635e-10	1.46354e-09	2.13534	6.29582	0.0206638	0.231201	5.30673	5.60131	6.71889	6.75128	5.30673	6.71889	5.60131	6.75128	6.72783	6.77473	5.15128	6.05134
gene-AYM39_RS04780	NZ_CP014360.1	1012143	1012928	+	protein_coding	AYM39_RS04780	AYM39_04775	.	lpxA	WP_054759402.1	acyl-ACP--UDP-N-acetylglucosamine O-acyltransferase	185.794	203.824	67.648	87.0338	249.733	295.603	272.668	78.5017	81.7972	80.1495	-1.23487	6.28495	0.502732	0.88766	-1.35451	7.19175	6.04267e-05	0.000716242	1.95545	6.99593	2.82115e-05	9.76077e-05	1.78266	6.60016	0.0635632	0.416775	6.44165	6.141	7.3979	6.96373	6.44165	7.3979	6.141	6.96373	6.87824	7.04922	6.16571	6.11629
gene-AYM39_RS16160	NZ_CP014360.1	3640397	3642712	-	protein_coding	AYM39_RS16160	AYM39_16155	.	topA	WP_064022475.1	type I DNA topoisomerase	276.217	266.09	149.189	226.991	256.671	288.065	272.368	135.102	146.567	140.835	1.10782	8.87347	0.82183	0.976473	1.02728	8.97069	0.694549	0.850042	1.11245	8.87669	0.501434	0.595152	1.03157	8.96778	0.939781	0.994929	8.79958	8.94439	8.95239	8.99232	8.79958	8.95239	8.94439	8.99232	8.99988	8.98476	8.84866	9.04011
gene-AYM39_RS15510	NZ_CP014360.1	3504459	3504860	-	protein_coding	AYM39_RS15510	AYM39_15505	.	.	WP_054761457.1	hypothetical protein	310.435	297.921	140.276	153.491	277.892	264.17	271.031	147.4	158.262	152.831	-1.22558	6.25352	0.524892	0.896842	1.15666	6.53054	0.0373757	0.128964	1.0217	6.40785	0.891987	0.927786	1.44782	6.38994	0.222152	0.634987	6.40531	6.10955	6.43473	6.64337	6.40531	6.43473	6.10955	6.64337	6.65358	6.63317	6.24938	5.96973
gene-AYM39_RS18955	NZ_CP014360.1	4249987	4250583	-	protein_coding	AYM39_RS18955	AYM39_18945	.	recR	WP_054760488.1	recombination protein RecR	264.261	251.864	66.4129	127.524	256.217	285.568	270.893	63.379	55.3078	59.3434	1.3323	5.82526	0.366361	0.804291	-1.01759	6.97662	0.803365	0.910514	2.61866	6.46691	1.23599e-09	7.67353e-09	1.93376	6.56655	0.0372649	0.322157	5.62122	6.00884	6.99743	6.97362	5.62122	6.99743	6.00884	6.97362	6.98878	6.95846	5.74917	6.26851
gene-AYM39_RS20650	NZ_CP014360.1	4645602	4647485	+	protein_coding	AYM39_RS20650	AYM39_20640	.	trkD	WP_064023143.1	potassium transporter Kup	261.76	259.811	111.963	162.495	265.639	274.553	270.096	94.0838	89.9804	92.0321	1.24001	8.05139	0.622544	0.931845	-1.00419	8.63934	0.951226	0.988874	1.68783	8.31564	0.000979533	0.00252213	1.35558	8.43369	0.445038	0.81173	7.89163	8.20035	8.64536	8.63926	7.89163	8.64536	8.20035	8.63926	8.62532	8.65321	8.1387	8.262
gene-AYM39_RS19255	NZ_CP014360.1	4318088	4318690	-	protein_coding	AYM39_RS19255	AYM39_19245	.	.	WP_054763434.1	arylesterase	257.951	235.622	161.253	189.313	262.015	277.475	269.745	111.29	105.063	108.176	1.36762	6.72348	0.364694	0.802836	-1.06033	6.95632	0.386979	0.616805	1.43327	6.76568	0.0234754	0.0437112	-1.0113	6.92201	0.973306	1	6.49105	6.93705	7.00717	6.92295	6.49105	7.00717	6.93705	6.92295	6.96851	6.87739	7.02741	6.84669
gene-AYM39_RS09980	NZ_CP014360.1	2210025	2211428	+	protein_coding	AYM39_RS09980	AYM39_09970	.	.	WP_064021534.1	DegQ family serine endoprotease	279.827	272.842	133.598	339.376	266.289	272.855	269.572	58.403	71.1265	64.7647	2.92963	7.92967	0.0196845	0.213464	1.05704	8.25618	0.408587	0.639083	2.39888	7.72304	8.64808e-08	4.21392e-07	-1.15592	8.40392	0.727719	0.935247	6.95941	8.43425	8.21964	8.29942	6.95941	8.21964	8.43425	8.29942	8.29828	8.30055	7.96996	8.89855
gene-AYM39_RS00675	NZ_CP014360.1	155229	155972	-	protein_coding	AYM39_RS00675	AYM39_00670	.	.	WP_064020081.1	hypothetical protein	249.401	238.906	276.47	138.377	271.331	266.178	268.754	255.517	220.998	238.257	-1.28521	7.75094	0.594524	0.924375	-1.06794	7.24958	0.328038	0.55805	-1.54187	7.64018	0.0070702	0.0151251	-1.28091	7.39082	0.544146	0.858679	7.91998	7.40077	7.30344	7.2096	7.91998	7.30344	7.40077	7.2096	7.22116	7.19804	8.10251	6.69903
gene-AYM39_RS08695	NZ_CP014360.1	1902916	1903440	+	protein_coding	AYM39_RS08695	AYM39_08685	.	.	WP_054759098.1	transcriptional regulator	263.87	255.779	152.794	222.451	269.056	268.432	268.744	126.27	137.802	132.036	1.18251	6.69216	0.626479	0.931845	-1.00324	6.79126	0.964718	0.99544	1.1723	6.68606	0.30848	0.39818	-1.0123	6.79792	0.970087	1	6.57703	6.81573	6.80427	6.79975	6.57703	6.80427	6.81573	6.79975	6.80281	6.79668	6.75218	6.87928
gene-AYM39_RS06965	NZ_CP014360.1	1503014	1503697	+	protein_coding	AYM39_RS06965	AYM39_06955	.	.	WP_064021055.1	ribonuclease III	256.602	282.658	83.6535	198.164	261.54	275.019	268.279	62.7729	44.7409	53.7569	2.10465	6.29274	0.0308271	0.27137	1.03761	7.19862	0.606715	0.793436	2.85779	6.61543	1.08814e-09	6.85141e-09	1.4112	6.9981	0.32596	0.73343	5.65725	6.6813	7.18001	7.23001	5.65725	7.18001	6.6813	7.23001	7.14147	7.31855	6.27013	7.09247
gene-AYM39_RS13900	NZ_CP014360.1	3142075	3142809	-	protein_coding	AYM39_RS13900	AYM39_13895	.	.	WP_054761158.1	hypothetical protein	236.066	232.551	96.4977	206.931	276.589	259.527	268.058	46.2065	63.9155	55.061	2.23745	6.48386	0.0211406	0.223753	-1.11003	7.20206	0.133488	0.313188	2.81351	6.72497	1.51307e-09	9.22596e-09	1.13103	7.03913	0.72164	0.934117	5.79444	6.91693	7.28162	7.13348	5.79444	7.28162	6.91693	7.13348	7.12499	7.14197	6.57633	7.25752
gene-AYM39_RS01385	NZ_CP014360.1	313267	314010	-	protein_coding	AYM39_RS01385	AYM39_01380	.	hisA	WP_064020193.1	1-(5-phosphoribosyl)-5-[(5-phosphoribosylamino)methylideneamino]imidazole-4-carboxamide isomerase	344.418	332.163	45.8723	274.586	271.478	263.482	267.48	37.1486	40.9523	39.0505	3.15184	6.36857	0.00949874	0.137569	1.30355	7.49335	8.67893e-05	0.0009803	3.94708	6.62901	1.86575e-17	2.73336e-16	1.63136	7.36197	0.286893	0.698175	5.34298	6.609	7.29654	7.67745	5.34298	7.29654	6.609	7.67745	7.68418	7.67073	5.53723	7.68078
gene-AYM39_RS13100	NZ_CP014360.1	2940199	2942049	+	protein_coding	AYM39_RS13100	AYM39_13090	.	ilvD	WP_064022005.1	dihydroxy-acid dehydratase	329.28	333.357	72.9077	233.668	269.606	265.02	267.313	69.6996	73.1662	71.4329	1.69688	7.92773	0.256975	0.713878	1.27798	8.7903	0.000329048	0.00311438	2.15464	8.15572	1.50141e-06	6.32793e-06	1.62254	8.64921	0.270142	0.680183	7.50241	8.1282	8.60517	8.95839	7.50241	8.60517	8.1282	8.95839	8.9302	8.98658	7.49721	8.75919
gene-AYM39_RS11015	NZ_CP014360.1	2487495	2488445	+	protein_coding	AYM39_RS11015	AYM39_11005	.	.	WP_064021695.1	beta-propeller fold lactonase family protein	335.34	331.284	56.1044	238.736	269.222	263.963	266.593	36.4623	61.3952	48.9288	2.35553	6.73472	0.0473747	0.334152	1.28894	7.83312	0.000212455	0.00218814	3.15225	7.04531	1.64423e-09	9.97345e-09	1.72176	7.66551	0.214902	0.627185	5.96377	7.0015	7.644	8.00896	5.96377	7.644	7.0015	8.00896	7.99841	8.01952	6.17063	7.83238
gene-AYM39_RS04785	NZ_CP014360.1	1013018	1013440	+	protein_coding	AYM39_RS04785	AYM39_04780	.	.	WP_064020719.1	response regulator transcription factor	187.606	186.143	115.262	112.965	241.592	289.737	265.664	134.295	109.155	121.725	-1.24945	5.98998	0.488095	0.883079	-1.37697	6.25172	3.31035e-05	0.000432195	1.25092	6.31508	0.159917	0.228943	1.13655	5.91502	0.673312	0.913737	6.14715	5.82503	6.47344	6.02215	6.14715	6.47344	5.82503	6.02215	6.00863	6.03566	6.04245	5.6076
gene-AYM39_RS02370	NZ_CP014360.1	534104	535030	+	protein_coding	AYM39_RS02370	AYM39_02365	.	hemC	WP_064020357.1	hydroxymethylbilane synthase	220.229	220.862	77.8012	147.591	245.15	286.056	265.603	124.211	124.521	124.366	-1.35114	7.09864	0.442791	0.860054	-1.16646	7.48746	0.0292506	0.107043	1.22734	7.45561	0.193499	0.268085	1.42183	7.14118	0.307772	0.717542	7.30627	6.85303	7.59778	7.3794	7.30627	7.59778	6.85303	7.3794	7.35808	7.40071	6.60021	7.10586
gene-AYM39_RS05815	NZ_CP014360.1	1236545	1238566	+	protein_coding	AYM39_RS05815	AYM39_05805	.	.	WP_064020879.1	hypothetical protein	267.778	257.405	18.3802	236.615	275.81	253.727	264.768	48.1186	45.4047	46.7617	2.04476	7.6208	0.229897	0.68814	1.02166	8.73254	0.76483	0.888532	3.25889	8.10761	5.92587e-13	5.54957e-12	1.62854	8.43896	0.397496	0.783946	7.02162	7.28103	8.71738	8.75066	7.02162	8.71738	7.28103	8.75066	8.75977	8.74156	5.65763	8.90444
gene-AYM39_RS04115	NZ_CP014360.1	890471	890671	-	protein_coding	AYM39_RS04115	AYM39_04110	.	.	WP_157198066.1	hypothetical protein	144.572	163.384	102.061	91.6303	256.39	272.573	264.481	92.8541	99.4983	96.1762	-1.15495	4.63395	0.644299	0.936625	-1.66224	5.0678	2.80231e-08	6.41209e-07	1.58321	5.11004	0.003345	0.00781086	1.09908	4.59332	0.754247	0.943181	4.77379	4.55095	5.41662	4.701	4.77379	5.41662	4.55095	4.701	4.59753	4.80447	4.82333	4.27858
gene-AYM39_RS12965	NZ_CP014360.1	2914345	2914557	+	protein_coding	AYM39_RS12965	AYM39_12955	.	.	WP_054761644.1	hypothetical protein	272.854	263.98	244.016	209.595	237.836	290.918	264.377	178.119	134.853	156.486	1.24766	5.68623	0.496035	0.884853	1.04772	5.50431	0.588046	0.779564	-1.03422	5.49486	0.852537	0.898697	-1.22875	5.69336	0.499127	0.839274	5.52497	5.82248	5.49143	5.56304	5.52497	5.49143	5.82248	5.56304	5.56742	5.55865	6.13336	5.5116
gene-AYM39_RS18980	NZ_CP014360.1	4253755	4254402	-	protein_coding	AYM39_RS18980	AYM39_18970	.	.	WP_064022895.1	HAD-IA family hydrolase	229.601	217.304	92.7018	159.139	241.793	286.226	264.009	111.745	110.195	110.97	-1.07178	6.57084	0.836863	0.981462	-1.14489	6.97521	0.0615255	0.183296	1.36681	6.86491	0.0512494	0.0863364	1.28002	6.70809	0.440367	0.807841	6.63073	6.5204	7.07497	6.88474	6.63073	7.07497	6.5204	6.88474	6.9049	6.86458	6.33942	6.70138
gene-AYM39_RS02440	NZ_CP014360.1	549939	550946	-	protein_coding	AYM39_RS02440	AYM39_02435	.	hemB	WP_064023332.1	porphobilinogen synthase	246.875	266.63	156.149	164.696	261.922	265.793	263.857	164.414	174.702	169.558	-1.24161	7.71857	0.614906	0.931845	1.00414	7.71006	0.956348	0.991876	-1.11626	7.78843	0.48269	0.577849	1.11672	7.63564	0.769756	0.948945	7.87068	7.55055	7.71279	7.71668	7.87068	7.71279	7.55055	7.71668	7.64213	7.79122	7.71804	7.38307
gene-AYM39_RS15085	NZ_CP014360.1	3410938	3412713	-	protein_coding	AYM39_RS15085	AYM39_15080	.	.	WP_064022316.1	hypothetical protein	318.077	300.741	119.082	135.388	255.671	271.04	263.355	108.878	110.87	109.874	-1.02014	8.04334	0.964014	1	1.21156	8.66555	0.00426725	0.0245685	1.37883	8.30863	0.0415292	0.0715915	1.70426	8.46363	0.182149	0.59503	8.06173	8.02863	8.52363	8.79981	8.06173	8.52363	8.02863	8.79981	8.82082	8.7788	8.14245	7.91482
gene-AYM39_RS12755	NZ_CP014360.1	2864325	2866067	+	protein_coding	AYM39_RS12755	AYM39_12745	.	.	WP_064021954.1	sulfite reductase subunit alpha	356.352	349.316	108.089	272.347	286.688	238.743	262.716	79.8696	60.9123	70.3909	2.16288	8.05259	0.0954149	0.458384	1.38249	8.74536	6.31726e-05	0.00074186	2.14671	8.04799	1.44181e-05	5.20054e-05	1.37264	8.74969	0.455202	0.819327	7.38249	8.43472	8.48777	8.96237	7.38249	8.48777	8.43472	8.96237	8.9574	8.96735	7.97629	8.89315
gene-AYM39_RS06680	NZ_CP014360.1	1434328	1434873	-	protein_coding	AYM39_RS06680	AYM39_06670	.	folE	WP_054763474.1	GTP cyclohydrolase I FolE	259.527	277.71	73.4588	180.63	262.916	261.394	262.155	87.7913	114.556	101.174	1.01079	6.24552	0.977899	1	1.05728	6.85508	0.421962	0.650913	1.49541	6.55878	0.0120459	0.0243275	1.56225	6.60893	0.180863	0.59503	6.24229	6.20158	6.82485	6.90282	6.24229	6.82485	6.20158	6.90282	6.83517	6.97047	5.7655	6.63767
gene-AYM39_RS20700	NZ_CP014360.1	4655680	4656027	-	protein_coding	AYM39_RS20700	AYM39_20690	.	.	WP_064023647.1	LysR family transcriptional regulator	267.512	257.343	119.219	158.773	252.471	271.794	262.133	126.605	125.737	126.171	-1.08468	5.85314	0.792164	0.968138	1.03249	6.18821	0.657015	0.828436	1.19457	6.04625	0.23985	0.322147	1.33827	6.01718	0.326286	0.73343	5.92832	5.81327	6.18118	6.22718	5.92832	6.18118	5.81327	6.22718	6.23565	6.21871	5.81342	5.81311
gene-AYM39_RS12590	NZ_CP014360.1	2821473	2823137	+	protein_coding	AYM39_RS12590	AYM39_12580	.	.	WP_064021930.1	glutamine--tRNA ligase/YqeY domain fusion protein	320.814	321.317	67.2398	172.144	277.973	245.743	261.858	48.6354	58.3647	53.5	1.79413	7.40858	0.170885	0.609775	1.263	8.59963	0.00175117	0.0119961	2.82421	7.86371	4.97536e-10	3.25746e-09	1.98709	8.34653	0.0997808	0.483545	6.93095	7.69829	8.42048	8.76071	6.93095	8.42048	7.69829	8.76071	8.74025	8.78116	7.22931	8.16726
gene-AYM39_RS18880	NZ_CP014360.1	4237286	4237663	-	protein_coding	AYM39_RS18880	AYM39_18870	.	.	WP_064022879.1	hypothetical protein	232.304	218.615	524.208	131.353	302.772	220.9	261.836	661.838	736.804	699.321	-2.30026	8.0151	0.125067	0.530927	-1.12929	6.20092	0.230981	0.44774	-4.62455	7.77116	1.67324e-17	2.45944e-16	-2.27116	6.81906	0.0709307	0.431884	8.49624	6.8553	6.28091	6.12842	8.49624	6.28091	6.8553	6.12842	6.15251	6.10433	8.04881	5.66179
gene-AYM39_RS07590	NZ_CP014360.1	1647555	1648310	-	protein_coding	AYM39_RS07590	AYM39_07580	.	.	WP_064021158.1	superoxide dismutase	259.14	246.844	130.2	194.11	261.235	262.092	261.664	131.127	98.5364	114.831	1.17027	7.0115	0.680266	0.947509	-1.00333	7.27811	0.963073	0.994667	1.30793	7.10254	0.112873	0.170277	1.11467	7.19982	0.752773	0.943181	6.8856	7.12557	7.28811	7.2834	6.8856	7.28811	7.12557	7.2834	7.299	7.26781	7.04491	7.20623
gene-AYM39_RS06145	NZ_CP014360.1	1306411	1307115	-	protein_coding	AYM39_RS06145	AYM39_06135	.	.	WP_064020931.1	phosphorylase	378.01	336.578	49.7148	129.298	249.248	273.715	261.482	95.6221	67.2065	81.4143	-1.13872	6.20836	0.711095	0.950795	1.40869	7.44615	9.17e-07	1.73215e-05	1.84007	6.81017	0.000538134	0.00145746	2.95581	7.09345	0.00357177	0.0736644	6.28755	6.05001	7.18545	7.67644	6.28755	7.18545	6.05001	7.67644	7.7405	7.61239	5.57479	6.52524
gene-AYM39_RS12000	NZ_CP014360.1	2709990	2711180	+	protein_coding	AYM39_RS12000	AYM39_11990	.	odhB	WP_064021844.1	2-oxoglutarate dehydrogenase complex dihydrolipoyllysine-residue succinyltransferase	331.468	322.701	346.418	519.863	267.887	254.025	260.956	178.542	154.621	166.581	2.15587	8.74084	0.0946366	0.455138	1.29167	8.12885	0.000247204	0.00249964	-1.10988	8.00956	0.518442	0.611089	-1.85225	8.81331	0.13242	0.532477	8.08192	9.1899	7.93606	8.30526	8.08192	7.93606	9.1899	8.30526	8.30523	8.3053	9.10406	9.27573
gene-AYM39_RS03075	NZ_CP014360.1	672846	673418	-	protein_coding	AYM39_RS03075	AYM39_03070	.	.	WP_157198278.1	hypothetical protein	193.45	255.951	198.272	246.328	287.572	233.049	260.31	112.845	146.169	129.507	1.4461	6.953	0.31913	0.765407	-1.1229	6.79488	0.262867	0.487006	1.16156	6.77463	0.387784	0.483125	-1.39946	6.9711	0.314424	0.722572	6.66388	7.20041	6.87599	6.70358	6.66388	6.87599	7.20041	6.70358	6.48438	6.92278	7.25035	7.15047
gene-AYM39_RS06135	NZ_CP014360.1	1304574	1304933	-	protein_coding	AYM39_RS06135	AYM39_06125	.	.	WP_064023398.1	copper resistance protein CopC	395.965	363.266	30.4084	144.758	279.919	238.983	259.451	64.592	48.8421	56.717	1.19604	4.95092	0.659481	0.94369	1.50634	6.52647	2.23628e-07	4.6387e-06	2.62186	5.68635	2.01021e-08	1.05727e-07	3.30979	6.17396	0.00266101	0.0612032	4.83771	4.84567	6.2114	6.80126	4.83771	6.2114	4.84567	6.80126	6.84367	6.75884	3.96111	5.73024
gene-AYM39_RS19475	NZ_CP014360.1	4366396	4366905	+	protein_coding	AYM39_RS19475	AYM39_19465	.	.	WP_064022968.1	ankyrin repeat domain-containing protein	277.847	264.64	190.117	188.387	251.654	266.598	259.126	177.978	145.803	161.89	-1.00228	6.81902	0.99652	1	1.0794	6.75497	0.249284	0.469483	-1.08821	6.76082	0.60593	0.689673	-1.00512	6.81283	0.987929	1	6.82121	6.81183	6.71015	6.81955	6.82121	6.71015	6.81183	6.81955	6.83517	6.80393	7.02334	6.60031
gene-AYM39_RS00175	NZ_CP014360.1	40892	41194	+	protein_coding	AYM39_RS00175	AYM39_00175	.	.	WP_054759201.1	DUF4389 domain-containing protein	284.225	265.652	135.104	212.886	265.773	250.843	258.308	144.398	154.157	149.277	-1.03657	5.92672	0.908825	0.993469	1.09671	6.01368	0.224132	0.439842	-1.00304	5.94937	0.98795	0.997841	1.13289	5.9919	0.676721	0.914504	5.96972	5.91361	5.96389	6.09591	5.96972	5.96389	5.91361	6.09591	6.12486	6.06697	5.79444	6.03277
gene-AYM39_RS03740	NZ_CP014360.1	811228	812583	+	protein_coding	AYM39_RS03740	AYM39_03735	.	miaB	WP_064020557.1	tRNA (N6-isopentenyl adenosine(37)-C2)-methylthiotransferase MiaB	251.236	256.557	69.4688	168.559	248.12	267.644	257.882	101.762	126.403	114.082	-1.19102	7.60058	0.689858	0.947618	1.01602	8.11242	0.817935	0.918728	1.30218	7.92451	0.101355	0.155788	1.57524	7.83332	0.256535	0.67157	7.71975	7.41201	8.10496	8.12768	7.71975	8.10496	7.41201	8.12768	8.09331	8.16204	6.98201	7.84201
gene-AYM39_RS21110	NZ_CP014360.1	4754663	4755418	-	protein_coding	AYM39_RS21110	AYM39_21100	.	tatC	WP_064023212.1	twin-arginine translocase subunit TatC	229.928	233.438	105.255	149.428	239.381	276.195	257.788	87.9573	83.9779	85.9676	1.2337	6.63415	0.538167	0.903652	-1.07774	7.20451	0.289146	0.517965	1.72247	6.92308	0.000661968	0.00175917	1.29593	6.97515	0.428927	0.80107	6.48602	6.78619	7.26307	7.1577	6.48602	7.26307	6.78619	7.1577	7.12761	7.18779	6.74066	6.83173
gene-AYM39_RS12395	NZ_CP014360.1	2787001	2788305	-	protein_coding	AYM39_RS12395	AYM39_12385	.	sufD	WP_064021899.1	Fe-S cluster assembly protein SufD	228.342	230.143	18.3279	142.888	294.036	220.752	257.394	17.8185	15.4279	16.6232	3.68321	6.12525	0.0061878	0.109871	-1.09147	7.98548	0.356308	0.586014	8.90818	7.21275	2.82609e-30	1.01992e-28	2.21867	7.45868	0.110218	0.497491	4.9317	6.29364	8.03353	7.92585	4.9317	8.03353	6.29364	7.92585	7.90091	7.95078	5.03753	7.54975
gene-AYM39_RS06005	NZ_CP014360.1	1276697	1277131	-	protein_coding	AYM39_RS06005	AYM39_05995	.	.	WP_064039276.1	DUF2335 domain-containing protein	206.722	227.604	158.395	181.845	274.669	238.791	256.73	116.758	166.93	141.844	1.01684	6.40819	0.961547	1	-1.14641	6.36292	0.094835	0.247923	1.04652	6.42774	0.793584	0.852713	-1.11565	6.34221	0.718905	0.932103	6.38991	6.42902	6.46695	6.27398	6.38991	6.46695	6.42902	6.27398	6.18634	6.36163	6.53501	6.32303
gene-AYM39_RS05045	NZ_CP014360.1	1061905	1062474	+	protein_coding	AYM39_RS05045	AYM39_05040	.	.	WP_054763557.1	cytochrome c4	273.627	273.027	412.35	194.317	243.4	269.278	256.339	618.365	453.767	536.066	-1.97207	8.29872	0.170021	0.609217	1.10028	6.91357	0.15642	0.347695	-3.64429	8.05329	3.14355e-13	3.00091e-12	-1.67884	7.40157	0.212664	0.626367	8.68968	7.54889	6.85247	6.99004	8.68968	6.85247	7.54889	6.99004	6.97239	7.00769	8.29426	6.80352
gene-AYM39_RS14505	NZ_CP014360.1	3280397	3280594	-	protein_coding	AYM39_RS14505	AYM39_14500	.	.	WP_054758485.1	(2Fe-2S)-binding protein	292.457	256.91	311.286	139.314	227.671	284.7	256.186	506.846	404.024	455.435	-2.24996	6.47834	0.0415125	0.314267	1.10554	5.39413	0.272117	0.497909	-3.10032	6.34086	1.61948e-11	1.26565e-10	-1.24427	5.63025	0.546504	0.859946	6.94531	5.60622	5.3426	5.48981	6.94531	5.3426	5.60622	5.48981	5.56227	5.41735	6.37604	4.83641
gene-AYM39_RS21095	NZ_CP014360.1	4751539	4752168	-	protein_coding	AYM39_RS21095	AYM39_21085	.	.	WP_064023209.1	SPOR domain-containing protein	247.567	248.88	105.572	208.278	242.97	269.269	256.12	94.7025	81.3858	88.0441	1.45033	6.54069	0.272263	0.724834	1.00019	6.98604	1	1	1.66951	6.66882	0.00123418	0.00312523	1.15223	6.88789	0.673209	0.913737	6.25655	6.7653	6.99438	6.9954	6.25655	6.99438	6.7653	6.9954	6.97239	7.01841	6.4846	7.04599
gene-AYM39_RS21070	NZ_CP014360.1	4745613	4747895	-	protein_coding	AYM39_RS21070	AYM39_21060	.	.	WP_064023205.1	ABC transporter permease subunit	244.339	238.179	125.477	183.095	235.603	274.427	255.015	135.67	122.817	129.244	-1.00802	8.64904	0.986082	1	-1.02395	8.81808	0.739848	0.875083	1.13319	8.74809	0.44221	0.5378	1.11574	8.72418	0.786196	0.950981	8.65472	8.64447	8.83517	8.80362	8.65472	8.83517	8.64447	8.80362	8.80266	8.80457	8.57888	8.71007
gene-AYM39_RS14330	NZ_CP014360.1	3242573	3243865	-	protein_coding	AYM39_RS14330	AYM39_14325	.	amt	WP_064022200.1	ammonium transporter	287.913	278.78	66.1659	286.196	250.647	259.376	255.012	74.1439	63.1147	68.6293	1.99615	7.50697	0.145496	0.570543	1.14578	8.11819	0.0432627	0.141729	2.13439	7.57549	2.86477e-06	1.15397e-05	1.22573	8.07381	0.649635	0.906263	6.9268	7.68948	8.02132	8.21695	6.9268	8.02132	7.68948	8.21695	8.22081	8.21308	6.84425	8.53472
gene-AYM39_RS18295	NZ_CP014360.1	4103137	4103424	+	protein_coding	AYM39_RS18295	AYM39_18290	.	gatC	WP_064022791.1	Asp-tRNA(Asn)/Glu-tRNA(Gln) amidotransferase subunit GatC	227.848	223.996	117.226	196.861	242.764	267.206	254.985	133.15	162.186	147.668	-1.13971	5.77116	0.674949	0.945282	-1.094	5.78937	0.235252	0.452267	-1.00467	5.85721	0.977386	0.989423	1.03615	5.69849	0.905571	0.98776	5.87625	5.68579	5.87242	5.74604	5.87625	5.87242	5.68579	5.74604	5.7391	5.75298	5.52193	5.84965
gene-AYM39_RS22725	NZ_CP014361.1	277009	277698	+	protein_coding	AYM39_RS22725	AYM39_22715	.	.	WP_064023833.1	hypothetical protein	94.1831	78.3825	294.508	81.799	241.981	266.814	254.398	639.859	726.164	683.012	-3.93076	8.65489	0.0140156	0.175749	-2.86203	6.53928	8.28224e-44	2.45099e-41	-4.66494	8.60493	2.83313e-20	5.03051e-19	-3.39405	6.72601	0.00669466	0.110065	9.32784	6.96416	7.11516	5.61457	9.32784	7.11516	6.96416	5.61457	5.72535	5.50378	8.08505	5.84327
gene-AYM39_RS14075	NZ_CP014360.1	3182270	3183715	+	protein_coding	AYM39_RS14075	AYM39_14070	.	gnd	WP_064022162.1	decarboxylating NADP(+)-dependent phosphogluconate dehydrogenase	304.291	317.617	137.861	255.562	261.581	246.606	254.094	87.2464	66.5544	76.9004	2.08847	7.87653	0.0963961	0.459305	1.2617	8.35125	0.00102588	0.00792545	1.8982	7.7878	0.000163232	0.000491244	1.14724	8.41342	0.732567	0.939406	7.24152	8.2951	8.17648	8.51139	7.24152	8.17648	8.2951	8.51139	8.46124	8.56154	8.05746	8.53274
gene-AYM39_RS12315	NZ_CP014360.1	2770384	2771880	-	protein_coding	AYM39_RS12315	AYM39_12305	.	lysS	WP_064021888.1	lysine--tRNA ligase	270.631	267.023	62.7413	164.192	264.949	242.435	253.692	71.0573	76.9292	73.9932	1.22738	7.39652	0.629384	0.931845	1.09178	8.28662	0.222496	0.43721	1.9759	7.8164	2.175e-05	7.62021e-05	1.75717	7.99882	0.168227	0.580234	7.24782	7.46211	8.22326	8.35213	7.24782	8.22326	7.46211	8.35213	8.34247	8.36179	6.97781	7.94642
gene-AYM39_RS20640	NZ_CP014360.1	4643898	4644566	-	protein_coding	AYM39_RS20640	AYM39_20630	.	.	WP_054762871.1	flagellar motor protein MotA	223.658	224.175	100.655	168.353	250.231	255.308	252.769	92.9929	106.736	99.8645	1.11054	6.59023	0.756805	0.963092	-1.09446	6.99064	0.178916	0.378735	1.45826	6.81211	0.0181011	0.0347089	1.1992	6.79949	0.568087	0.867089	6.5224	6.66484	7.06334	6.93388	6.5224	7.06334	6.66484	6.93388	6.91301	6.95474	6.50225	6.82742
gene-AYM39_RS02925	NZ_CP014360.1	641250	642035	+	protein_coding	AYM39_RS02925	AYM39_02920	.	.	WP_054760054.1	M48 family metallopeptidase	234.192	235.439	86.6082	134.33	264.628	240.807	252.717	92.3854	109.803	101.094	-1.10386	6.69239	0.775075	0.964722	-1.04432	7.25655	0.545172	0.745999	1.44204	7.05137	0.0244555	0.0453838	1.52327	6.9537	0.201453	0.616668	6.76816	6.62642	7.29246	7.23274	6.76816	7.29246	6.62642	7.23274	7.20969	7.25578	6.51776	6.73509
gene-AYM39_RS03505	NZ_CP014360.1	769668	770690	-	protein_coding	AYM39_RS03505	AYM39_03500	.	.	WP_054760228.1	aspartate-semialdehyde dehydrogenase	335.496	327.21	66.6335	216.873	254.766	250.132	252.449	112.455	62.9783	87.7168	1.272	7.12787	0.587088	0.920228	1.35303	7.89956	1.04364e-05	0.000157575	1.64896	7.35281	0.0119989	0.0242513	1.7555	7.75185	0.18052	0.59503	6.88862	7.15947	7.67052	8.1053	6.88862	7.67052	7.15947	8.1053	8.10397	8.10663	6.51969	7.79924
gene-AYM39_RS10465	NZ_CP014360.1	2358400	2358978	-	protein_coding	AYM39_RS10465	AYM39_10455	.	.	WP_054762896.1	carbonic anhydrase	296.749	281.069	226.564	245.241	254.545	250.325	252.435	165.399	170.154	167.777	1.19441	7.18638	0.654565	0.942319	1.17959	6.96866	0.0138979	0.0612068	-1.15448	6.95141	0.36047	0.454582	-1.16907	7.19962	0.652006	0.907289	7.06077	7.3078	6.8547	7.09133	7.06077	6.8547	7.3078	7.09133	7.11097	7.07169	7.45654	7.15906
gene-AYM39_RS12310	NZ_CP014360.1	2769790	2770278	-	protein_coding	AYM39_RS12310	AYM39_12300	.	.	WP_064021887.1	flavin reductase family protein	254.556	233.956	56.813	165.409	268.055	235.088	251.572	61.5261	82.3451	71.9356	1.23153	5.74677	0.547759	0.906362	-1.0003	6.59718	0.999542	1	2.02213	6.1887	2.09566e-05	7.36549e-05	1.63852	6.28547	0.143002	0.547508	5.59964	5.80111	6.6054	6.60887	5.59964	6.6054	5.80111	6.60887	6.64994	6.56779	5.24744	6.35478
gene-AYM39_RS02740	NZ_CP014360.1	605654	606235	+	protein_coding	AYM39_RS02740	AYM39_02735	.	.	WP_064020412.1	UbiX family flavin prenyltransferase	238.027	237.091	180.348	184.915	245.901	256.652	251.277	163.32	133.992	148.656	1.04606	6.9208	0.903486	0.993278	-1.02542	6.82683	0.705073	0.855617	-1.03028	6.86687	0.859022	0.903816	-1.10452	6.88212	0.763961	0.946303	6.88821	6.94966	6.85523	6.8192	6.88821	6.85523	6.94966	6.8192	6.80281	6.83558	7.13692	6.7624
gene-AYM39_RS03820	NZ_CP014360.1	833518	834291	+	protein_coding	AYM39_RS03820	AYM39_03815	.	.	WP_064020570.1	hypothetical protein	227.038	223.225	183.984	144.198	244.557	257.497	251.027	175.908	188.848	182.378	-1.27868	7.42407	0.555502	0.907351	-1.08101	7.199	0.242262	0.46036	-1.26229	7.43078	0.133559	0.196639	-1.06717	7.18952	0.856535	0.971922	7.5958	7.19438	7.26188	7.1503	7.5958	7.26188	7.19438	7.1503	7.1432	7.15741	7.57433	6.81443
gene-AYM39_RS12470	NZ_CP014360.1	2804520	2805107	-	protein_coding	AYM39_RS12470	AYM39_12460	.	.	WP_064021910.1	integrase arm-type DNA-binding domain-containing protein	246.561	265.498	241.244	151.994	262	239.492	250.746	194.955	208.639	201.797	-1.16367	7.23514	0.720151	0.954574	1.05299	6.8956	0.488184	0.704961	-1.39655	7.11701	0.0359368	0.0630777	-1.1402	7.02967	0.719371	0.932103	7.34675	7.03291	6.86579	6.94001	7.34675	6.86579	7.03291	6.94001	6.86785	7.01217	7.56875	6.49706
gene-AYM39_RS01890	NZ_CP014360.1	431570	432136	+	protein_coding	AYM39_RS01890	AYM39_01885	.	.	WP_054762395.1	YqgE/AlgH family protein	230.72	232.536	121.033	149.091	245.652	255.809	250.731	112.42	105.579	108.999	1.04224	6.43276	0.899015	0.992193	-1.04929	6.76979	0.467626	0.685532	1.32225	6.62041	0.0692274	0.111617	1.20939	6.60461	0.539889	0.857068	6.41396	6.47349	6.81482	6.74571	6.41396	6.81482	6.47349	6.74571	6.72092	6.77051	6.52928	6.41769
gene-AYM39_RS14855	NZ_CP014360.1	3363478	3364905	-	protein_coding	AYM39_RS14855	AYM39_14850	.	.	WP_064022279.1	circularly permuted type 2 ATP-grasp protein	245.229	239.868	17.2646	161.071	253.692	246.757	250.225	30.2819	25.3782	27.8301	2.42049	6.54261	0.0771277	0.417016	-1.00085	8.13266	0.991357	1	5.16243	7.39764	2.32114e-22	4.83733e-21	2.13345	7.68729	0.15062	0.561252	5.78159	6.46549	8.1369	8.13631	5.78159	8.1369	6.46549	8.13631	8.13289	8.13972	5.07994	7.85105
gene-AYM39_RS19870	NZ_CP014360.1	4472514	4473785	-	protein_coding	AYM39_RS19870	AYM39_19860	.	.	WP_082881027.1	MFS transporter	241.41	221.328	45.1281	153.801	238.958	261.003	249.98	42.0136	36.5102	39.2619	1.99434	6.67866	0.0809277	0.425637	-1.04773	7.93047	0.503242	0.716309	3.65449	7.32061	3.6385e-15	4.20607e-14	1.75049	7.54906	0.176621	0.588487	6.10779	6.94666	7.96796	7.90097	6.10779	7.96796	6.94666	7.90097	7.94407	7.85788	6.27471	7.61862
gene-AYM39_RS10140	NZ_CP014360.1	2249323	2249979	+	protein_coding	AYM39_RS10140	AYM39_10130	.	.	WP_064021563.1	(d)CMP kinase	295.294	274.102	75.6098	237.958	255.134	244.546	249.84	66.4392	55.16	60.7996	2.03835	6.3791	0.0523012	0.352299	1.17405	7.13248	0.0198974	0.0797418	2.35938	6.5319	9.29152e-08	4.49292e-07	1.36044	7.03888	0.411888	0.791502	5.78825	6.68299	7.02049	7.25089	5.78825	7.02049	6.68299	7.25089	7.28501	7.21677	6.06901	7.29697
gene-AYM39_RS06140	NZ_CP014360.1	1304944	1306329	-	protein_coding	AYM39_RS06140	AYM39_06130	.	.	WP_064020930.1	aspartate aminotransferase family protein	365.876	348.874	29.4029	118.799	254.906	244.714	249.81	56.5124	40.0925	48.3025	1.1958	6.65506	0.665349	0.943906	1.47416	8.39493	1.35957e-08	3.21017e-07	2.96737	7.51318	8.76107e-10	5.57968e-09	3.66197	7.99659	0.00423878	0.0814543	6.50805	6.57968	8.09144	8.65054	6.50805	8.09144	6.57968	8.65054	8.66546	8.63563	5.78806	7.37129
gene-AYM39_RS07035	NZ_CP014360.1	1518774	1519046	-	protein_coding	AYM39_RS07035	AYM39_07025	.	.	WP_064021066.1	transcriptional regulator	229.143	223.81	87.2744	131.508	254.099	245.154	249.626	94.1421	170.114	132.128	-1.4486	5.37887	0.25743	0.713902	-1.06908	5.69877	0.391016	0.621578	1.09471	5.68571	0.641253	0.721758	1.47987	5.39665	0.186344	0.599068	5.59005	5.11851	5.76793	5.67376	5.59005	5.76793	5.11851	5.67376	5.67142	5.67611	5.03214	5.20488
gene-AYM39_RS10135	NZ_CP014360.1	2248001	2249320	+	protein_coding	AYM39_RS10135	AYM39_10125	.	aroA	WP_064021562.1	3-phosphoshikimate 1-carboxyvinyltransferase	314.605	296.701	78.8204	252.565	247.095	251.592	249.343	63.5875	49.9267	56.7571	2.30419	7.405	0.0618398	0.379022	1.26367	8.19293	0.000534812	0.00473859	2.52173	7.5016	3.58736e-08	1.83883e-07	1.38403	8.13653	0.443635	0.81041	6.67905	7.75446	8.01887	8.35522	6.67905	8.01887	7.75446	8.35522	8.37804	8.33239	7.12431	8.38461
gene-AYM39_RS12400	NZ_CP014360.1	2788302	2789051	-	protein_coding	AYM39_RS12400	AYM39_12390	.	sufC	WP_064021900.1	Fe-S cluster assembly ATPase SufC	210.07	198.535	16.9265	140.552	293.523	204.37	248.947	16.8619	19.507	18.1845	3.29092	5.33218	0.012535	0.167599	-1.18567	7.08363	0.105965	0.26848	7.91928	6.39357	6.45512e-27	1.84866e-25	2.02616	6.53629	0.12834	0.522183	4.28966	5.4474	7.18214	6.96567	4.28966	7.18214	5.4474	6.96567	6.98687	6.94448	4.162	6.73279
gene-AYM39_RS02025	NZ_CP014360.1	462461	463036	-	protein_coding	AYM39_RS02025	AYM39_02020	.	bamC	WP_064020298.1	outer membrane protein assembly factor BamC	277.748	247.512	153	214.101	245.423	251.628	248.526	119.162	97.4046	108.283	1.41165	6.68697	0.319446	0.765407	1.08887	6.87698	0.212041	0.423224	1.3176	6.63263	0.0836933	0.131789	1.01726	6.92502	0.958981	1	6.42058	6.92193	6.82489	6.94553	6.42058	6.82489	6.92193	6.94553	7.00878	6.88228	6.88667	6.95719
gene-AYM39_RS04435	NZ_CP014360.1	941280	941474	+	protein_coding	AYM39_RS04435	AYM39_04430	.	.	WP_054762152.1	hypothetical protein	216.215	246.87	152.848	150.162	227.246	269.592	248.419	115.063	99.8065	107.435	1.20325	4.99087	0.555432	0.907351	-1.03803	5.2276	0.695076	0.850108	1.32488	5.07517	0.0814682	0.128643	1.06226	5.15795	0.845276	0.967556	4.88316	5.13297	5.28141	5.22779	4.88316	5.28141	5.13297	5.22779	5.11584	5.33973	5.3463	4.91963
gene-AYM39_RS08700	NZ_CP014360.1	1903445	1903912	+	protein_coding	AYM39_RS08700	AYM39_08690	.	.	WP_064021333.1	peroxiredoxin	274.784	301.091	169.831	227.782	242.676	252.855	247.766	123.344	132.215	127.779	1.30205	6.5567	0.424521	0.851067	1.19973	6.64788	0.0102893	0.0483918	1.11623	6.43575	0.470813	0.565919	1.02808	6.75295	0.931523	0.993287	6.36685	6.74391	6.5237	6.78102	6.36685	6.5237	6.74391	6.78102	6.69647	6.86557	6.73901	6.74881
gene-AYM39_RS02125	NZ_CP014360.1	486028	486660	+	protein_coding	AYM39_RS02125	AYM39_02120	.	.	WP_064020317.1	carbonate dehydratase	219.851	219.067	199.97	155.536	240.609	254.652	247.63	196.885	146.945	171.915	-1.11472	7.14284	0.790849	0.968138	-1.09378	6.88142	0.174381	0.372333	-1.20987	7.08764	0.264194	0.349764	-1.18633	6.94385	0.620052	0.892764	7.2084	7.02028	6.95425	6.82599	7.2084	6.95425	7.02028	6.82599	6.80934	6.84263	7.40535	6.63521
gene-AYM39_RS01105	NZ_CP014360.1	255833	256540	+	protein_coding	AYM39_RS01105	AYM39_01100	.	.	WP_082880759.1	DUF2490 domain-containing protein	226.86	232.197	118.628	155.842	256.383	238.859	247.621	94.6408	91.5671	93.1039	1.23447	6.65487	0.5359	0.903652	-1.04645	7.07485	0.5205	0.726572	1.53081	6.83741	0.00768421	0.0163129	1.18492	6.92486	0.602989	0.883097	6.5064	6.80795	7.1142	7.05031	6.5064	7.1142	6.80795	7.05031	7.01444	7.08619	6.81786	6.79803
gene-AYM39_RS09060	NZ_CP014360.1	1977227	1977760	+	protein_coding	AYM39_RS09060	AYM39_09050	.	.	WP_157198135.1	hypothetical protein	211.931	220.08	175.543	220.132	258.374	236.627	247.501	191.751	242.053	216.902	-1.30245	7.12598	0.497466	0.885616	-1.11129	6.62613	0.145407	0.331857	-1.5187	7.03026	0.0110569	0.0225869	-1.29684	6.74742	0.41249	0.791755	7.3033	6.9318	6.70951	6.56009	7.3033	6.70951	6.9318	6.56009	6.514	6.60619	6.975	6.88861
gene-AYM39_RS09375	NZ_CP014360.1	2054756	2055136	+	protein_coding	AYM39_RS09375	AYM39_09365	.	sdhD	WP_064021438.1	succinate dehydrogenase, hydrophobic membrane anchor protein	297.592	269.07	166.358	188.683	230.029	264.877	247.453	156.059	112.028	134.044	1.11819	6.21389	0.731046	0.96096	1.18064	6.33658	0.0242798	0.0925928	1.05717	6.17373	0.738293	0.805823	1.11821	6.3734	0.71339	0.927967	6.1239	6.30139	6.22555	6.46396	6.1239	6.22555	6.30139	6.46396	6.51666	6.41126	6.4159	6.18687
gene-AYM39_RS15075	NZ_CP014360.1	3407405	3407851	-	protein_coding	AYM39_RS15075	AYM39_15070	.	.	WP_064022314.1	hypothetical protein	303.296	293.872	164.433	140.697	250.161	243.716	246.938	199.183	149.537	174.36	-1.32631	6.54923	0.416144	0.845463	1.24644	6.60789	0.00118136	0.00879873	-1.22998	6.596	0.214143	0.292468	1.34501	6.5603	0.353129	0.755298	6.73134	6.31204	6.45362	6.76858	6.73134	6.45362	6.31204	6.76858	6.77195	6.76522	6.62727	5.99681
gene-AYM39_RS10200	NZ_CP014360.1	2264400	2265161	+	protein_coding	AYM39_RS10200	AYM39_10190	.	.	WP_064021570.1	heme ABC transporter permease	221.738	214.847	46.4789	156.716	239.793	253.933	246.863	39.4833	54.2527	46.868	1.71378	6.05031	0.14468	0.570543	-1.09648	7.1425	0.165361	0.361239	3.04136	6.62947	3.9477e-11	2.97014e-10	1.61592	6.77048	0.192651	0.603941	5.61829	6.25035	7.2154	7.08361	5.61829	7.2154	6.25035	7.08361	7.08699	7.08024	5.58954	6.91115
gene-AYM39_RS03755	NZ_CP014360.1	814021	814860	+	protein_coding	AYM39_RS03755	AYM39_03750	.	.	WP_054761594.1	CBS domain-containing protein	233.478	218.215	126.16	278.67	240.191	251.717	245.954	133.069	145.727	139.398	1.17469	7.44188	0.700097	0.948927	-1.05629	7.3037	0.415104	0.644374	1.01573	7.33203	0.923111	0.952508	-1.22172	7.41544	0.593695	0.878291	7.3271	7.51347	7.35001	7.27134	7.3271	7.35001	7.51347	7.27134	7.30054	7.24213	7.15066	7.87627
gene-AYM39_RS00595	NZ_CP014360.1	141976	142566	-	protein_coding	AYM39_RS00595	AYM39_00590	.	.	WP_064020068.1	TIGR00730 family Rossman fold protein	248.17	230.183	94.0154	125.229	230.123	260.246	245.184	100.089	87.4377	93.7634	-1.02305	6.23009	0.944174	1	1.00612	6.83524	0.931171	0.978799	1.50075	6.57247	0.00984792	0.0203136	1.54616	6.56035	0.155834	0.565287	6.25599	6.2283	6.83971	6.84984	6.25599	6.83971	6.2283	6.84984	6.88444	6.81524	6.22833	6.22827
gene-AYM39_RS01770	NZ_CP014360.1	405863	406342	-	protein_coding	AYM39_RS01770	AYM39_01765	.	.	WP_064020256.1	lipoprotein signal peptidase	255.366	240.373	68.994	164.797	239.345	250.712	245.028	83.2896	48.3761	65.8328	1.42316	5.72059	0.308854	0.760228	1.04295	6.56168	0.53476	0.738039	2.12655	6.09885	6.3131e-05	0.000204404	1.56221	6.30647	0.164416	0.575161	5.41292	5.90889	6.54389	6.60393	5.41292	6.54389	5.90889	6.60393	6.62795	6.5799	5.49476	6.32303
gene-AYM39_RS21835	NZ_CP014361.1	66390	66800	-	protein_coding	AYM39_RS21835	AYM39_21825	.	.	WP_064023691.1	hypothetical protein	177.914	168.105	120.418	138.772	244.919	244.259	244.589	101.987	104.178	103.082	1.06297	5.9037	0.84429	0.983159	-1.37151	6.09534	1.37164e-05	0.000203635	1.3656	6.10409	0.0389171	0.0676076	-1.06754	5.8989	0.826467	0.96005	5.87757	5.96093	6.32042	5.87133	5.87757	6.32042	5.96093	5.87133	5.8925	5.85016	6.06374	5.85812
gene-AYM39_RS01785	NZ_CP014360.1	409712	410314	+	protein_coding	AYM39_RS01785	AYM39_01780	.	.	WP_064020259.1	nitroreductase family protein	221.326	215.098	163.236	146.806	238.245	250.34	244.292	172.854	164.718	168.786	-1.26572	6.96047	0.531206	0.902074	-1.0855	6.79725	0.212232	0.423323	-1.20163	6.99275	0.24225	0.324879	-1.03024	6.75886	0.927825	0.992159	7.12726	6.76418	6.8655	6.74828	7.12726	6.8655	6.76418	6.74828	6.74949	6.74708	7.04491	6.48345
gene-AYM39_RS23880	NZ_CP014360.1	2677956	2678123	-	protein_coding	AYM39_RS23880	.	.	.	WP_157198174.1	hypothetical protein	222.03	215.779	124.846	162.675	249.44	238.145	243.792	83.1682	120.641	101.904	1.18681	4.68443	0.578951	0.916249	-1.08021	4.95991	0.392974	0.623449	1.38683	4.81288	0.0555376	0.0927856	1.07784	4.85183	0.795179	0.951941	4.58323	4.83885	5.05071	4.94335	4.58323	5.05071	4.83885	4.94335	4.94453	4.94216	4.8542	4.8235
gene-AYM39_RS01285	NZ_CP014360.1	292181	293095	-	protein_coding	AYM39_RS01285	AYM39_01280	.	.	WP_082881055.1	DNA adenine methylase	198.057	202.885	90.9866	145.631	248.365	239.161	243.763	100.427	105.471	102.949	-1.05285	6.97141	0.890561	0.991942	-1.17922	7.33987	0.0164234	0.0691026	1.36361	7.25038	0.0490934	0.0831459	1.21716	7.08178	0.56219	0.865501	7.01642	6.93667	7.45997	7.22381	7.01642	7.45997	6.93667	7.22381	7.18731	7.26031	6.80528	7.06805
gene-AYM39_RS18115	NZ_CP014360.1	4067617	4067919	+	protein_coding	AYM39_RS18115	AYM39_18110	.	.	WP_054760620.1	hypothetical protein	192.506	176.244	96.2424	126.051	280.578	205.9	243.239	126.895	269.774	198.335	-2.11842	5.91178	0.028162	0.261144	-1.28288	5.69263	0.018319	0.0749169	-1.4044	6.12259	0.125447	0.186428	1.17408	5.39358	0.588903	0.876245	6.27696	5.30369	5.86263	5.52921	6.27696	5.86263	5.30369	5.52921	5.57254	5.48588	5.31558	5.2918
gene-AYM39_RS05205	NZ_CP014360.1	1100043	1100765	+	protein_coding	AYM39_RS05205	AYM39_05200	.	.	WP_064020780.1	class I SAM-dependent methyltransferase	279.299	279.811	177.24	243.588	254.242	231.859	243.05	142.19	145.176	143.683	1.22303	7.30175	0.613252	0.931845	1.18535	7.23871	0.0171716	0.0713713	-1.02626	7.13029	0.872057	0.913416	-1.05916	7.39792	0.873235	0.97738	7.15691	7.44537	7.11692	7.36298	7.15691	7.11692	7.44537	7.36298	7.34241	7.38355	7.42296	7.46778
gene-AYM39_RS18965	NZ_CP014360.1	4250927	4252543	-	protein_coding	AYM39_RS18965	AYM39_18955	.	.	WP_064022893.1	DNA polymerase III subunit gamma/tau	212.383	224.849	43.9764	122.141	233.783	251.667	242.725	49.5745	68.8959	59.2352	1.12016	7.11374	0.787183	0.968138	-1.07561	8.21578	0.296279	0.525863	2.36306	7.78101	4.97036e-07	2.21298e-06	1.95987	7.75754	0.100839	0.485834	7.02157	7.10614	8.27102	8.16516	7.02157	8.27102	7.10614	8.16516	8.10486	8.22546	6.58003	7.63226
gene-AYM39_RS12580	NZ_CP014360.1	2820246	2820332	-	tRNA	AYM39_RS12580	AYM39_12570	.	.	.	tRNA-Leu	196.763	238.581	35.9509	87.8008	267.877	215.979	241.928	26.9622	41.6553	34.3087	1.47426	2.39731	0.297164	0.747372	-1.07606	4.00992	0.584922	0.777386	4.12571	3.46889	9.16785e-11	6.50097e-10	2.57607	3.44038	0.00256432	0.0597305	2.3203	2.73933	4.12394	4.02369	2.3203	4.12394	2.73933	4.02369	3.87507	4.17232	2.36852	3.11014
gene-AYM39_RS02660	NZ_CP014360.1	591070	591633	-	protein_coding	AYM39_RS02660	AYM39_02655	.	.	WP_064020398.1	Uma2 family endonuclease	229.699	231.872	81.2269	170.35	242.303	241.26	241.782	104.881	128.987	116.934	-1.14383	6.39961	0.68777	0.947618	-1.01579	6.73325	0.817884	0.918728	1.19241	6.62612	0.265711	0.351668	1.34156	6.52601	0.355765	0.756342	6.49974	6.27716	6.75557	6.73292	6.49974	6.75557	6.27716	6.73292	6.707	6.75884	5.95401	6.60031
gene-AYM39_RS18950	NZ_CP014360.1	4249634	4249978	-	protein_coding	AYM39_RS18950	AYM39_18940	.	.	WP_064022892.1	histidine triad nucleotide-binding protein	228.183	222.861	86.1258	109.721	226.124	257.329	241.726	88.6846	78.1992	83.4419	-1.01623	5.29454	0.965503	1	-1.03884	6.0082	0.615476	0.79956	1.66148	5.72574	0.0012404	0.0031374	1.62757	5.67353	0.0943703	0.4733	5.329	5.3106	6.05165	5.99955	5.329	6.05165	5.3106	5.99955	5.99724	6.00186	5.34195	5.27925
gene-AYM39_RS19815	NZ_CP014360.1	4460556	4461476	-	protein_coding	AYM39_RS19815	AYM39_19805	.	xerC	WP_064023017.1	tyrosine recombinase XerC	181.851	193.098	133.443	158.69	237.6	245.397	241.498	151.265	136.846	144.055	-1.16969	7.39415	0.697553	0.948654	-1.24822	7.29799	0.0012401	0.00911392	-1.03768	7.47627	0.816466	0.870805	-1.10724	7.20475	0.769802	0.948945	7.50595	7.28173	7.45602	7.13661	7.50595	7.45602	7.28173	7.13661	7.07439	7.19882	7.36304	7.20042
gene-AYM39_RS20915	NZ_CP014360.1	4713435	4714733	+	protein_coding	AYM39_RS20915	AYM39_20905	.	.	WP_064023181.1	NAD(P)/FAD-dependent oxidoreductase	270.558	263.464	176.548	202.156	246.625	235.912	241.269	175.082	169.251	172.166	-1.07499	8.20345	0.870275	0.98774	1.14057	8.04239	0.0586304	0.176687	-1.23976	8.10724	0.173784	0.244947	-1.01116	8.1421	0.977422	1	8.25761	8.15019	7.94822	8.13829	8.25761	7.94822	8.15019	8.13829	8.13808	8.13849	8.25893	8.04145
gene-AYM39_RS02765	NZ_CP014360.1	611234	611581	+	protein_coding	AYM39_RS02765	AYM39_02760	.	.	WP_064020416.1	DUF2782 domain-containing protein	245.65	265.463	105.738	191.455	251.843	227.81	239.826	91.4369	123.037	107.237	1.13825	5.76996	0.68302	0.947618	1.09911	6.10815	0.241248	0.45981	1.29285	5.87162	0.117155	0.175693	1.24582	6.02493	0.4695	0.823108	5.68265	5.86116	6.05395	6.18865	5.68265	6.05395	5.86116	6.18865	6.11435	6.26294	5.64356	6.07876
gene-AYM39_RS17730	NZ_CP014360.1	3990490	3991398	+	protein_coding	AYM39_RS17730	AYM39_17725	.	cysD	WP_064022719.1	sulfate adenylyltransferase subunit CysD	247.258	250.429	53.7379	172.176	262.884	216.7	239.792	48.0204	69.843	58.9317	1.51966	6.52571	0.269571	0.721802	1.06859	7.47122	0.417833	0.647114	2.35416	6.9415	2.21029e-06	9.10154e-06	1.65312	7.20129	0.197216	0.611044	6.18645	6.67183	7.4206	7.52441	6.18645	7.4206	6.67183	7.52441	7.496	7.55282	6.04513	7.29853
gene-AYM39_RS05090	NZ_CP014360.1	1071323	1071589	-	protein_coding	AYM39_RS05090	AYM39_05085	.	yhbY	WP_054763109.1	ribosome assembly RNA-binding protein YhbY	222.419	228.84	68.5633	149.086	245.466	232.476	238.971	70.6654	102.552	86.6087	1.0215	5.00137	0.955611	1	-1.02683	5.63259	0.743511	0.87606	1.59776	5.36693	0.00567139	0.0124261	1.51831	5.34497	0.182277	0.59503	5.00098	5.00758	5.67445	5.63701	5.00098	5.67445	5.00758	5.63701	5.59791	5.67611	4.66518	5.34997
gene-AYM39_RS14850	NZ_CP014360.1	3362543	3363484	-	protein_coding	AYM39_RS14850	AYM39_14845	.	.	WP_064022278.1	alpha-E domain-containing protein	233.548	236.483	24.8046	226.331	247.054	230.849	238.952	61.0625	48.873	54.9677	1.72658	6.59677	0.272047	0.724834	1.01381	7.47738	0.848238	0.937611	2.49666	6.96141	5.42555e-08	2.70912e-07	1.46728	7.23763	0.443068	0.809707	6.15398	6.37348	7.47253	7.49355	6.15398	7.47253	6.37348	7.49355	7.46532	7.52177	5.00488	7.74209
gene-AYM39_RS00830	NZ_CP014360.1	188777	189898	+	protein_coding	AYM39_RS00830	AYM39_00825	.	.	WP_064020105.1	glutamate 5-kinase	184.873	187.949	38.6989	120.201	215.806	261.932	238.869	39.086	34.6921	36.8891	1.70475	6.26192	0.141249	0.564869	-1.24059	7.56891	0.00368103	0.0218159	3.71356	7.06949	6.65415e-15	7.53515e-14	1.75744	7.05585	0.134845	0.537236	5.8421	6.48161	7.71711	7.412	5.8421	7.71711	6.48161	7.412	7.38091	7.44309	5.87793	7.08528
gene-AYM39_RS19325	NZ_CP014360.1	4336210	4336935	-	protein_coding	AYM39_RS19325	AYM39_19315	.	lptB	WP_054761372.1	LPS export ABC transporter ATP-binding protein	233.024	217.85	99.0877	152.329	206.019	271.614	238.817	110.697	79.4982	95.0976	1.09277	6.62989	0.800064	0.970396	-1.02571	7.06938	0.764244	0.888532	1.43723	6.85311	0.04437	0.0757824	1.28375	6.88258	0.446332	0.813328	6.55342	6.69894	7.08563	7.05979	6.55342	7.08563	6.69894	7.05979	7.08878	7.03081	6.59656	6.80132
gene-AYM39_RS03670	NZ_CP014360.1	800332	800829	+	protein_coding	AYM39_RS03670	AYM39_03665	.	ruvC	WP_054763221.1	crossover junction endodeoxyribonuclease RuvC	239.983	252.427	44.7029	122.539	233.989	242.498	238.244	58.571	73.5799	66.0754	1.01249	5.5026	0.976662	1	1.06647	6.59081	0.351168	0.582848	2.0806	6.12192	3.52886e-06	1.39987e-05	2.18808	6.18067	0.0192269	0.221684	5.51108	5.44565	6.55652	6.64708	5.51108	6.55652	5.44565	6.64708	6.5918	6.70236	4.93728	5.95402
gene-AYM39_RS01375	NZ_CP014360.1	312097	312483	-	protein_coding	AYM39_RS01375	AYM39_01370	.	hisI	WP_054761480.1	phosphoribosyl-AMP cyclohydrolase	304.719	272.957	111.246	250.894	221.374	255.042	238.208	87.7565	56.533	72.1448	2.01962	5.85882	0.0382588	0.301119	1.25019	6.34955	0.00255577	0.0164183	1.88586	5.80526	0.000356473	0.000998349	1.17086	6.39251	0.616948	0.892235	5.25595	6.24062	6.19357	6.51336	5.25595	6.19357	6.24062	6.51336	6.57274	6.45399	5.86587	6.61537
gene-AYM39_RS00670	NZ_CP014360.1	154314	155015	-	protein_coding	AYM39_RS00670	AYM39_00665	.	.	WP_064020080.1	hypothetical protein	251.377	228.352	260.382	157.779	231.922	244.208	238.065	410.128	322.364	366.246	-1.98459	8.04614	0.144945	0.570543	1.03855	7.06459	0.579721	0.772912	-2.67878	7.91203	4.49561e-09	2.57165e-08	-1.29907	7.29248	0.499483	0.839274	8.44799	7.36818	7.04606	7.09965	8.44799	7.04606	7.36818	7.09965	7.14921	7.05009	7.93284	6.80352
gene-AYM39_RS03655	NZ_CP014360.1	797266	798849	+	protein_coding	AYM39_RS03655	AYM39_03650	.	.	WP_064020544.1	phosphoglycerate dehydrogenase	221.277	226.519	48.6094	147.405	231.194	244.781	237.987	50.4786	42.8767	46.6776	1.6634	7.07456	0.225745	0.685463	-1.03014	8.1882	0.663209	0.831121	2.92761	7.63898	6.39908e-11	4.67196e-10	1.70948	7.83151	0.197389	0.611044	6.66581	7.28313	8.21342	8.17032	6.66581	8.21342	7.28313	8.17032	8.13419	8.20645	6.69364	7.87262
gene-AYM39_RS12010	NZ_CP014360.1	2712017	2712835	-	protein_coding	AYM39_RS12010	AYM39_12000	.	.	WP_064023498.1	hypothetical protein	280.364	269.738	716.279	437.636	236.464	239.482	237.973	629.98	411.518	520.749	-1.02412	9.17169	0.961552	1	1.19162	7.391	0.0085723	0.042094	-3.8129	8.52231	1.71617e-12	1.53281e-11	-3.12386	8.55484	0.00925782	0.132971	9.15456	9.04992	7.26679	7.51825	9.15456	7.26679	9.04992	7.51825	7.5267	7.50979	9.61106	8.48878
gene-AYM39_RS15070	NZ_CP014360.1	3407026	3407349	-	protein_coding	AYM39_RS15070	AYM39_15065	.	.	WP_064022313.1	hypothetical protein	246.887	246.93	141.963	130.979	223.895	251.527	237.711	180.996	132.98	156.988	-1.34281	5.92817	0.361382	0.800987	1.07184	5.97198	0.353461	0.58371	-1.15271	6.02573	0.394363	0.489261	1.25054	5.86972	0.46331	0.822324	6.12071	5.69991	5.93924	6.03914	6.12071	5.93924	5.69991	6.03914	6.01994	6.05834	5.9597	5.44011
gene-AYM39_RS14480	NZ_CP014360.1	3274165	3275760	+	protein_coding	AYM39_RS14480	AYM39_14475	.	.	WP_064022223.1	LysM peptidoglycan-binding domain-containing protein	258.478	242.095	82.3662	330.403	252.696	222.238	237.467	102.371	140.025	121.198	1.33286	8.26455	0.561076	0.909316	1.08515	8.27956	0.280672	0.507702	1.13144	8.134	0.472454	0.567431	-1.08607	8.39815	0.854567	0.97106	8.03168	8.25204	8.21876	8.34071	8.03168	8.21876	8.25204	8.34071	8.36849	8.31294	7.45956	9.04452
gene-AYM39_RS09940	NZ_CP014360.1	2203561	2203878	+	protein_coding	AYM39_RS09940	AYM39_09930	.	.	WP_082880880.1	hypothetical protein	154.516	160.882	152.163	128.112	273.193	201.499	237.346	218.086	656.762	437.424	-3.58805	6.9149	0.00406863	0.0824687	-1.46178	5.64727	0.000332252	0.00313135	-3.17192	6.94544	4.30062e-05	0.000144188	-1.29327	5.54657	0.404842	0.785786	7.36918	5.70715	5.8969	5.3781	7.36918	5.8969	5.70715	5.3781	5.33077	5.42543	6.03169	5.3826
gene-AYM39_RS01560	NZ_CP014360.1	352663	353274	-	protein_coding	AYM39_RS01560	AYM39_01555	.	.	WP_064020218.1	YihA family ribosome biogenesis GTP-binding protein	187.51	214.005	118.147	133.552	236.708	237.862	237.285	158.647	181.815	170.231	-1.59611	6.85407	0.193627	0.643827	-1.14475	6.74079	0.0671785	0.195416	-1.24519	7.00069	0.165893	0.235874	1.11911	6.56144	0.71737	0.931113	7.1578	6.48675	6.8455	6.64741	7.1578	6.8455	6.48675	6.64741	6.53384	6.76097	6.60384	6.36966
gene-AYM39_RS12365	NZ_CP014360.1	2782892	2783332	+	protein_coding	AYM39_RS12365	AYM39_12355	.	.	WP_054760685.1	hypothetical protein	211.098	204.178	181.689	124.905	215.852	258.043	236.948	118.87	126.614	122.742	1.09477	6.27748	0.793442	0.968138	-1.10569	6.28887	0.185717	0.389971	1.10997	6.28823	0.497587	0.591217	-1.09025	6.27874	0.789619	0.950981	6.22507	6.27965	6.36995	6.23104	6.22507	6.36995	6.27965	6.23104	6.23565	6.22644	6.75054	5.80875
gene-AYM39_RS06960	NZ_CP014360.1	1502640	1503017	+	protein_coding	AYM39_RS06960	AYM39_06950	.	.	WP_064021054.1	DUF4845 domain-containing protein	214.413	197.733	79.0936	149.989	249.801	223.972	236.887	54.2313	48.2917	51.2615	1.82323	5.23524	0.0573748	0.36786	-1.11616	6.06263	0.167751	0.363768	2.65409	5.62139	1.38757e-09	8.50749e-09	1.30563	5.80313	0.375596	0.77044	4.77566	5.60015	6.15365	6.00014	4.77566	6.15365	5.60015	6.00014	6.03858	5.96171	5.35064	5.84965
gene-AYM39_RS21140	NZ_CP014360.1	4758289	4758681	+	protein_coding	AYM39_RS21140	AYM39_21130	.	.	WP_064023216.1	rhodanese-like domain-containing protein	203.271	209.527	86.14	147.936	235.812	237.181	236.497	103.804	117.487	110.646	-1.14826	5.79883	0.656447	0.943643	-1.11061	6.11865	0.149441	0.33717	1.23176	6.0546	0.171676	0.24262	1.27248	5.87864	0.420198	0.796779	5.91187	5.70553	6.20874	6.05868	5.91187	6.20874	5.70553	6.05868	6.01806	6.09929	5.52577	5.88529
gene-AYM39_RS14080	NZ_CP014360.1	3183833	3184462	+	protein_coding	AYM39_RS14080	AYM39_14075	.	eda	WP_064023535.1	bifunctional 4-hydroxy-2-oxoglutarate aldolase/2-dehydro-3-deoxy-phosphogluconate aldolase	311.471	305.184	149.377	315.382	248.007	224.866	236.436	103.282	73.0767	88.1796	2.13174	6.89834	0.0477191	0.335166	1.34367	7.10148	4.0305e-05	0.000505407	1.53871	6.60079	0.0123368	0.0248246	-1.03009	7.32	0.936531	0.994714	6.24187	7.31074	6.88015	7.30595	6.24187	6.88015	7.31074	7.30595	7.30132	7.31058	6.98061	7.64087
gene-AYM39_RS03335	NZ_CP014360.1	728552	729871	-	protein_coding	AYM39_RS03335	AYM39_03330	.	hslU	WP_064020500.1	ATP-dependent protease ATPase subunit HslU	274.179	277.138	70.4575	233.725	236.071	236.797	236.434	68.5324	98.6333	83.5828	1.4391	7.51924	0.422178	0.851066	1.20237	8.07684	0.00679851	0.0353379	1.63263	7.63027	0.00443109	0.00996939	1.36305	7.99758	0.465314	0.823108	7.21978	7.61842	7.94253	8.20728	7.21978	7.94253	7.61842	8.20728	8.18025	8.2343	6.96372	8.27312
gene-AYM39_RS01605	NZ_CP014360.1	364490	367126	+	protein_coding	AYM39_RS01605	AYM39_01600	.	.	WP_064020226.1	UPF0182 family protein	242.994	236.471	171.495	152.464	233.31	239.388	236.349	137.105	125.112	131.108	1.06357	8.92834	0.894297	0.992032	1.04593	8.96764	0.499371	0.71304	1.03657	8.90945	0.822052	0.875081	1.01946	8.98584	0.963409	1	8.8831	8.94513	8.93732	9.00199	8.8831	8.93732	8.94513	9.00199	9.00225	9.00174	9.23621	8.65405
gene-AYM39_RS04670	NZ_CP014360.1	986430	986687	+	protein_coding	AYM39_RS04670	AYM39_04665	.	.	WP_064023371.1	hypothetical protein	210.518	199.052	43.5001	50.9903	201.018	270.454	235.736	41.1112	55.1457	48.1284	-1.20283	3.97197	0.539323	0.903652	-1.11491	5.50383	0.25814	0.480254	2.82842	5.04707	6.60951e-09	3.70918e-08	3.04577	4.83915	0.000141654	0.00795773	4.15111	3.90867	5.59195	5.45134	4.15111	5.59195	3.90867	5.45134	5.47188	5.43079	3.99475	3.82258
gene-AYM39_RS14620	NZ_CP014360.1	3303252	3304325	-	protein_coding	AYM39_RS14620	AYM39_14615	.	.	WP_064022245.1	hypothetical protein	198.449	217.671	442.315	323.375	251.837	219.579	235.708	453.435	589.88	521.657	-1.55817	9.29151	0.356314	0.797652	-1.09904	7.57109	0.232075	0.44896	-3.83422	8.90808	1.67873e-14	1.81753e-13	-2.70542	8.39021	0.0181627	0.213292	9.56746	8.87528	7.63858	7.50542	9.56746	7.63858	8.87528	7.50542	7.41983	7.59101	9.3071	8.44345
gene-AYM39_RS11000	NZ_CP014360.1	2484036	2485217	-	protein_coding	AYM39_RS11000	AYM39_10990	.	.	WP_064021692.1	pyridoxal phosphate-dependent aminotransferase	331.31	312.957	54.9461	193.588	250.765	220.325	235.545	47.456	52.5762	50.0161	1.95558	6.90021	0.10422	0.476099	1.40818	8.04264	6.41588e-06	0.000101715	2.71577	7.23438	1.43775e-09	8.77879e-09	1.95476	7.86479	0.119187	0.509175	6.34951	7.14714	7.77552	8.27197	6.34951	7.77552	7.14714	8.27197	8.29363	8.2503	6.45066	7.84361
gene-AYM39_RS12305	NZ_CP014360.1	2769369	2769587	-	protein_coding	AYM39_RS12305	AYM39_12295	.	.	WP_054763020.1	Nif11-like leader peptide family natural product precursor	254.763	266.092	107.534	140.682	230.82	239.565	235.193	136.914	123.191	130.053	-1.25169	5.1377	0.46097	0.870292	1.14273	5.44259	0.100675	0.258621	1.03835	5.31902	0.811143	0.867464	1.48635	5.27903	0.180432	0.59503	5.31477	5.00324	5.37253	5.55947	5.31477	5.37253	5.00324	5.55947	5.50979	5.60915	5.01584	4.99064
gene-AYM39_RS08715	NZ_CP014360.1	1906328	1907455	+	protein_coding	AYM39_RS08715	AYM39_08705	.	.	WP_064021335.1	sodium ion-translocating decarboxylase subunit beta	250.776	234.378	100.637	184.195	225.813	244.536	235.174	91.4992	74.9647	83.232	1.39888	7.26789	0.407786	0.841793	1.06374	7.74787	0.366553	0.596892	1.62191	7.39891	0.00289205	0.00683954	1.2341	7.64827	0.578576	0.869008	7.00506	7.47711	7.70795	7.79688	7.00506	7.70795	7.47711	7.79688	7.82615	7.7676	7.24919	7.70503
[truncated: 3,575 more rows]
[truncated: 30 more columns]
