# Supplementary material for: RegB/A-dependent redox regulation links iron uptake to methanol metabolism in Methylomonas sp. DH-1
Source: Appl Environ Microbiol. 2026 May 19;92(6):e00495-26. doi: 10.1128/aem.00495-26 (PMC13274454; doi:10.1128/aem.00495-26)
Supplement: Table S6 — RNA-Seq (final candidates). [file aem.00495-26-s0003.xlsx]

## Sheet: 1st criteria
Table S6: RNA-Seq (1st criteria)
Type	Genes	Protein_ID	Product	fold change (DH-1 under methanol / DH-1 under methane)	p-value
protein_coding	AYM39_03125	WP_064020471.1	TonB-dependent siderophore receptor	360.36	6.16456e-146
protein_coding	AYM39_03230	WP_064020485.1	hypothetical protein	194.65	2.85211e-133
protein_coding	AYM39_03220	WP_082880782.1	energy transducer TonB	187.449	7.64611e-119
protein_coding	AYM39_03215	WP_054763635.1	MotA/TolQ/ExbB proton channel family protein	162.05	1.16422e-120
protein_coding	AYM39_03210	WP_054763634.1	biopolymer transporter ExbD	150.957	1.88453e-107
protein_coding	AYM39_03135	WP_064020472.1	hypothetical protein	87.8811	1.42218e-93
protein_coding	AYM39_03205	WP_064020484.1	TonB-dependent siderophore receptor	79.1798	2.24031e-113
protein_coding	AYM39_14450	WP_064022219.1	TonB-dependent receptor	55.402	5.95001e-81
protein_coding	AYM39_03200	WP_064020483.1	PepSY domain-containing protein	54.5488	2.67614e-70
protein_coding	AYM39_03175	WP_064020480.1	hemin-degrading factor	53.1325	1.23472e-86
protein_coding	AYM39_03225	WP_054763631.1	hemin uptake protein HemP	52.2968	1.1129e-62
protein_coding	AYM39_03170	WP_064020479.1	pyridoxamine 5'-phosphate oxidase	52.0337	2.34662e-84
protein_coding	AYM39_03190	WP_064023349.1	TonB-dependent hemoglobin/transferrin/lactoferrin family receptor	39.6533	5.32032e-79
protein_coding	AYM39_03140	WP_064020473.1	hypothetical protein	36.5177	8.24849e-76
protein_coding	AYM39_03185	WP_064020482.1	hypothetical protein	34.9516	2.67844e-40
protein_coding	AYM39_03195	WP_064023350.1	hypothetical protein	34.5493	1.69895e-59
protein_coding	AYM39_03165	WP_064020478.1	hemin ABC transporter substrate-binding protein	28.4272	6.20496e-66
protein_coding	AYM39_03120	WP_064020470.1	peptidase	28.0373	1.29268e-68
protein_coding	AYM39_08525	WP_064021311.1	hypothetical protein	26.5594	2.77797e-59
protein_coding	AYM39_11020	WP_064021696.1	Fe(2+) transporter permease subunit FeoB	23.4194	1.27393e-63
protein_coding	AYM39_03180	WP_064020481.1	hypothetical protein	22.5326	1.09267e-43
protein_coding	AYM39_07490	WP_064021143.1	ABC-F family ATPase	20.7907	1.87481e-60
protein_coding	AYM39_01455	WP_064020202.1	CerR family C-terminal domain-containing protein	19.7334	1.62435e-39
protein_coding	AYM39_00600	WP_064023305.1	hypothetical protein	19.7253	1.74397e-43
protein_coding	AYM39_11015	WP_054760878.1	sugar metabolism transcriptional regulator	19.1743	4.54999e-40
protein_coding	AYM39_03160	WP_064020477.1	iron ABC transporter permease	19.0379	2.06885e-53
protein_coding	AYM39_03155	WP_064020476.1	heme ABC transporter ATP-binding protein	18.9078	4.84867e-54
protein_coding	AYM39_16990	WP_064023583.1	(2Fe-2S)-binding protein	18.584	4.37082e-53
protein_coding	AYM39_03115	WP_064020469.1	Fe2+-dependent dioxygenase	16.8039	5.49183e-51
protein_coding	AYM39_08095	WP_157198122.1	hypothetical protein	15.4513	2.45862e-12
protein_coding	AYM39_16385	WP_064022508.1	hypothetical protein	13.6682	1.74943e-42
protein_coding	AYM39_13910	WP_064022141.1	DUF2309 domain-containing protein	12.4428	1.23193e-44
protein_coding	AYM39_06290	WP_082880823.1	efflux RND transporter periplasmic adaptor subunit	10.7307	1.65779e-40
protein_coding	AYM39_17590	WP_064022701.1	DEAD/DEAH box helicase	10.4226	1.61506e-39
tRNA	AYM39_07195	.	tRNA-Thr	9.41647	2.72425e-11
protein_coding	AYM39_13905	WP_064022140.1	SulP family inorganic anion transporter	8.97174	1.09967e-35
protein_coding	AYM39_12385	WP_064021899.1	Fe-S cluster assembly protein SufD	8.90818	2.82609e-30
protein_coding	AYM39_19130	WP_157198240.1	DUF1566 domain-containing protein	8.70491	5.0673e-21
protein_coding	AYM39_10150	WP_054759661.1	esterase family protein	8.64267	7.7923e-17
protein_coding	AYM39_10440	WP_064021607.1	ABC transporter substrate-binding protein	8.58077	1.63489e-22
protein_coding	AYM39_11025	WP_054760881.1	ferrous iron transport protein A	8.44778	1.18199e-16
protein_coding	AYM39_08145	WP_064021249.1	biotin synthase BioB	8.40813	6.79969e-34
protein_coding	AYM39_19125	WP_082881016.1	DUF1566 domain-containing protein	8.30869	1.19942e-18
protein_coding	AYM39_08345	WP_064021281.1	hypothetical protein	8.29169	2.12825e-29
tRNA	AYM39_04335	.	tRNA-Lys	7.94198	2.86149e-07
protein_coding	AYM39_12390	WP_064021900.1	Fe-S cluster assembly ATPase SufC	7.91928	6.45512e-27
protein_coding	.	WP_157198178.1	hypothetical protein	7.75798	4.13026e-09
protein_coding	AYM39_02940	WP_064020440.1	hypothetical protein	7.43936	1.43201e-32
protein_coding	AYM39_19120	WP_064022918.1	hypothetical protein	7.03264	5.44657e-11
tRNA	AYM39_13045	.	tRNA-Phe	6.96717	1.36175e-10
protein_coding	AYM39_21250	WP_064023238.1	phosphatase PAP2 family protein	6.88934	1.22987e-26
protein_coding	AYM39_06070	WP_064020922.1	aminodeoxychorismate lyase	6.69367	7.0044e-26
protein_coding	AYM39_06625	WP_064021009.1	phosphate acyltransferase PlsX	6.25891	2.25529e-27
protein_coding	AYM39_16400	WP_082881107.1	TonB-dependent receptor	6.17836	1.02046e-26
protein_coding	AYM39_01755	WP_082880766.1	hypothetical protein	6.13046	6.92681e-27
protein_coding	AYM39_06285	WP_064020954.1	multidrug efflux RND transporter permease subunit	6.04368	4.38743e-21
protein_coding	AYM39_06150	WP_064023399.1	adenosyl-hopene transferase HpnH	5.97223	7.63429e-28
protein_coding	AYM39_04460	WP_064020666.1	2-C-methyl-D-erythritol 4-phosphate cytidylyltransferase	5.8224	2.72476e-19
protein_coding	AYM39_14360	WP_064022203.1	nitrogen regulation protein NR(II)	5.76375	7.13681e-23
protein_coding	AYM39_19030	WP_064022903.1	citrate (Si)-synthase	5.73687	5.82568e-26
protein_coding	AYM39_06065	WP_064020921.1	beta-ketoacyl-ACP synthase II	5.71106	5.3068e-24
protein_coding	AYM39_17900	WP_064022736.1	50S ribosomal protein L10	5.69994	2.04124e-23
protein_coding	AYM39_10595	WP_054761407.1	helix-turn-helix domain-containing protein	5.61197	2.48939e-24
protein_coding	AYM39_10145	WP_064021564.1	deacetylase	5.56353	5.78798e-23
protein_coding	.	WP_157198242.1	hypothetical protein	5.54883	1.75098e-09
protein_coding	AYM39_16145	WP_064022474.1	trigger factor	5.40178	8.61947e-17
protein_coding	AYM39_05800	WP_064023396.1	bifunctional diguanylate cyclase/phosphodiesterase	5.40088	1.32838e-19
protein_coding	AYM39_22040	WP_082889643.1	TolC family protein	5.39838	1.05332e-21
protein_coding	AYM39_06170	WP_064020937.1	1-deoxy-D-xylulose-5-phosphate synthase	5.36064	1.94854e-12
protein_coding	.	WP_157198177.1	hypothetical protein	5.34229	1.89694e-11
protein_coding	AYM39_03110	WP_064020468.1	J domain-containing protein	5.24689	5.61279e-17
protein_coding	AYM39_06620	WP_054763471.1	ketoacyl-ACP synthase III	5.23267	3.64495e-23
protein_coding	AYM39_19110	WP_064022916.1	alpha/beta hydrolase	5.22844	2.34906e-07
protein_coding	AYM39_05820	WP_157198100.1	hypothetical protein	5.18924	1.94831e-22
protein_coding	AYM39_08150	WP_064021250.1	8-amino-7-oxononanoate synthase	5.18716	1.71867e-21
protein_coding	AYM39_17160	WP_064022627.1	ABC transporter substrate-binding protein	5.18562	4.94767e-21
protein_coding	AYM39_14850	WP_064022279.1	circularly permuted type 2 ATP-grasp protein	5.16243	2.32114e-22
protein_coding	AYM39_06175	WP_064020938.1	(2E,6E)-farnesyl diphosphate synthase	5.11882	4.68828e-22
protein_coding	.	WP_157198179.1	hypothetical protein	5.07501	3.36975e-17
protein_coding	AYM39_00430	WP_064020045.1	ATP-binding protein	5.07213	4.16342e-21
protein_coding	AYM39_07200	WP_064021093.1	exosortase family protein XrtM	5.03086	3.84572e-21
protein_coding	AYM39_19115	WP_064022917.1	hypothetical protein	4.9517	4.04213e-13
protein_coding	AYM39_14880	WP_064022285.1	hypothetical protein	4.91983	1.38511e-20
protein_coding	AYM39_15675	WP_064022401.1	iron-sulfur cluster assembly accessory protein	4.91216	3.65591e-19
protein_coding	AYM39_20735	WP_064023154.1	hypothetical protein	4.86317	1.76291e-12
protein_coding	AYM39_03485	WP_064020522.1	chaperonin GroEL	4.83378	1.03594e-18
protein_coding	AYM39_12715	WP_064021950.1	elongation factor Ts	4.7518	1.47082e-20
protein_coding	AYM39_03480	WP_054760220.1	co-chaperone GroES	4.73026	5.22549e-11
protein_coding	AYM39_02930	WP_054760052.1	2,3,4,5-tetrahydropyridine-2,6-dicarboxylate N-succinyltransferase	4.71991	1.49066e-20
protein_coding	AYM39_17895	WP_064022735.1	50S ribosomal protein L7/L12	4.65023	3.90222e-19
protein_coding	AYM39_21160	WP_064023221.1	sulfite exporter TauE/SafE family protein	4.63831	1.12949e-17
protein_coding	AYM39_12395	WP_064021901.1	Fe-S cluster assembly protein SufB	4.60491	6.49159e-20
protein_coding	AYM39_10600	WP_064021630.1	class 1 fructose-bisphosphatase	4.58687	5.63588e-21
protein_coding	AYM39_15680	WP_064022402.1	cysteine desulfurase	4.54026	6.27459e-21
protein_coding	AYM39_19600	WP_064023625.1	hypothetical protein	4.52249	1.22519e-20
protein_coding	AYM39_07465	WP_064021139.1	3-isopropylmalate dehydrogenase	4.52049	3.78618e-18
protein_coding	AYM39_19595	WP_064022988.1	SDR family oxidoreductase	4.51087	2.79636e-15
protein_coding	AYM39_17420	WP_064022675.1	membrane protein insertase YidC	4.50031	1.23369e-18
protein_coding	AYM39_11330	WP_064021739.1	lipoprotein-releasing ABC transporter permease subunit	4.49726	7.83546e-20
protein_coding	.	WP_064040978.1	hypothetical protein	4.47895	6.09276e-11
protein_coding	AYM39_07060	WP_064021072.1	nucleotidyltransferase family protein	4.47175	5.74531e-14
protein_coding	AYM39_14345	WP_064023541.1	porin	4.47072	1.57503e-18
protein_coding	AYM39_12375	WP_064021897.1	cysteine desulfurase	4.45773	5.04865e-17
protein_coding	AYM39_06075	WP_064023397.1	endolytic transglycosylase MltG	4.39095	1.3996e-17
protein_coding	AYM39_02205	WP_064020330.1	TolC family protein	4.35795	2.08649e-19
protein_coding	AYM39_08160	WP_064021252.1	malonyl-ACP O-methyltransferase BioC	4.34524	2.86884e-16
protein_coding	AYM39_14355	WP_064022202.1	exodeoxyribonuclease III	4.3332	1.13475e-14
protein_coding	AYM39_10200	WP_054759639.1	cytochrome c maturation protein CcmE	4.30896	1.19645e-17
protein_coding	AYM39_03685	WP_064020548.1	protein TolQ	4.30718	1.03559e-18
protein_coding	AYM39_09875	WP_082881086.1	MFS transporter	4.28256	3.37094e-18
protein_coding	AYM39_06180	WP_054763113.1	exodeoxyribonuclease VII small subunit	4.26911	1.21911e-12
protein_coding	AYM39_04280	WP_064020643.1	hypothetical protein	4.23218	0.0308665
protein_coding	AYM39_04455	WP_054762158.1	cell division protein FtsB	4.22384	2.66975e-16
protein_coding	AYM39_19355	WP_064022951.1	STAS domain-containing protein	4.2154	1.75801e-14
protein_coding	AYM39_17155	WP_064022626.1	ABC transporter permease	4.17725	1.72675e-13
protein_coding	AYM39_04450	WP_157198281.1	phosphopyruvate hydratase	4.13767	1.54501e-17
protein_coding	AYM39_02835	WP_082880775.1	adenosylmethionine--8-amino-7-oxononanoate transaminase	4.12864	1.40644e-17
protein_coding	AYM39_08945	WP_064021371.1	phenylalanine--tRNA ligase subunit alpha	4.12778	1.37723e-17
tRNA	AYM39_12570	.	tRNA-Leu	4.12571	9.16785e-11
protein_coding	AYM39_01450	WP_064020201.1	efflux transporter outer membrane subunit	4.10859	6.93944e-11
protein_coding	AYM39_07130	WP_082881072.1	cobyrinate a,c-diamide synthase	4.10383	9.00447e-17
protein_coding	AYM39_04770	WP_064023372.1	site-specific tyrosine recombinase XerD	4.07356	3.62745e-17
protein_coding	AYM39_19905	WP_064023032.1	NAD(P)-dependent glycerol-3-phosphate dehydrogenase	4.05661	3.69203e-18
protein_coding	AYM39_12605	WP_064021933.1	23S rRNA (uracil(1939)-C(5))-methyltransferase RlmD	4.05144	5.16132e-17
protein_coding	AYM39_10140	WP_054759678.1	integration host factor subunit beta	4.03153	1.12692e-09
protein_coding	AYM39_13035	WP_054760645.1	transcription termination/antitermination protein NusA	4.00807	2.15228e-16
protein_coding	AYM39_16230	WP_064022486.1	ketol-acid reductoisomerase	3.99489	1.72239e-15
protein_coding	AYM39_11900	WP_064021832.1	hypoxanthine-guanine phosphoribosyltransferase	3.99049	6.29967e-17
protein_coding	AYM39_19360	WP_064022952.1	UDP-N-acetylglucosamine 1-carboxyvinyltransferase	3.98053	4.10521e-17
protein_coding	.	WP_157198243.1	hypothetical protein	3.95471	0.00291433
protein_coding	AYM39_01380	WP_064020193.1	1-(5-phosphoribosyl)-5-[(5-phosphoribosylamino)methylideneamino]imidazole-4-carboxamide isomerase	3.94708	1.86575e-17
protein_coding	AYM39_14060	WP_064022160.1	6-phosphogluconolactonase	3.94437	5.44093e-17
protein_coding	AYM39_10225	WP_064021574.1	oxygen-independent coproporphyrinogen III oxidase	3.92999	3.32259e-12
protein_coding	AYM39_13180	WP_054758676.1	30S ribosomal protein S18	3.91601	5.35444e-16
protein_coding	AYM39_06085	WP_064020924.1	DNA polymerase III subunit delta'	3.89401	1.63631e-12
protein_coding	AYM39_10035	WP_082880882.1	single-stranded-DNA-specific exonuclease RecJ	3.88042	6.88291e-16
protein_coding	AYM39_15180	WP_064022332.1	CDP-glucose 4,6-dehydratase	3.87781	1.59753e-13
protein_coding	AYM39_14055	WP_064023534.1	glucose-6-phosphate dehydrogenase	3.87631	2.07859e-16
protein_coding	AYM39_10205	WP_064021571.1	heme lyase CcmF/NrfE family subunit	3.87347	1.25622e-12
protein_coding	AYM39_15245	WP_064022343.1	UDP-4-amino-4,6-dideoxy-N-acetyl-beta-L-altrosamine transaminase	3.83896	2.16305e-17
protein_coding	AYM39_21135	WP_064023217.1	translational GTPase TypA	3.83336	4.01294e-16
protein_coding	AYM39_12710	WP_054759022.1	UMP kinase	3.8206	3.50188e-15
protein_coding	AYM39_08405	WP_064021291.1	DEAD/DEAH box helicase	3.81213	8.38845e-16
protein_coding	AYM39_02830	WP_064020426.1	adenosylhomocysteinase	3.78806	3.92491e-16
protein_coding	AYM39_12575	WP_054760542.1	RNA polymerase sigma factor RpoH	3.76949	1.24762e-12
protein_coding	AYM39_00735	WP_064020089.1	sulfurtransferase TusA family protein	3.74045	1.89416e-08
protein_coding	AYM39_13040	WP_064021997.1	ribosome maturation factor RimP	3.74042	9.67425e-16
protein_coding	AYM39_13175	WP_064022019.1	DUF2232 domain-containing protein	3.73813	2.11509e-14
protein_coding	AYM39_06630	WP_054763470.1	50S ribosomal protein L32	3.73616	1.44699e-15
protein_coding	AYM39_12600	WP_082880920.1	L,D-transpeptidase	3.73599	5.70848e-13
protein_coding	AYM39_03690	WP_054763217.1	protein TolR	3.73526	3.14853e-15
protein_coding	AYM39_19350	WP_064022950.1	outer membrane lipid asymmetry maintenance protein MlaD	3.72986	1.55235e-15
protein_coding	AYM39_13850	WP_064022131.1	efflux RND transporter periplasmic adaptor subunit	3.72222	2.62584e-07
protein_coding	AYM39_01980	WP_064020292.1	ATP-dependent RNA helicase RhlB	3.71988	6.67923e-11
protein_coding	AYM39_00825	WP_064020105.1	glutamate 5-kinase	3.71356	6.65415e-15
protein_coding	AYM39_04470	WP_064020668.1	tRNA pseudouridine(13) synthase TruD	3.70545	1.84286e-12
protein_coding	AYM39_17905	WP_064022737.1	50S ribosomal protein L1	3.70074	5.09327e-16
protein_coding	AYM39_03600	WP_064020540.1	iron-sulfur cluster insertion protein ErpA	3.69672	2.1222e-12
protein_coding	AYM39_13395	WP_064022054.1	SDR family NAD(P)-dependent oxidoreductase	3.68547	7.82726e-15
protein_coding	AYM39_01330	WP_064020185.1	phosphotransferase	3.68287	1.36262e-14
protein_coding	AYM39_09880	WP_064021520.1	nitrite reductase large subunit	3.68013	1.30118e-15
protein_coding	AYM39_06145	WP_064020933.1	squalene/phytoene synthase family protein	3.66359	1.60913e-14
protein_coding	AYM39_03515	WP_064020526.1	3-isopropylmalate dehydratase large subunit	3.66115	5.18009e-14
protein_coding	AYM39_04765	WP_064020718.1	methylated-DNA--[protein]-cysteine S-methyltransferase	3.65989	1.14728e-13
protein_coding	AYM39_19860	WP_082881027.1	MFS transporter	3.65449	3.6385e-15
protein_coding	AYM39_11325	WP_054762215.1	lipoprotein-releasing ABC transporter ATP-binding protein LolD	3.64966	8.97271e-14
protein_coding	AYM39_13400	WP_064022055.1	HAD-IA family hydrolase	3.64456	9.75316e-15
protein_coding	AYM39_02825	WP_054760103.1	methionine adenosyltransferase	3.64406	6.31177e-16
protein_coding	AYM39_13255	WP_064023521.1	adenylosuccinate synthase	3.63586	5.6717e-14
protein_coding	AYM39_13170	WP_064022018.1	50S ribosomal protein L9	3.60076	8.67891e-14
protein_coding	AYM39_11905	WP_064021833.1	S-methyl-5'-thioinosine phosphorylase	3.59088	1.24785e-12
protein_coding	AYM39_02445	WP_064020370.1	carboxy-S-adenosyl-L-methionine synthase CmoA	3.58344	8.56495e-14
protein_coding	AYM39_20525	WP_064023129.1	RNA polymerase sigma factor	3.57583	1.79301e-09
protein_coding	AYM39_10215	WP_064021572.1	cytochrome c-type biogenesis protein CcmH	3.55744	3.23509e-12
protein_coding	AYM39_16225	WP_054759842.1	acetolactate synthase small subunit	3.55351	1.75703e-14
protein_coding	AYM39_01925	WP_157198274.1	EAL domain-containing protein	3.53463	1.93553e-10
protein_coding	AYM39_08155	WP_064021251.1	pimeloyl-ACP methyl ester esterase BioH	3.52976	5.18245e-12
protein_coding	AYM39_15340	WP_064022360.1	EamA family transporter	3.5162	1.09532e-14
protein_coding	AYM39_08545	WP_064021314.1	RimK family alpha-L-glutamate ligase	3.49837	2.13201e-13
protein_coding	AYM39_12680	WP_064021946.1	DsbC family protein	3.49734	7.54992e-14
protein_coding	AYM39_10530	WP_082881091.1	tRNA glutamyl-Q(34) synthetase GluQRS	3.46655	6.46953e-14
protein_coding	AYM39_06155	WP_082880820.1	hopanoid biosynthesis protein HpnM	3.4664	5.69136e-14
protein_coding	AYM39_17865	WP_064022732.1	elongation factor Tu	3.466	4.0333e-15
protein_coding	AYM39_06875	WP_064021042.1	histidine--tRNA ligase	3.46059	2.57581e-15
protein_coding	AYM39_13100	WP_064022006.1	ATP-binding protein	3.44995	1.14582e-10
protein_coding	AYM39_06615	WP_064021008.1	ACP S-malonyltransferase	3.44983	1.47116e-14
protein_coding	AYM39_01920	WP_064020281.1	DUF58 domain-containing protein	3.44882	7.55005e-15
protein_coding	AYM39_06700	WP_054763294.1	type I glyceraldehyde-3-phosphate dehydrogenase	3.44603	2.4414e-13
protein_coding	AYM39_07010	WP_064021064.1	EF-P lysine aminoacylase GenX	3.43765	5.78912e-14
protein_coding	AYM39_10195	WP_054759641.1	heme exporter protein CcmD	3.43555	2.7569e-06
protein_coding	AYM39_00485	WP_054760812.1	F0F1 ATP synthase subunit delta	3.42565	5.19548e-14
protein_coding	AYM39_08950	WP_064021372.1	phenylalanine--tRNA ligase subunit beta	3.4166	2.96511e-11
protein_coding	AYM39_01990	WP_054762345.1	transcription termination factor Rho	3.40818	7.20844e-11
protein_coding	AYM39_06705	WP_064021020.1	pyruvate kinase	3.40718	5.37423e-14
protein_coding	AYM39_19345	WP_064022949.1	lipid asymmetry maintenance ABC transporter permease subunit MlaE	3.40281	5.38358e-12
protein_coding	AYM39_15155	WP_064022329.1	acyltransferase	3.38196	7.17616e-13
protein_coding	AYM39_06635	WP_064021010.1	hypothetical protein	3.38105	7.81754e-14
protein_coding	AYM39_17390	WP_064022670.1	hypothetical protein	3.37212	2.01722e-13
protein_coding	AYM39_22045	WP_064023719.1	efflux RND transporter periplasmic adaptor subunit	3.34848	2.3608e-13
protein_coding	AYM39_15545	WP_064022387.1	oxidoreductase	3.3419	3.00492e-06
protein_coding	AYM39_01215	WP_064020167.1	threonine-phosphate decarboxylase	3.3415	8.88971e-13
protein_coding	AYM39_10185	WP_054759646.1	heme exporter protein CcmB	3.33841	1.07282e-09
protein_coding	AYM39_14320	WP_064022199.1	inositol monophosphatase	3.33461	2.1205e-14
protein_coding	AYM39_14390	WP_064022209.1	alkylphosphonate utilization protein	3.33385	1.56747e-12
protein_coding	AYM39_17910	WP_064022738.1	50S ribosomal protein L11	3.32867	1.70872e-13
protein_coding	AYM39_10210	WP_054759637.1	DsbE family thiol:disulfide interchange protein	3.32762	2.65887e-10
protein_coding	AYM39_09825	WP_064021511.1	sulfate ABC transporter permease subunit CysT	3.32444	4.20038e-08
protein_coding	AYM39_02965	WP_064020443.1	succinyl-diaminopimelate desuccinylase	3.31017	5.08179e-13
protein_coding	AYM39_17920	WP_064022740.1	preprotein translocase subunit SecE	3.30455	2.18437e-13
protein_coding	AYM39_05485	WP_064020828.1	tRNA guanosine(34) transglycosylase Tgt	3.29995	1.15396e-12
protein_coding	AYM39_02300	WP_082880771.1	phosphatidylinositol-specific phospholipase C	3.28932	6.99139e-08
protein_coding	AYM39_06710	WP_064021021.1	phosphate/phosphite/phosphonate ABC transporter substrate-binding protein	3.28632	1.45238e-12
protein_coding	AYM39_10435	WP_054762899.1	ABC transporter permease	3.27691	4.31433e-12
rRNA	AYM39_06830	.	5S ribosomal RNA	3.27336	0.000770463
protein_coding	AYM39_13390	WP_064022053.1	putative Fe-S cluster assembly protein SufT	3.27059	1.13279e-13
tRNA	AYM39_05115	.	tRNA-Leu	3.2703	0.000330569
protein_coding	AYM39_05020	WP_064023377.1	hypothetical protein	3.26795	1.13337e-11
protein_coding	AYM39_13165	WP_064022017.1	ADP-glyceromanno-heptose 6-epimerase	3.25908	1.33421e-11
protein_coding	AYM39_05805	WP_064020879.1	hypothetical protein	3.25889	5.92587e-13
protein_coding	AYM39_06730	WP_064021024.1	DNA helicase II	3.25705	5.84657e-14
protein_coding	AYM39_10220	WP_064021573.1	c-type cytochrome biogenesis protein CcmI	3.2512	1.8576e-12
protein_coding	AYM39_15015	WP_064022304.1	ribonuclease HII	3.25096	5.07759e-10
protein_coding	AYM39_13260	WP_064022032.1	ATP phosphoribosyltransferase regulatory subunit	3.24268	8.40976e-12
protein_coding	AYM39_17860	WP_020484801.1	30S ribosomal protein S10	3.23885	4.27946e-12
protein_coding	AYM39_08650	WP_064021329.1	PhnD/SsuA/transferrin family substrate-binding protein	3.23816	6.4627e-13
protein_coding	AYM39_13185	WP_064022020.1	30S ribosomal protein S6	3.2365	1.12822e-12
protein_coding	AYM39_16220	WP_064022485.1	acetolactate synthase 3 large subunit	3.23302	1.21094e-12
protein_coding	AYM39_19025	WP_064022902.1	bifunctional 23S rRNA (guanine(2069)-N(7))-methyltransferase RlmK/23S rRNA (guanine(2445)-N(2))-methyltransferase RlmL	3.23063	3.8263e-13
protein_coding	AYM39_06080	WP_064020923.1	dTMP kinase	3.22708	1.11833e-10
protein_coding	AYM39_05695	WP_064023391.1	histidine kinase	3.22147	1.76203e-09
protein_coding	AYM39_01255	WP_064020174.1	insulinase family protein	3.21927	2.97137e-12
protein_coding	AYM39_19590	WP_064022987.1	potassium channel protein	3.19447	2.10408e-12
protein_coding	AYM39_14955	WP_064022296.1	glutamate--cysteine ligase	3.18818	1.82448e-12
protein_coding	AYM39_21150	WP_064023219.1	isochorismatase family protein	3.18415	1.7443e-12
protein_coding	AYM39_03505	WP_064020524.1	3-isopropylmalate dehydrogenase	3.17746	1.55534e-12
protein_coding	AYM39_03715	WP_064020553.1	7-carboxy-7-deazaguanine synthase QueE	3.17316	1.76565e-12
protein_coding	AYM39_04465	WP_064020667.1	2-C-methyl-D-erythritol 2,4-cyclodiphosphate synthase	3.16269	1.48421e-06
protein_coding	AYM39_11005	WP_064021695.1	beta-propeller fold lactonase family protein	3.15225	1.64423e-09
protein_coding	AYM39_14080	WP_157198304.1	FAD:protein FMN transferase	3.14312	5.58032e-11
protein_coding	AYM39_08355	WP_064021283.1	aminotransferase class V-fold PLP-dependent enzyme	3.13588	2.38636e-10
protein_coding	AYM39_05120	WP_064020767.1	DEAD/DEAH box helicase	3.13548	1.68012e-11
protein_coding	AYM39_00480	WP_054760810.1	F0F1 ATP synthase subunit B	3.12802	4.7829e-12
protein_coding	AYM39_12595	WP_064021932.1	tRNA pseudouridine(38-40) synthase TruA	3.12543	1.65564e-09
protein_coding	AYM39_17890	WP_064022734.1	DNA-directed RNA polymerase subunit beta	3.11823	1.38664e-11
protein_coding	AYM39_00140	WP_064019992.1	glutamine-hydrolyzing GMP synthase	3.10942	4.57863e-12
protein_coding	AYM39_04415	WP_064020661.1	acetyl-CoA carboxylase carboxyl transferase subunit alpha	3.1008	3.99192e-11
tRNA	AYM39_05910	.	tRNA-Gly	3.09951	2.53343e-07
protein_coding	AYM39_12705	WP_054759024.1	ribosome recycling factor	3.0953	1.92669e-12
protein_coding	AYM39_10120	WP_064021561.1	prephenate dehydrogenase/arogenate dehydrogenase family protein	3.09454	2.29975e-12
protein_coding	AYM39_14665	WP_064022254.1	bifunctional phosphoribosylaminoimidazolecarboxamide formyltransferase/IMP cyclohydrolase	3.0936	8.99524e-12
protein_coding	AYM39_07270	WP_064023417.1	beta-ribofuranosylaminobenzene 5'-phosphate synthase	3.09315	1.64464e-09
protein_coding	AYM39_08620	WP_064021326.1	MdtA/MuxA family multidrug efflux RND transporter periplasmic adaptor subunit	3.0752	1.1451e-09
protein_coding	AYM39_17950	WP_064022741.1	aminoacyl-tRNA hydrolase	3.0748	2.84603e-10
protein_coding	AYM39_00490	WP_064020052.1	F0F1 ATP synthase subunit alpha	3.07131	4.54235e-12
protein_coding	AYM39_10525	WP_064021619.1	acetate--CoA ligase	3.06684	1.89713e-12
protein_coding	AYM39_16255	WP_157198210.1	lipopolysaccharide heptosyltransferase II	3.06587	2.9583e-11
protein_coding	AYM39_09810	WP_054761580.1	YezD family protein	3.06278	4.48169e-06
protein_coding	AYM39_12790	WP_064021960.1	NADH:ubiquinone reductase (Na(+)-transporting) subunit B	3.06194	3.85397e-11
protein_coding	AYM39_00145	WP_064019993.1	class I SAM-dependent methyltransferase	3.06043	3.81666e-12
protein_coding	AYM39_05815	WP_064020881.1	hypothetical protein	3.0585	1.04984e-11
protein_coding	AYM39_10335	WP_064021591.1	DUF3526 domain-containing protein	3.05722	1.15945e-11
protein_coding	AYM39_13370	WP_064022049.1	penicillin-binding protein 1B	3.05212	4.79876e-12
protein_coding	AYM39_10190	WP_064021570.1	heme ABC transporter permease	3.04136	3.9477e-11
protein_coding	AYM39_06930	WP_064021050.1	chromosome segregation protein SMC	3.04013	6.34835e-12
protein_coding	AYM39_07205	WP_064021094.1	hypothetical protein	3.03773	1.04087e-10
protein_coding	AYM39_07280	WP_064021105.1	adenine methyltransferase	3.02852	3.2614e-07
protein_coding	AYM39_17855	WP_064022731.1	50S ribosomal protein L3	3.02445	4.71985e-12
protein_coding	AYM39_20115	WP_064023631.1	DMT family transporter	3.02066	1.90043e-07
protein_coding	AYM39_20595	WP_064023138.1	DNA polymerase III subunit chi	3.01532	8.11049e-08
protein_coding	AYM39_19365	WP_064022953.1	ATP phosphoribosyltransferase	3.01426	1.00739e-11
protein_coding	AYM39_16845	WP_064022576.1	helix-turn-helix transcriptional regulator	3.00672	2.81122e-06
protein_coding	AYM39_20205	WP_054763204.1	peroxiredoxin C	3.00502	5.84659e-11
protein_coding	AYM39_15175	WP_157198307.1	dTDP-4-dehydrorhamnose 3,5-epimerase	3.00234	2.40132e-10
protein_coding	AYM39_07365	WP_064021121.1	single-stranded DNA-binding protein	2.98612	1.96623e-11
protein_coding	AYM39_19340	WP_064022948.1	ATP-binding cassette domain-containing protein	2.98273	1.28974e-08
protein_coding	AYM39_15020	WP_064022305.1	acyl-ACP--UDP-N-acetylglucosamine O-acyltransferase	2.98114	6.63806e-10
protein_coding	AYM39_02855	WP_064020430.1	hypothetical protein	2.97983	3.5803e-09
protein_coding	AYM39_18890	WP_064022883.1	serine--tRNA ligase	2.97949	1.26684e-11
protein_coding	AYM39_05705	WP_064023393.1	NUDIX hydrolase	2.97665	3.2637e-09
protein_coding	AYM39_07035	WP_064021068.1	glycosyltransferase	2.97473	2.45118e-08
protein_coding	AYM39_01445	WP_064020200.1	efflux RND transporter periplasmic adaptor subunit	2.97383	5.79171e-09
protein_coding	AYM39_06130	WP_064020930.1	aspartate aminotransferase family protein	2.96737	8.76107e-10
protein_coding	AYM39_17850	WP_064022730.1	50S ribosomal protein L4	2.96364	1.76505e-11
protein_coding	AYM39_19660	WP_054761057.1	superoxide dismutase [Fe]	2.96113	1.25821e-10
protein_coding	AYM39_08580	WP_064021318.1	uridylate kinase	2.95301	1.80819e-08
protein_coding	AYM39_06890	WP_064021045.1	nucleoside-diphosphate kinase	2.94629	2.89201e-11
protein_coding	AYM39_01220	WP_064020168.1	cobalamin biosynthesis protein	2.94501	2.73291e-09
protein_coding	AYM39_03510	WP_064020525.1	3-isopropylmalate dehydratase small subunit	2.93627	3.53924e-10
protein_coding	AYM39_05825	WP_054762998.1	hypothetical protein	2.93199	5.46974e-08
protein_coding	AYM39_05470	WP_064020825.1	Gfo/Idh/MocA family oxidoreductase	2.93189	1.41603e-11
protein_coding	AYM39_01500	WP_064020209.1	methionine synthase	2.93081	7.28174e-11
protein_coding	AYM39_06140	WP_064020932.1	squalene--hopene cyclase	2.92793	3.57331e-09
protein_coding	AYM39_03650	WP_064020544.1	phosphoglycerate dehydrogenase	2.92761	6.39908e-11
protein_coding	AYM39_07420	WP_064021131.1	pseudouridylate synthase	2.92363	7.22895e-07
protein_coding	AYM39_12830	WP_054758995.1	peptide chain release factor 3	2.92282	6.29857e-11
protein_coding	AYM39_06865	WP_064021040.1	outer membrane protein assembly factor BamB	2.91968	7.34784e-11
protein_coding	AYM39_14655	WP_064022253.1	tRNA dihydrouridine synthase DusB	2.91599	8.08975e-10
protein_coding	AYM39_16850	WP_064022577.1	arsenate reductase ArsC	2.9127	2.15967e-06
protein_coding	AYM39_09855	WP_064021516.1	hypothetical protein	2.91247	2.33456e-07
protein_coding	AYM39_10325	WP_064021589.1	carbon starvation protein A	2.90595	1.31979e-09
protein_coding	AYM39_10115	WP_064021560.1	histidinol-phosphate transaminase	2.90125	5.8506e-07
protein_coding	.	WP_082410012.1	membrane protein insertion efficiency factor YidD	2.89208	2.02158e-10
protein_coding	AYM39_12565	WP_064021929.1	tyrosine-type recombinase/integrase	2.88869	1.98441e-09
protein_coding	AYM39_05690	WP_064020862.1	hypothetical protein	2.88441	4.19588e-08
tRNA	AYM39_10985	.	tRNA-Leu	2.88049	7.15133e-05
tRNA	AYM39_17925	.	tRNA-Trp	2.87731	7.26522e-10
protein_coding	AYM39_11665	WP_064021793.1	hypothetical protein	2.86476	9.07922e-10
protein_coding	.	WP_157198049.1	hypothetical protein	2.8628	0.0533968
protein_coding	AYM39_06955	WP_064021055.1	ribonuclease III	2.85779	1.08814e-09
protein_coding	AYM39_15185	WP_064022333.1	glucose-1-phosphate cytidylyltransferase	2.85774	3.79092e-11
protein_coding	AYM39_17730	WP_064022720.1	sulfate adenylyltransferase subunit CysN	2.85651	6.09328e-11
protein_coding	AYM39_00020	WP_064019978.1	DUF3422 domain-containing protein	2.85594	1.89076e-10
protein_coding	AYM39_05595	WP_064020847.1	protein disulfide oxidoreductase	2.85375	4.90729e-08
protein_coding	AYM39_10425	WP_064021606.1	hypothetical protein	2.85224	1.76202e-09
protein_coding	AYM39_13295	WP_054758642.1	tRNA threonylcarbamoyladenosine dehydratase	2.83755	2.40761e-10
protein_coding	AYM39_14335	WP_064023540.1	ammonium transporter	2.83735	1.41049e-10
protein_coding	AYM39_14340	WP_054758519.1	P-II family nitrogen regulator	2.83645	1.34906e-09
protein_coding	AYM39_18875	WP_064022880.1	hypothetical protein	2.83577	3.37265e-08
protein_coding	AYM39_07415	WP_064021130.1	2-isopropylmalate synthase	2.83526	9.31737e-11
protein_coding	AYM39_10030	WP_064021545.1	threonine synthase	2.83463	5.45037e-10
protein_coding	AYM39_17915	WP_064022739.1	transcription termination/antitermination protein NusG	2.83073	4.93466e-11
protein_coding	AYM39_04665	WP_064023371.1	hypothetical protein	2.82842	6.60951e-09
protein_coding	AYM39_14670	WP_064022255.1	phosphoribosylamine--glycine ligase	2.82798	1.64122e-10
protein_coding	AYM39_12690	WP_064021948.1	1-deoxy-D-xylulose-5-phosphate reductoisomerase	2.82714	2.39076e-09
protein_coding	AYM39_08165	WP_064021253.1	dethiobiotin synthase	2.82627	9.24053e-09
protein_coding	AYM39_12580	WP_064021930.1	glutamine--tRNA ligase/YqeY domain fusion protein	2.82421	4.97536e-10
protein_coding	AYM39_20900	WP_157198324.1	septal ring lytic transglycosylase RlpA family protein	2.81843	1.3331e-06
protein_coding	AYM39_07315	WP_064021112.1	excinuclease ABC subunit UvrA	2.81523	4.5482e-11
protein_coding	AYM39_13895	WP_054761158.1	hypothetical protein	2.81351	1.51307e-09
protein_coding	AYM39_08275	WP_064021269.1	M48 family metallopeptidase	2.80775	2.43482e-09
protein_coding	AYM39_13300	WP_064022037.1	hypothetical protein	2.80633	1.01661e-07
protein_coding	AYM39_06200	WP_064020941.1	DNA topoisomerase IV subunit B	2.80495	2.97556e-10
protein_coding	AYM39_00700	WP_082880752.1	ATP-dependent metallopeptidase FtsH/Yme1/Tma family protein	2.80482	2.63184e-10
protein_coding	AYM39_16210	WP_064022483.1	30S ribosomal protein S9	2.79671	3.24696e-07
protein_coding	AYM39_03380	WP_054760213.1	pyrophosphate--fructose-6-phosphate 1-phosphotransferase	2.79605	5.97964e-10
protein_coding	AYM39_17835	WP_054759257.1	30S ribosomal protein S3	2.78938	7.94088e-10
protein_coding	AYM39_15250	WP_064022344.1	UDP-N-acetylglucosamine 4,6-dehydratase (inverting)	2.78625	4.27538e-11
protein_coding	AYM39_00495	WP_064020053.1	F0F1 ATP synthase subunit gamma	2.78553	3.91124e-08
protein_coding	AYM39_08210	WP_064021260.1	signal recognition particle-docking protein FtsY	2.78004	2.05389e-09
protein_coding	AYM39_06610	WP_064021007.1	3-oxoacyl-ACP reductase FabG	2.76803	7.25931e-09
protein_coding	AYM39_01915	WP_064020280.1	MoxR family ATPase	2.76355	2.56704e-10
protein_coding	AYM39_16250	WP_064022490.1	branched-chain amino acid transaminase	2.76243	2.65555e-10
protein_coding	AYM39_14690	WP_064022256.1	RNA-binding transcriptional accessory protein	2.75596	1.23135e-09
protein_coding	AYM39_06945	WP_064021053.1	signal peptidase I	2.75492	1.29682e-09
protein_coding	AYM39_01770	WP_064020257.1	isoleucine--tRNA ligase	2.75413	3.8268e-10
protein_coding	AYM39_08625	WP_064021327.1	helix-turn-helix transcriptional regulator	2.75406	3.58942e-10
protein_coding	AYM39_12015	WP_054762456.1	transcription antitermination factor NusB	2.75328	1.46601e-10
protein_coding	AYM39_12700	WP_054759026.1	isoprenyl transferase	2.74394	4.52768e-10
protein_coding	AYM39_11395	WP_064021750.1	Uma2 family endonuclease	2.73814	7.01882e-10
protein_coding	AYM39_19255	WP_064022939.1	FtsX-like permease family protein	2.73586	2.32416e-09
protein_coding	AYM39_06280	WP_064020953.1	efflux transporter outer membrane subunit	2.72908	5.1652e-08
protein_coding	AYM39_13080	WP_064022003.1	ornithine carbamoyltransferase	2.72306	3.03272e-08
protein_coding	AYM39_16285	WP_064022496.1	MdtA/MuxA family multidrug efflux RND transporter periplasmic adaptor subunit	2.71674	3.28391e-10
protein_coding	AYM39_10990	WP_064021692.1	pyridoxal phosphate-dependent aminotransferase	2.71577	1.43775e-09
protein_coding	AYM39_04760	WP_054759399.1	50S ribosomal protein L19	2.71057	8.79394e-10
protein_coding	AYM39_15685	WP_064022403.1	Fe-S cluster assembly transcriptional regulator IscR	2.70046	2.14635e-10
protein_coding	AYM39_11000	WP_064021694.1	SRPBCC family protein	2.69198	1.08321e-08
protein_coding	AYM39_16970	WP_064022597.1	septation protein A	2.69076	1.34222e-09
protein_coding	AYM39_06940	WP_064021052.1	elongation factor 4	2.68945	7.95361e-10
protein_coding	AYM39_16615	WP_064022541.1	acyl-CoA thioesterase	2.68393	3.47543e-05
protein_coding	AYM39_15240	WP_064022342.1	aryl-alcohol dehydrogenase	2.68238	3.04987e-08
protein_coding	AYM39_15720	WP_064022408.1	proline--tRNA ligase	2.68172	6.98253e-09
protein_coding	AYM39_13505	WP_064022073.1	2,3-bisphosphoglycerate-independent phosphoglycerate mutase	2.68094	1.0519e-09
protein_coding	AYM39_04420	WP_064023368.1	tRNA lysidine(34) synthetase TilS	2.68044	3.28839e-09
protein_coding	AYM39_05905	WP_064020894.1	FAD/FMN-binding oxidoreductase	2.67096	1.80782e-09
protein_coding	AYM39_17845	WP_064022729.1	50S ribosomal protein L23	2.6643	3.66276e-08
protein_coding	AYM39_15160	WP_064023554.1	cephalosporin hydroxylase	2.66386	1.4225e-08
protein_coding	AYM39_12915	WP_064021978.1	UDP-glucose 4-epimerase GalE	2.66312	2.16055e-09
protein_coding	AYM39_09830	WP_064021512.1	sulfate ABC transporter permease subunit CysW	2.65973	1.5562e-05
protein_coding	AYM39_06895	WP_054759751.1	protein translocase subunit SecD	2.65908	1.57869e-09
protein_coding	AYM39_06885	WP_064021044.1	23S rRNA (adenine(2503)-C(2))-methyltransferase RlmN	2.65549	1.67574e-09
protein_coding	AYM39_06950	WP_064021054.1	DUF4845 domain-containing protein	2.65409	1.38757e-09
protein_coding	AYM39_10420	WP_064021605.1	NAD(P)/FAD-dependent oxidoreductase	2.65319	1.21654e-09
protein_coding	AYM39_12785	WP_064021959.1	Na(+)-translocating NADH-quinone reductase subunit C	2.65201	1.50002e-08
protein_coding	AYM39_12130	WP_054762304.1	SsrA-binding protein SmpB	2.65011	6.25874e-10
protein_coding	AYM39_13305	WP_064023522.1	methyltransferase domain-containing protein	2.6474	1.74963e-09
protein_coding	AYM39_01260	WP_064020175.1	insulinase family protein	2.64489	1.17192e-09
protein_coding	AYM39_12020	WP_064021848.1	6,7-dimethyl-8-ribityllumazine synthase	2.63985	2.68346e-09
protein_coding	.	WP_054759255.1	50S ribosomal protein L2	2.63285	1.30208e-09
protein_coding	AYM39_07085	WP_064021077.1	TonB-dependent receptor	2.63004	4.08305e-08
protein_coding	AYM39_20730	WP_064023153.1	hypothetical protein	2.62936	1.98379e-09
protein_coding	AYM39_03520	WP_054760233.1	adenylate kinase	2.6288	5.6081e-09
protein_coding	AYM39_17375	WP_064022667.1	hypothetical protein	2.62625	7.40405e-09
protein_coding	AYM39_13900	WP_082880939.1	DUF2490 domain-containing protein	2.62513	3.89496e-06
protein_coding	AYM39_14410	WP_064022213.1	preprotein translocase subunit SecA	2.62409	1.0617e-09
protein_coding	AYM39_06125	WP_064023398.1	copper resistance protein CopC	2.62186	2.01021e-08
protein_coding	AYM39_14275	WP_064022191.1	nicotinate-nucleotide adenylyltransferase	2.61969	7.08985e-09
protein_coding	AYM39_18945	WP_054760488.1	recombination protein RecR	2.61866	1.23599e-09
protein_coding	AYM39_12185	WP_064021873.1	50S ribosomal protein L3 N(5)-glutamine methyltransferase	2.61854	3.53403e-09
protein_coding	AYM39_10230	WP_064021575.1	PKD domain-containing protein	2.61837	2.37712e-08
protein_coding	AYM39_06870	WP_064021041.1	tetratricopeptide repeat protein	2.61703	8.6062e-09
protein_coding	AYM39_02325	WP_064020350.1	23S rRNA (adenine(2503)-C(2))-methyltransferase RlmN	2.6164	1.28016e-06
protein_coding	AYM39_13870	WP_064022135.1	hypothetical protein	2.61486	5.68315e-09
protein_coding	AYM39_07040	WP_064021069.1	glycosyltransferase family 2 protein	2.61414	1.42142e-08
protein_coding	AYM39_02810	WP_064020424.1	DNA primase	2.60856	9.82688e-09
protein_coding	AYM39_10735	WP_064021652.1	magnesium/cobalt transporter CorA	2.60729	9.92414e-10
protein_coding	AYM39_13275	WP_064022035.1	GTPase HflX	2.60566	4.96119e-09
protein_coding	AYM39_01375	WP_064020192.1	imidazole glycerol phosphate synthase subunit HisF	2.60186	1.56991e-08
protein_coding	AYM39_12695	WP_064021949.1	phosphatidate cytidylyltransferase	2.60025	9.36709e-08
protein_coding	AYM39_12795	WP_054759001.1	Na(+)-translocating NADH-quinone reductase subunit A	2.60016	9.40005e-10
protein_coding	.	WP_064042135.1	30S ribosomal protein S19	2.59826	2.93541e-06
protein_coding	AYM39_10330	WP_064021590.1	DUF3526 domain-containing protein	2.59763	8.47151e-08
protein_coding	AYM39_03385	WP_157198053.1	hypothetical protein	2.59605	4.32082e-07
protein_coding	AYM39_11895	WP_082880904.1	beta-N-acetylhexosaminidase	2.58801	1.41924e-09
tRNA	AYM39_17945	.	tRNA-Tyr	2.57962	5.34646e-05
protein_coding	AYM39_00790	WP_064020100.1	phosphomethylpyrimidine synthase ThiC	2.57671	5.49852e-09
protein_coding	AYM39_10780	WP_064021659.1	fimbrial assembly protein	2.57628	4.4187e-08
protein_coding	AYM39_12010	WP_064021847.1	thiamine-phosphate kinase	2.56598	4.6568e-08
protein_coding	AYM39_07045	WP_064021070.1	lipid-A-disaccharide synthase	2.56529	6.64143e-09
protein_coding	AYM39_10025	WP_064023469.1	homoserine dehydrogenase	2.56192	4.68078e-09
protein_coding	AYM39_14270	WP_054758539.1	ribosome silencing factor	2.56183	3.81971e-09
protein_coding	AYM39_19560	WP_054763479.1	NAD(P)H-dependent oxidoreductase	2.5603	3.06272e-09
protein_coding	AYM39_04340	WP_064020652.1	fatty acid desaturase	2.55765	5.30554e-06
protein_coding	AYM39_06960	WP_054759775.1	GTPase Era	2.55414	1.39092e-09
protein_coding	AYM39_08535	WP_082880859.1	ATP-grasp domain-containing protein	2.5536	4.15392e-09
protein_coding	AYM39_08750	WP_157198129.1	glycosyltransferase	2.55287	0.00497817
protein_coding	AYM39_17775	WP_054759273.1	50S ribosomal protein L15	2.54848	2.67175e-08
protein_coding	AYM39_17440	WP_157198229.1	inorganic phosphate transporter	2.5471	5.93816e-09
protein_coding	AYM39_00820	WP_064020104.1	Obg family GTPase CgtA	2.54681	1.41367e-08
protein_coding	AYM39_13995	WP_064022155.1	hypothetical protein	2.54636	7.27111e-09
protein_coding	AYM39_10060	WP_064021549.1	phosphoribosylformylglycinamidine synthase	2.5439	8.4677e-08
protein_coding	AYM39_08820	WP_064021354.1	DUF2760 domain-containing protein	2.5422	2.67382e-09
protein_coding	AYM39_14835	WP_064022276.1	transglutaminase family protein	2.53429	3.12119e-08
protein_coding	AYM39_13105	WP_064022007.1	amino-acid N-acetyltransferase	2.52994	1.05633e-08
protein_coding	AYM39_12910	WP_054758963.1	tRNA 2-thiocytidine(32) synthetase TtcA	2.52857	9.38896e-06
protein_coding	AYM39_17445	WP_064022678.1	DUF47 family protein	2.52809	0.000266183
protein_coding	AYM39_21945	WP_064023839.1	hypothetical protein	2.52705	0.000233539
protein_coding	AYM39_13820	WP_064022125.1	hypothetical protein	2.52374	2.17909e-05
protein_coding	AYM39_01430	WP_064020197.1	methyl-accepting chemotaxis protein	2.5234	8.71277e-08
protein_coding	AYM39_17795	WP_064023594.1	50S ribosomal protein L6	2.52279	8.40421e-09
protein_coding	AYM39_11915	WP_064021834.1	hypothetical protein	2.52244	6.175e-07
protein_coding	AYM39_10125	WP_064021562.1	3-phosphoshikimate 1-carboxyvinyltransferase	2.52173	3.58736e-08
protein_coding	AYM39_20725	WP_064023152.1	hypothetical protein	2.52099	0.000227004
protein_coding	AYM39_12365	WP_157198299.1	hypothetical protein	2.51748	3.12241e-09
protein_coding	AYM39_12180	WP_064021872.1	chorismate synthase	2.51572	2.13738e-09
protein_coding	AYM39_14960	WP_064022297.1	phosphoadenylyl-sulfate reductase	2.51521	1.12677e-08
protein_coding	AYM39_00755	WP_064020093.1	class I SAM-dependent methyltransferase	2.51501	5.43202e-08
protein_coding	AYM39_18805	WP_064023616.1	potassium transporter Trk	2.51428	1.32666e-08
protein_coding	AYM39_02640	WP_064023338.1	lipid A export permease/ATP-binding protein MsbA	2.51224	6.50331e-09
protein_coding	AYM39_15095	WP_054758325.1	4-hydroxy-3-methylbut-2-enyl diphosphate reductase	2.51102	1.21474e-08
protein_coding	AYM39_15705	WP_064022406.1	methylenetetrahydromethanopterin dehydrogenase	2.50922	7.88892e-09
protein_coding	AYM39_00475	WP_020484117.1	F0F1 ATP synthase subunit C	2.50277	8.96674e-08
protein_coding	AYM39_06195	WP_064020940.1	phage tail protein	2.50244	2.53997e-07
protein_coding	AYM39_14845	WP_064022278.1	alpha-E domain-containing protein	2.49666	5.42555e-08
protein_coding	AYM39_14365	WP_064022204.1	nitrogen regulation protein NR(I)	2.49566	3.83132e-07
protein_coding	AYM39_15025	WP_064022306.1	3-hydroxyacyl-ACP dehydratase FabZ	2.49547	5.03468e-09
protein_coding	AYM39_06750	WP_064023410.1	protein-disulfide reductase DsbD	2.49349	2.10561e-08
protein_coding	AYM39_01250	WP_064020173.1	16S rRNA (guanine(966)-N(2))-methyltransferase RsmD	2.49265	1.07366e-07
protein_coding	AYM39_08930	WP_064021368.1	threonine--tRNA ligase	2.48999	9.93986e-09
protein_coding	AYM39_12005	WP_064021846.1	phosphatidylglycerophosphatase A	2.48986	2.25838e-07
protein_coding	AYM39_09140	WP_064021402.1	HlyD family efflux transporter periplasmic adaptor subunit	2.48748	1.46775e-07
protein_coding	AYM39_03720	WP_064020554.1	7-cyano-7-deazaguanine synthase QueC	2.4797	7.34828e-09
protein_coding	AYM39_17790	WP_064022725.1	50S ribosomal protein L18	2.47594	4.92392e-07
protein_coding	AYM39_22050	WP_064023720.1	efflux RND transporter permease subunit	2.47569	4.30706e-09
protein_coding	AYM39_08565	WP_082880860.1	ATP-grasp domain-containing protein	2.4636	6.10448e-09
protein_coding	AYM39_17800	WP_054759265.1	30S ribosomal protein S8	2.46218	1.21707e-07
protein_coding	AYM39_03705	WP_064020551.1	peptidoglycan-associated lipoprotein Pal	2.46103	6.53819e-08
protein_coding	AYM39_17145	WP_064022624.1	urea carboxylase-associated family protein	2.45203	3.80706e-06
protein_coding	AYM39_17735	WP_064022721.1	tetratricopeptide repeat protein	2.45148	1.37386e-08
protein_coding	AYM39_08520	WP_064021310.1	hypothetical protein	2.4514	8.71867e-06
protein_coding	AYM39_05810	WP_064020880.1	hypothetical protein	2.44469	1.50251e-06
protein_coding	AYM39_14875	WP_064022284.1	DHA2 family efflux MFS transporter permease subunit	2.44027	4.34418e-07
protein_coding	AYM39_05830	WP_082880815.1	hybrid sensor histidine kinase/response regulator	2.43606	1.10698e-05
protein_coding	AYM39_20660	WP_064023146.1	aminodeoxychorismate/anthranilate synthase component II	2.43554	5.95695e-09
protein_coding	AYM39_18280	WP_082409741.1	rod shape-determining protein MreC	2.43425	1.8152e-08
protein_coding	AYM39_04475	WP_064020669.1	type I secretion system permease/ATPase	2.43212	2.67917e-07
protein_coding	AYM39_17885	WP_064023596.1	DNA-directed RNA polymerase subunit beta'	2.4278	2.49974e-07
protein_coding	AYM39_00730	WP_064020088.1	tRNA (5-methylaminomethyl-2-thiouridylate)-methyltransferase	2.4266	4.84575e-07
protein_coding	AYM39_17840	WP_054759341.1	50S ribosomal protein L22	2.42159	8.70856e-07
protein_coding	AYM39_06770	WP_064021031.1	acetyl-CoA carboxylase biotin carboxylase subunit	2.42141	5.52758e-08
protein_coding	AYM39_15710	WP_064022407.1	methylenetetrahydromethanopterin dehydrogenase	2.42112	2.4707e-08
protein_coding	AYM39_14895	WP_054758345.1	group 1 truncated hemoglobin	2.41886	5.41121e-07
protein_coding	AYM39_01185	WP_064020162.1	hypothetical protein	2.41697	4.09399e-06
protein_coding	AYM39_04750	WP_064020716.1	ribosome maturation factor RimM	2.41271	1.05435e-07
protein_coding	AYM39_06965	WP_064021056.1	DNA repair protein RecO	2.41135	1.13641e-07
protein_coding	AYM39_05480	WP_064020827.1	lipid-A-disaccharide synthase	2.41034	9.16092e-08
protein_coding	AYM39_00910	WP_064020120.1	hypothetical protein	2.40619	1.20155e-07
protein_coding	AYM39_10100	WP_064021557.1	DNA gyrase subunit A	2.39976	3.50509e-08
protein_coding	AYM39_09970	WP_064021534.1	DegQ family serine endoprotease	2.39888	8.64808e-08
protein_coding	AYM39_07935	WP_064021214.1	ATP-binding cassette domain-containing protein	2.39463	7.15383e-08
protein_coding	AYM39_06855	WP_054759747.1	thiol peroxidase	2.3942	5.56036e-08
protein_coding	AYM39_18145	WP_064022770.1	type I restriction-modification system subunit M	2.39408	1.58258e-08
protein_coding	AYM39_15480	WP_064022379.1	hypothetical protein	2.39195	4.64255e-06
protein_coding	AYM39_16610	WP_082880978.1	aromatic amino acid lyase	2.38959	6.91142e-08
protein_coding	AYM39_07930	WP_082880850.1	ABC transporter permease	2.3845	6.23677e-08
protein_coding	AYM39_10105	WP_064021558.1	3-phosphoserine/phosphohydroxythreonine transaminase	2.38309	7.19952e-07
protein_coding	AYM39_04755	WP_064020717.1	tRNA (guanosine(37)-N1)-methyltransferase TrmD	2.38104	8.73385e-08
protein_coding	AYM39_17385	WP_064022669.1	biotin/lipoyl-binding protein	2.37988	4.58799e-08
protein_coding	AYM39_15170	WP_064022331.1	methyltransferase domain-containing protein	2.37531	3.54789e-08
protein_coding	AYM39_11400	WP_064021751.1	isocitrate dehydrogenase	2.37065	8.38965e-08
protein_coding	AYM39_13520	WP_064022076.1	type II/IV secretion system protein	2.36871	4.62136e-08
protein_coding	AYM39_16115	WP_064022472.1	peptidylprolyl isomerase	2.36794	7.74814e-08
protein_coding	AYM39_14000	WP_064023530.1	tRNA (N(6)-L-threonylcarbamoyladenosine(37)-C(2))-methylthiotransferase MtaB	2.36316	6.44276e-08
protein_coding	AYM39_18955	WP_064022893.1	DNA polymerase III subunit gamma/tau	2.36306	4.97036e-07
protein_coding	AYM39_05965	WP_157198288.1	hypothetical protein	2.36144	0.00427317
protein_coding	AYM39_10130	WP_064021563.1	(d)CMP kinase	2.35938	9.29152e-08
protein_coding	AYM39_05600	WP_082881068.1	M48 family metallopeptidase	2.35482	7.25899e-08
protein_coding	AYM39_17725	WP_064022719.1	sulfate adenylyltransferase subunit CysD	2.35416	2.21029e-06
protein_coding	AYM39_20980	WP_064023192.1	elongation factor G	2.3484	2.70895e-07
protein_coding	AYM39_13020	WP_064021994.1	tRNA pseudouridine(55) synthase TruB	2.3459	5.68834e-07
protein_coding	AYM39_18910	WP_064022887.1	ribosome small subunit-dependent GTPase A	2.34436	8.54614e-07
protein_coding	AYM39_10760	WP_064021655.1	MgtC/SapB family protein	2.33698	3.27897e-05
protein_coding	AYM39_17425	WP_054763659.1	ribonuclease P protein component	2.33537	1.05724e-05
protein_coding	AYM39_12585	WP_064021931.1	fructosamine kinase family protein	2.33422	1.11744e-07
protein_coding	AYM39_10170	WP_064021568.1	5-(carboxyamino)imidazole ribonucleotide synthase	2.33361	1.52109e-07
protein_coding	AYM39_17780	WP_064022724.1	50S ribosomal protein L30	2.33241	1.34354e-06
protein_coding	AYM39_12400	WP_064021902.1	SUF system Fe-S cluster assembly regulator	2.33098	2.27601e-06
protein_coding	AYM39_18895	WP_064022884.1	fluoride efflux transporter CrcB	2.32565	5.86381e-08
protein_coding	AYM39_07980	WP_064021221.1	ATP-binding cassette domain-containing protein	2.32297	3.32528e-07
protein_coding	AYM39_06115	WP_064020929.1	1-deoxy-D-xylulose-5-phosphate synthase	2.32154	7.81352e-05
protein_coding	AYM39_07030	WP_064021067.1	dihydroorotase	2.32009	6.76449e-08
protein_coding	AYM39_08575	WP_064023442.1	aminodeoxychorismate synthase component I	2.31845	1.39629e-07
protein_coding	AYM39_17995	WP_064022747.1	peptide chain release factor N(5)-glutamine methyltransferase	2.31502	3.47573e-06
protein_coding	AYM39_00750	WP_064020092.1	Nudix family hydrolase	2.31433	1.28175e-06
protein_coding	AYM39_17830	WP_026602118.1	50S ribosomal protein L16	2.31242	2.11451e-07
protein_coding	AYM39_05950	WP_064020902.1	hypothetical protein	2.3103	0.000344313
protein_coding	AYM39_10135	WP_054759665.1	30S ribosomal protein S1	2.30944	5.23633e-08
protein_coding	AYM39_10070	WP_064021551.1	histidine kinase	2.3038	7.1169e-07
protein_coding	AYM39_00880	WP_064020114.1	polysaccharide pyruvyl transferase family protein	2.30167	1.33317e-06
tRNA	AYM39_12590	.	tRNA-Leu	2.29755	3.94091e-07
protein_coding	AYM39_12285	WP_082880910.1	1-aminocyclopropane-1-carboxylate deaminase/D-cysteine desulfhydrase	2.2926	9.37807e-07
protein_coding	AYM39_05460	WP_064020824.1	hypothetical protein	2.29151	0.00773958
protein_coding	AYM39_10740	WP_064021653.1	HlyC/CorC family transporter	2.29139	2.41243e-05
protein_coding	AYM39_12370	WP_064021896.1	SUF system NifU family Fe-S cluster assembly protein	2.29121	3.66638e-07
protein_coding	AYM39_13135	WP_064022012.1	uroporphyrinogen-III C-methyltransferase	2.29097	1.00713e-07
protein_coding	AYM39_17595	WP_054759316.1	RNA-binding protein	2.2882	0.000258775
tRNA	AYM39_11660	.	tRNA-Ser	2.28436	9.78877e-05
protein_coding	AYM39_06910	WP_064021047.1	flagellar protein FhlB	2.28203	2.6278e-05
protein_coding	AYM39_06860	WP_064021039.1	ribosome biogenesis GTPase Der	2.27849	9.42484e-07
protein_coding	AYM39_18360	WP_064022803.1	flavodoxin	2.27764	0.000250869
protein_coding	AYM39_02210	WP_157198277.1	efflux RND transporter periplasmic adaptor subunit	2.27643	3.32829e-06
protein_coding	AYM39_06745	WP_064021027.1	divalent-cation tolerance protein CutA	2.27602	1.50134e-06
protein_coding	AYM39_19295	WP_064022944.1	magnesium transporter	2.27528	7.46281e-07
protein_coding	AYM39_13325	WP_064022041.1	tRNA (adenosine(37)-N6)-dimethylallyltransferase MiaA	2.27469	1.15168e-05
protein_coding	.	WP_082880763.1	helix-turn-helix transcriptional regulator	2.27248	0.000600412
protein_coding	AYM39_05270	WP_082880808.1	DUF839 domain-containing protein	2.2711	7.1402e-06
protein_coding	AYM39_10340	WP_082409685.1	ABC transporter ATP-binding protein	2.27059	3.94217e-06
protein_coding	AYM39_00890	WP_064020116.1	glycosyltransferase	2.26714	3.92269e-06
protein_coding	AYM39_01440	WP_064020199.1	efflux RND transporter permease subunit	2.26141	3.27303e-06
protein_coding	AYM39_19370	WP_064022954.1	histidinol dehydrogenase	2.25829	1.16717e-05
protein_coding	AYM39_00650	WP_064020078.1	phosphatidylinositol-specific phospholipase C	2.25494	1.04705e-05
protein_coding	AYM39_01760	WP_064020255.1	CYTH domain-containing protein	2.25279	0.000249865
protein_coding	AYM39_10550	WP_054761415.1	DUF3581 domain-containing protein	2.2501	4.7149e-07
protein_coding	AYM39_12685	WP_064021947.1	RIP metalloprotease RseP	2.24986	4.42879e-06
protein_coding	AYM39_03655	WP_064020545.1	HAD-IB family phosphatase	2.24623	3.81907e-06
protein_coding	AYM39_11345	WP_064021742.1	NYN domain-containing protein	2.24579	4.36531e-07
protein_coding	AYM39_13125	WP_064022010.1	HAD family hydrolase	2.24194	3.04706e-06
protein_coding	AYM39_09885	WP_054761571.1	nitrite reductase small subunit NirD	2.2408	3.22559e-06
protein_coding	AYM39_10110	WP_064021559.1	prephenate dehydratase	2.23937	8.20463e-06
protein_coding	AYM39_07000	WP_064021063.1	EF-P beta-lysylation protein EpmB	2.23609	0.000971449
protein_coding	AYM39_21565	WP_064023294.1	glutamate-1-semialdehyde 2,1-aminomutase	2.22999	5.0004e-07
protein_coding	AYM39_01155	WP_157198271.1	HupE/UreJ family protein	2.22612	1.21528e-06
protein_coding	AYM39_18950	WP_054760486.1	YbaB/EbfC family nucleoid-associated protein	2.22519	6.403e-07
protein_coding	AYM39_13765	WP_064022117.1	sulfoxide reductase heme-binding subunit YedZ	2.22289	5.41152e-07
protein_coding	AYM39_10020	WP_064021544.1	alanine transaminase	2.22261	1.71087e-06
protein_coding	AYM39_15230	WP_064022340.1	aminotransferase class III-fold pyridoxal phosphate-dependent enzyme	2.22116	2.98898e-07
protein_coding	AYM39_15200	WP_064022336.1	glycosyltransferase family 2 protein	2.21654	3.22915e-07
protein_coding	AYM39_01230	WP_064020170.1	TonB-dependent receptor	2.2163	2.71273e-07
protein_coding	AYM39_16540	WP_064022530.1	NADP oxidoreductase	2.21544	9.92328e-07
protein_coding	AYM39_12770	WP_064021958.1	NADH:ubiquinone reductase (Na(+)-transporting) subunit F	2.21523	1.36761e-05
protein_coding	AYM39_10770	WP_064021657.1	hypothetical protein	2.21266	1.92948e-06
protein_coding	AYM39_11920	WP_064021835.1	thiosulfate oxidation carrier complex protein SoxZ	2.2116	0.00187923
protein_coding	AYM39_21935	WP_157198339.1	hypothetical protein	2.20919	0.000271311
protein_coding	AYM39_10180	WP_064021569.1	cytochrome c biogenesis heme-transporting ATPase CcmA	2.20199	2.46069e-07
protein_coding	AYM39_16975	WP_064022598.1	YciI family protein	2.19914	2.63927e-06
protein_coding	AYM39_08385	WP_064021287.1	CoA ester lyase	2.19221	5.51922e-06
protein_coding	AYM39_02450	WP_064020371.1	tRNA 5-methoxyuridine(34)/uridine 5-oxyacetic acid(34) synthase CmoB	2.19005	4.10614e-07
protein_coding	AYM39_02780	WP_064020420.1	2-amino-4-hydroxy-6-hydroxymethyldihydropteridine diphosphokinase	2.18231	1.89804e-05
protein_coding	AYM39_05565	WP_064020842.1	TonB-dependent receptor	2.17499	1.67177e-06
protein_coding	AYM39_00025	WP_064019979.1	hypothetical protein	2.17432	9.99662e-07
protein_coding	AYM39_15105	WP_064022320.1	tRNA 5-hydroxyuridine modification protein YegQ	2.17386	8.74568e-07
protein_coding	AYM39_17785	WP_054759269.1	30S ribosomal protein S5	2.17304	8.71355e-06
protein_coding	AYM39_12125	WP_064021864.1	isochorismatase family protein	2.16917	2.05458e-06
protein_coding	AYM39_09815	WP_064021509.1	hypothetical protein	2.16863	2.46867e-06
protein_coding	AYM39_14565	WP_064022235.1	cysteine--tRNA ligase	2.16784	4.29988e-06
protein_coding	AYM39_19900	WP_064023031.1	protein-export chaperone SecB	2.16782	2.04981e-06
protein_coding	AYM39_02785	WP_054760079.1	dihydroneopterin aldolase	2.16605	9.46529e-05
protein_coding	AYM39_00960	WP_064020129.1	glycosyl transferase	2.16535	1.34398e-06
protein_coding	AYM39_03050	WP_064020457.1	radical SAM protein	2.1651	2.94181e-06
protein_coding	AYM39_03700	WP_064020550.1	Tol-Pal system beta propeller repeat protein TolB	2.15929	5.42634e-06
protein_coding	AYM39_15140	WP_082880959.1	hypothetical protein	2.1576	8.79622e-07
protein_coding	.	WP_082880998.1	30S ribosomal protein S14	2.15759	2.76597e-06
protein_coding	AYM39_12985	WP_064021988.1	Vi polysaccharide biosynthesis UDP-N-acetylglucosamine C-6 dehydrogenase TviB	2.15637	3.42252e-06
protein_coding	AYM39_13090	WP_064022005.1	dihydroxy-acid dehydratase	2.15464	1.50141e-06
protein_coding	AYM39_14065	WP_064022161.1	phosphogluconate dehydratase	2.15229	5.94669e-06
protein_coding	AYM39_08615	WP_064021325.1	MdtB/MuxB family multidrug efflux RND transporter permease subunit	2.1521	3.53377e-05
protein_coding	AYM39_05625	WP_064020852.1	TIGR02281 family clan AA aspartic protease	2.15186	1.06577e-06
protein_coding	AYM39_03355	WP_064020503.1	NAD-dependent epimerase/dehydratase family protein	2.15075	7.72438e-07
protein_coding	AYM39_08865	WP_064021359.1	serine hydroxymethyltransferase	2.14995	1.91801e-06
protein_coding	AYM39_22430	WP_064023785.1	DUF3883 domain-containing protein	2.1478	1.92675e-06
protein_coding	AYM39_19435	WP_054760982.1	cAMP-activated global transcriptional regulator CRP	2.14757	3.54909e-05
protein_coding	AYM39_12745	WP_064021954.1	sulfite reductase subunit alpha	2.14671	1.44181e-05
protein_coding	AYM39_12100	WP_054762426.1	tryptophan synthase subunit alpha	2.14638	3.62109e-05
protein_coding	AYM39_13770	WP_082881099.1	gamma-glutamylcyclotransferase	2.1453	5.78634e-05
protein_coding	AYM39_19870	WP_064023028.1	nitrite/sulfite reductase	2.14421	1.01771e-05
protein_coding	.	WP_157198155.1	hypothetical protein	2.14394	0.00514742
protein_coding	AYM39_00805	WP_064020103.1	octaprenyl diphosphate synthase	2.14256	5.14155e-06
protein_coding	AYM39_08180	WP_054759990.1	cytochrome c oxidase subunit I	2.14225	8.95471e-07
protein_coding	AYM39_18985	WP_064022898.1	carbon-nitrogen hydrolase	2.14005	1.53068e-06
protein_coding	AYM39_12415	WP_082880915.1	putative O-glycosylation ligase, exosortase A system-associated	2.13765	6.81283e-05
protein_coding	AYM39_08585	WP_064021319.1	DUF2959 domain-containing protein	2.1368	3.71413e-06
protein_coding	AYM39_14325	WP_064022200.1	ammonium transporter	2.13439	2.86477e-06
protein_coding	AYM39_17150	WP_064022625.1	ABC transporter ATP-binding protein	2.13387	0.000359601
protein_coding	AYM39_16510	WP_064022525.1	circularly permuted type 2 ATP-grasp protein	2.1318	3.24249e-06
protein_coding	AYM39_01130	WP_064020156.1	TonB-dependent receptor	2.13123	1.76594e-06
protein_coding	AYM39_11790	WP_064021815.1	hypothetical protein	2.12742	9.04316e-06
protein_coding	AYM39_02035	WP_064020301.1	ribonuclease G	2.12727	2.74596e-06
protein_coding	AYM39_08605	WP_064021323.1	efflux transporter outer membrane subunit	2.12701	1.98681e-05
protein_coding	AYM39_01765	WP_064020256.1	lipoprotein signal peptidase	2.12655	6.3131e-05
protein_coding	AYM39_05075	WP_064020762.1	carbamoyl-phosphate synthase large subunit	2.12625	5.18496e-06
protein_coding	AYM39_10075	WP_064021552.1	response regulator transcription factor	2.12233	8.89246e-07
protein_coding	AYM39_14330	WP_054758601.1	P-II family nitrogen regulator	2.12179	5.40114e-06
protein_coding	AYM39_08570	WP_064021317.1	H4MPT-linked C1 transfer pathway protein	2.1215	7.98258e-06
protein_coding	AYM39_19505	WP_064022975.1	RHS repeat-associated core domain-containing protein	2.11991	0.000183131
protein_coding	AYM39_09500	WP_064021457.1	ATP-dependent DNA helicase	2.11893	9.21848e-07
protein_coding	AYM39_19865	WP_064023027.1	sodium:proton antiporter	2.11512	3.02306e-06
protein_coding	AYM39_05475	WP_064020826.1	DegT/DnrJ/EryC1/StrS family aminotransferase	2.11218	3.90899e-06
protein_coding	AYM39_00915	WP_064020121.1	undecaprenyl-phosphate glucose phosphotransferase	2.1104	6.81013e-06
protein_coding	AYM39_14010	WP_082880940.1	ribonuclease T	2.11005	1.34762e-06
protein_coding	AYM39_00830	WP_064020106.1	iron-sulfur cluster carrier protein ApbC	2.10483	5.31282e-06
protein_coding	AYM39_01190	WP_064020163.1	(2Fe-2S)-binding protein	2.10358	0.0178172
protein_coding	AYM39_01325	WP_064020184.1	indole-3-glycerol phosphate synthase TrpC	2.10148	1.07808e-06
protein_coding	AYM39_05105	WP_064020766.1	triose-phosphate isomerase	2.10135	2.8555e-06
protein_coding	AYM39_06800	WP_064021036.1	GDP-mannose 4,6-dehydratase	2.10076	3.53835e-06
protein_coding	AYM39_03670	WP_054763220.1	Holliday junction branch migration protein RuvA	2.09982	8.77515e-06
protein_coding	AYM39_13095	WP_082880925.1	hypothetical protein	2.09618	9.14449e-05
protein_coding	AYM39_08390	WP_082881076.1	AAA family ATPase	2.09511	0.000597834
protein_coding	AYM39_12075	WP_064021856.1	amidophosphoribosyltransferase	2.09422	5.60103e-05
protein_coding	AYM39_07675	WP_082880845.1	DEAD/DEAH box helicase	2.08736	3.10125e-06
protein_coding	AYM39_08205	WP_064021259.1	hypothetical protein	2.08652	3.11104e-06
protein_coding	AYM39_12320	WP_064021890.1	peptide chain release factor 2	2.08421	5.42629e-06
protein_coding	AYM39_14965	WP_064022298.1	DUF4336 domain-containing protein	2.08389	8.63278e-06
protein_coding	AYM39_15145	WP_064022327.1	glycosyltransferase	2.08195	3.98644e-05
protein_coding	AYM39_03665	WP_054763221.1	crossover junction endodeoxyribonuclease RuvC	2.0806	3.52886e-06
protein_coding	AYM39_20655	WP_064023646.1	anthranilate synthase component I	2.0797	3.98928e-06
protein_coding	AYM39_07950	WP_054763668.1	formate/nitrite transporter family protein	2.07848	0.000134386
protein_coding	AYM39_13915	WP_064022142.1	NADH-quinone oxidoreductase subunit E	2.07703	2.85383e-05
protein_coding	AYM39_15135	WP_064022325.1	hypothetical protein	2.07694	8.8762e-06
protein_coding	AYM39_17135	WP_064022622.1	urea carboxylase	2.07587	3.97288e-06
protein_coding	AYM39_05265	WP_157198089.1	hypothetical protein	2.0757	0.00223593
protein_coding	AYM39_06755	WP_064021028.1	TlpA family protein disulfide reductase	2.06853	3.81074e-06
protein_coding	AYM39_08200	WP_064021258.1	SURF1 family protein	2.067	1.15591e-05
protein_coding	AYM39_06095	WP_064020925.1	TatD family hydrolase	2.06666	5.2761e-06
protein_coding	AYM39_05870	WP_082880818.1	DMT family transporter	2.06125	4.45838e-05
protein_coding	AYM39_13465	WP_064022065.1	hypothetical protein	2.05993	7.12337e-06
protein_coding	AYM39_06205	WP_082881070.1	hypothetical protein	2.05917	3.01195e-05
protein_coding	AYM39_04435	WP_064020662.1	CTP synthase	2.05892	2.13837e-05
protein_coding	AYM39_08940	WP_064021370.1	50S ribosomal protein L20	2.0588	1.36969e-05
protein_coding	AYM39_00815	WP_054759493.1	50S ribosomal protein L27	2.05438	0.000152637
protein_coding	AYM39_01505	WP_064020210.1	glutaredoxin family protein	2.0528	0.000308359
protein_coding	AYM39_07265	WP_064021103.1	AAA family ATPase	2.05265	1.17875e-05
protein_coding	AYM39_17675	WP_064022714.1	DNA topoisomerase IV subunit A	2.04542	5.40095e-06
protein_coding	AYM39_09175	WP_064021409.1	type I-F CRISPR-associated endonuclease Cas1	2.04191	0.000117541
protein_coding	AYM39_18775	WP_064022866.1	carbohydrate kinase family protein	2.0411	1.00251e-05
protein_coding	AYM39_12120	WP_064021863.1	FAD:protein FMN transferase	2.03958	4.52746e-05
protein_coding	AYM39_05000	WP_054763625.1	hypothetical protein	2.03879	7.16226e-05
protein_coding	AYM39_15850	WP_064022427.1	AI-2E family transporter	2.03778	6.45841e-05
protein_coding	AYM39_08900	WP_064021365.1	hypothetical protein	2.03735	4.26675e-06
protein_coding	AYM39_08560	WP_064021316.1	hypothetical protein	2.03448	0.000155603
protein_coding	AYM39_09070	WP_064021389.1	restriction endonuclease subunit S	2.03139	6.03886e-05
protein_coding	AYM39_06120	WP_054763205.1	copper resistance protein	2.03096	0.000330647
protein_coding	AYM39_10540	WP_064021620.1	pyridoxal phosphate-dependent aminotransferase	2.03074	1.56845e-05
protein_coding	AYM39_18810	WP_064022871.1	protein translocase subunit SecF	2.0305	1.16076e-05
protein_coding	AYM39_07090	WP_054759811.1	ribonuclease D	2.03	1.86385e-05
protein_coding	AYM39_04965	WP_064020745.1	DUF2835 domain-containing protein	2.02999	0.000698735
protein_coding	AYM39_10775	WP_064021658.1	general secretion pathway protein GspM	2.02773	0.000133472
protein_coding	AYM39_21440	WP_064023274.1	methionine--tRNA ligase	2.02758	1.0973e-05
protein_coding	AYM39_00500	WP_054760816.1	F0F1 ATP synthase subunit beta	2.02699	0.000234381
protein_coding	AYM39_05620	WP_064020851.1	Bax inhibitor-1/YccA family protein	2.02696	4.6838e-06
protein_coding	AYM39_15150	WP_064022328.1	UDP-N-acetylglucosamine 2-epimerase (non-hydrolyzing)	2.0265	7.5999e-06
protein_coding	AYM39_03710	WP_064020552.1	tol-pal system protein YbgF	2.02528	1.40932e-05
protein_coding	AYM39_08400	WP_064021290.1	succinate--CoA ligase subunit alpha	2.02443	2.1324e-05
tRNA	AYM39_11865	.	tRNA-Asp	2.02431	5.97925e-05
protein_coding	AYM39_13960	WP_064022149.1	tRNA 2-thiouridine(34) synthase MnmA	2.02374	5.42745e-06
protein_coding	.	WP_082881050.1	CatB-related O-acetyltransferase	2.02326	6.05257e-05
protein_coding	AYM39_12300	WP_064021887.1	flavin reductase family protein	2.02213	2.09566e-05
protein_coding	AYM39_00765	WP_064020095.1	cell division protein ZapD	2.02101	0.000159817
protein_coding	AYM39_13715	WP_064022107.1	PIG-L family deacetylase	2.02063	1.15647e-05
protein_coding	AYM39_19655	WP_064022999.1	glutathione S-transferase	2.0128	2.57916e-05
protein_coding	AYM39_17825	WP_064022728.1	50S ribosomal protein L29	2.01191	2.40691e-05
protein_coding	AYM39_02730	WP_064020411.1	prolyl aminopeptidase	2.01112	1.71889e-05
protein_coding	AYM39_09480	WP_064021455.1	AI-2E family transporter	2.00927	4.73197e-06
protein_coding	AYM39_12720	WP_054759018.1	30S ribosomal protein S2	2.00664	6.9322e-05
protein_coding	AYM39_10855	WP_064021671.1	carbon-nitrogen hydrolase family protein	2.0044	1.37847e-05
protein_coding	AYM39_16205	WP_054759837.1	50S ribosomal protein L13	2.00093	0.00025313

## Sheet: 2nd criteria
Table S6: RNA-Seq (2nd criteria)
Type	Genes	Protein_ID	Product	fold change (regA deletion strain under methanol / DH-1 under methanol)	p-value
protein_coding	AYM39_03930	WP_064020591.1	response regulator transcription factor	-452.787	2.55873e-269
protein_coding	.	WP_157198168.1	hypothetical protein	-8.65338	6.49718e-10
protein_coding	AYM39_11185	WP_064021714.1	hypothetical protein	-8.15684	2.46663e-24
protein_coding	AYM39_03180	WP_064020481.1	hypothetical protein	-7.7606	7.99579e-34
protein_coding	.	WP_157198169.1	hypothetical protein	-6.92129	1.19086e-22
protein_coding	.	WP_157198297.1	helix-turn-helix domain-containing protein	-6.8067	2.10576e-21
protein_coding	.	WP_157198167.1	hypothetical protein	-6.31069	1.15306e-08
protein_coding	.	WP_157198164.1	hypothetical protein	-5.74338	1.82556e-24
protein_coding	AYM39_03140	WP_064020473.1	hypothetical protein	-5.51074	2.58322e-86
protein_coding	AYM39_11160	WP_064021709.1	minor coat protein	-5.42033	2.94416e-10
protein_coding	AYM39_03190	WP_064023349.1	TonB-dependent hemoglobin/transferrin/lactoferrin family receptor	-5.38656	2.13282e-31
protein_coding	AYM39_22170	WP_064023741.1	hypothetical protein	-5.25419	1.13296e-06
protein_coding	AYM39_03185	WP_064020482.1	hypothetical protein	-4.78211	9.5343e-31
protein_coding	AYM39_03135	WP_064020472.1	hypothetical protein	-4.71993	3.37288e-88
protein_coding	AYM39_03205	WP_064020484.1	TonB-dependent siderophore receptor	-4.56398	2.49412e-37
protein_coding	AYM39_03175	WP_064020480.1	hemin-degrading factor	-4.426	8.61921e-30
protein_coding	AYM39_03170	WP_064020479.1	pyridoxamine 5'-phosphate oxidase	-4.06628	2.90007e-24
protein_coding	AYM39_03195	WP_064023350.1	hypothetical protein	-4.04454	5.02103e-52
protein_coding	AYM39_03200	WP_064020483.1	PepSY domain-containing protein	-3.84795	3.20972e-33
protein_coding	AYM39_03225	WP_054763631.1	hemin uptake protein HemP	-3.82668	1.08926e-36
protein_coding	AYM39_01580	WP_082880765.1	hypothetical protein	-3.62424	2.67914e-32
protein_coding	AYM39_03165	WP_064020478.1	hemin ABC transporter substrate-binding protein	-3.60971	5.57939e-28
protein_coding	AYM39_03155	WP_064020476.1	heme ABC transporter ATP-binding protein	-3.59842	5.4924e-32
protein_coding	AYM39_03160	WP_064020477.1	iron ABC transporter permease	-3.57409	2.73007e-27
protein_coding	AYM39_04040	WP_064020611.1	site-specific integrase	-3.5654	0.0144275
protein_coding	AYM39_21580	WP_064023655.1	hypothetical protein	-3.39651	5.05154e-39
protein_coding	.	WP_157198047.1	hypothetical protein	-3.37836	0.0223971
protein_coding	AYM39_03230	WP_064020485.1	hypothetical protein	-3.35087	1.52344e-55
protein_coding	AYM39_03220	WP_082880782.1	energy transducer TonB	-3.20171	3.02473e-53
protein_coding	AYM39_22255	WP_064023757.1	hypothetical protein	-3.16361	2.08731e-30
protein_coding	AYM39_16990	WP_064023583.1	(2Fe-2S)-binding protein	-3.14758	5.50661e-50
protein_coding	AYM39_22245	WP_082881147.1	TraV family lipoprotein	-3.13343	1.55057e-15
protein_coding	AYM39_11180	WP_157198166.1	hypothetical protein	-3.10507	1.77519e-17
protein_coding	AYM39_03210	WP_054763634.1	biopolymer transporter ExbD	-3.10364	1.32179e-43
protein_coding	AYM39_22565	WP_157198355.1	hypothetical protein	-3.07024	7.24504e-41
protein_coding	AYM39_22570	WP_064023848.1	hypothetical protein	-3.02506	4.50087e-40
protein_coding	AYM39_22260	WP_082881135.1	hypothetical protein	-3.00733	5.07865e-22
protein_coding	AYM39_21725	WP_064023676.1	hypothetical protein	-2.97598	8.07064e-15
protein_coding	AYM39_22580	WP_064023810.1	DNA repair protein RadC	-2.86962	3.42915e-43
protein_coding	AYM39_22265	WP_054759565.1	TraE protein	-2.86673	2.27865e-26
protein_coding	AYM39_22715	WP_064023833.1	hypothetical protein	-2.86203	8.28224e-44
protein_coding	AYM39_05705	WP_064023393.1	NUDIX hydrolase	-2.85568	8.51083e-18
protein_coding	AYM39_02300	WP_082880771.1	phosphatidylinositol-specific phospholipase C	-2.80852	1.2612e-15
protein_coding	AYM39_22555	WP_064023806.1	hypothetical protein	-2.80009	6.49387e-42
protein_coding	AYM39_22585	WP_064023811.1	DUF4942 domain-containing protein	-2.78583	5.87584e-29
protein_coding	AYM39_21585	WP_064023656.1	DUF1173 domain-containing protein	-2.78477	5.58583e-29
protein_coding	AYM39_22240	WP_064023843.1	hypothetical protein	-2.76344	8.30153e-31
protein_coding	AYM39_22235	WP_064023754.1	hypothetical protein	-2.76209	8.5953e-14
protein_coding	AYM39_21590	WP_064023657.1	hypothetical protein	-2.76027	1.44401e-10
protein_coding	AYM39_03215	WP_054763635.1	MotA/TolQ/ExbB proton channel family protein	-2.75128	8.43635e-32
protein_coding	AYM39_22645	WP_157198365.1	phage recombination protein Bet	-2.73295	5.04815e-33
protein_coding	AYM39_11155	WP_064021708.1	hypothetical protein	-2.73127	5.01019e-13
protein_coding	AYM39_22640	WP_082881142.1	hypothetical protein	-2.72443	4.91713e-28
protein_coding	AYM39_22625	WP_157198359.1	hypothetical protein	-2.71216	8.54898e-30
protein_coding	AYM39_22635	WP_064023818.1	endonuclease	-2.68428	1.45362e-30
protein_coding	AYM39_22610	WP_064023815.1	DUF3150 domain-containing protein	-2.68394	1.00076e-23
protein_coding	AYM39_03125	WP_064020471.1	TonB-dependent siderophore receptor	-2.66648	5.4257e-29
protein_coding	.	WP_054758400.1	hypothetical protein	-2.66386	7.52999e-43
protein_coding	AYM39_22615	WP_054758406.1	hypothetical protein	-2.65529	4.15628e-30
protein_coding	AYM39_22605	WP_064023849.1	nitric oxide reductase activation protein	-2.64472	6.79723e-23
protein_coding	AYM39_22250	WP_082409676.1	DsbC family protein	-2.64394	2.19055e-23
protein_coding	AYM39_10905	WP_064021678.1	IS5 family transposase	-2.64197	0.0318628
protein_coding	AYM39_22160	WP_064023739.1	hypothetical protein	-2.63756	1.38493e-13
protein_coding	AYM39_05815	WP_064020881.1	hypothetical protein	-2.63401	3.89999e-22
protein_coding	AYM39_22620	WP_064023816.1	AAA domain-containing protein	-2.6111	1.29759e-33
protein_coding	.	WP_157198090.1	hypothetical protein	-2.57866	0.0543247
protein_coding	AYM39_22590	WP_157198356.1	hypothetical protein	-2.56982	3.52743e-26
protein_coding	AYM39_09810	WP_054761580.1	YezD family protein	-2.51165	3.21579e-08
protein_coding	AYM39_22600	WP_064023814.1	hypothetical protein	-2.5001	1.15156e-35
protein_coding	AYM39_22230	WP_064023753.1	type IV secretion system protein TraC	-2.4933	5.85449e-23
protein_coding	AYM39_00310	WP_064020023.1	RNA polymerase sigma factor	-2.48092	0.00599271
protein_coding	.	WP_157198049.1	hypothetical protein	-2.47167	0.039274
protein_coding	AYM39_05735	WP_064020868.1	hypothetical protein	-2.45483	5.97655e-14
protein_coding	AYM39_21730	WP_064023677.1	hypothetical protein	-2.44661	2.67072e-20
protein_coding	AYM39_22550	WP_064023805.1	Uma2 family endonuclease	-2.43785	1.25372e-31
protein_coding	AYM39_06195	WP_064020940.1	phage tail protein	-2.43492	2.84787e-18
protein_coding	.	WP_157198177.1	hypothetical protein	-2.43445	1.06056e-05
protein_coding	AYM39_03120	WP_064020470.1	peptidase	-2.42785	7.41046e-27
protein_coding	AYM39_22270	WP_054759564.1	type IV conjugative transfer system protein TraL	-2.41282	1.95915e-09
protein_coding	AYM39_21160	WP_064023221.1	sulfite exporter TauE/SafE family protein	-2.39243	2.06368e-32
protein_coding	AYM39_05730	WP_157198099.1	hypothetical protein	-2.39092	2.87094e-24
protein_coding	AYM39_16385	WP_064022508.1	hypothetical protein	-2.36873	2.2547e-17
protein_coding	.	WP_157198219.1	hypothetical protein	-2.3663	0.0244364
protein_coding	AYM39_04225	WP_157198072.1	hypothetical protein	-2.33761	0.00156688
protein_coding	AYM39_04385	WP_054762145.1	TIGR02449 family protein	-2.32631	8.19625e-07
protein_coding	AYM39_04970	WP_064020746.1	diguanylate cyclase	-2.31453	1.13824e-19
protein_coding	.	WP_157198178.1	hypothetical protein	-2.30477	1.01343e-05
protein_coding	AYM39_00705	WP_064023307.1	transcriptional repressor LexA	-2.29852	3.45346e-17
protein_coding	AYM39_22165	WP_064023740.1	ParM/StbA family protein	-2.29435	1.23306e-20
protein_coding	AYM39_22225	WP_064023752.1	hypothetical protein	-2.27948	5.79011e-06
protein_coding	AYM39_13655	WP_064022098.1	ethanolamine ammonia-lyase subunit EutC	-2.27406	0.000157633
protein_coding	AYM39_08320	WP_064021276.1	hypothetical protein	-2.26243	6.63321e-07
protein_coding	AYM39_05810	WP_064020880.1	hypothetical protein	-2.2462	4.57133e-13
protein_coding	AYM39_21775	WP_064023836.1	AbrB/MazE/SpoVT family DNA-binding domain-containing protein	-2.24065	8.86234e-05
protein_coding	AYM39_22655	WP_064023821.1	AbrB/MazE/SpoVT family DNA-binding domain-containing protein	-2.21463	8.63561e-15
protein_coding	AYM39_17280	WP_082880991.1	autotransporter outer membrane beta-barrel domain-containing protein	-2.21182	2.85255e-19
protein_coding	AYM39_22220	WP_082881134.1	hypothetical protein	-2.20933	5.56848e-08
protein_coding	AYM39_09565	WP_064021467.1	transcriptional repressor LexA	-2.14514	3.80342e-06
protein_coding	AYM39_16090	WP_064019980.1	IS5 family transposase	-2.13632	0.00892871
protein_coding	AYM39_20525	WP_064023129.1	RNA polymerase sigma factor	-2.12282	7.10034e-08
protein_coding	AYM39_00710	WP_054759467.1	hypothetical protein	-2.09754	4.24249e-13
protein_coding	.	WP_082880793.1	type II toxin-antitoxin system ParD family antitoxin	-2.09239	4.30899e-05
protein_coding	AYM39_09815	WP_064021509.1	hypothetical protein	-2.079	8.53924e-12
protein_coding	AYM39_21750	WP_064023679.1	thermonuclease family protein	-2.05926	0.000500487
protein_coding	AYM39_08440	WP_157198124.1	hypothetical protein	-2.05775	2.17191e-05
protein_coding	AYM39_17285	WP_082881110.1	lysozyme	-2.05622	1.39013e-14
protein_coding	AYM39_09825	WP_064021511.1	sulfate ABC transporter permease subunit CysT	-2.05537	3.99602e-07
protein_coding	AYM39_22650	WP_064023820.1	endoribonuclease MazF	-2.05342	7.12165e-19
protein_coding	AYM39_03075	WP_064020462.1	hypothetical protein	-2.05037	1.50657e-05
protein_coding	AYM39_22665	WP_064023823.1	hypothetical protein	-2.0489	2.5487e-16
protein_coding	AYM39_21595	WP_082881122.1	PRTRC system ParB family protein	-2.04846	3.49063e-11
protein_coding	AYM39_22215	WP_064023750.1	hypothetical protein	-2.04676	5.78221e-12
protein_coding	AYM39_11555	WP_054762021.1	AtpZ/AtpI family protein	-2.0441	0.00521165
protein_coding	AYM39_03145	WP_064020474.1	hypothetical protein	-2.04236	1.85466e-16
protein_coding	.	WP_082881126.1	hypothetical protein	-2.03945	0.004819
protein_coding	AYM39_03115	WP_064020469.1	Fe2+-dependent dioxygenase	-2.03918	3.52105e-18
protein_coding	.	WP_157198243.1	hypothetical protein	-2.03731	0.0278113
protein_coding	AYM39_03110	WP_064020468.1	J domain-containing protein	-2.01551	8.13667e-09
protein_coding	AYM39_05715	WP_064020864.1	hypothetical protein	-2.01441	0.00283924
protein_coding	AYM39_21330	WP_064023254.1	hypothetical protein	-2.00558	2.5024e-08
protein_coding	AYM39_19490	WP_064022972.1	hypothetical protein	-2.0055	3.13364e-12
protein_coding	.	WP_064023744.1	hypothetical protein	-1.99809	2.06303e-08
protein_coding	AYM39_14760	WP_082880952.1	DUF3473 domain-containing protein	-1.98502	0.000561742
protein_coding	.	WP_157198236.1	hypothetical protein	-1.97715	0.0491414
protein_coding	AYM39_15950	WP_064022442.1	hypothetical protein	-1.96286	0.0148425
protein_coding	.	WP_082881132.1	transglycosylase SLT domain-containing protein	-1.95488	2.31207e-09
protein_coding	AYM39_05395	WP_064020811.1	hypothetical protein	-1.93157	4.79578e-06
protein_coding	AYM39_00650	WP_064020078.1	phosphatidylinositol-specific phospholipase C	-1.93129	3.85308e-11
protein_coding	AYM39_21150	WP_064023219.1	isochorismatase family protein	-1.91298	1.57287e-18
protein_coding	AYM39_22180	WP_064023743.1	conjugal transfer protein	-1.90297	1.98135e-10
protein_coding	AYM39_01755	WP_082880766.1	hypothetical protein	-1.90143	1.15471e-18
protein_coding	AYM39_22145	WP_064023737.1	IS21 family transposase	-1.85437	1.05041e-09
protein_coding	AYM39_09140	WP_064021402.1	HlyD family efflux transporter periplasmic adaptor subunit	-1.84964	2.58332e-09
protein_coding	.	WP_157198248.1	hypothetical protein	-1.84609	3.82703e-06
protein_coding	AYM39_09160	WP_064021406.1	hydrolase	-1.84107	0.00211464
protein_coding	AYM39_21765	WP_157198336.1	hypothetical protein	-1.82018	6.04169e-05
protein_coding	AYM39_11025	WP_054760881.1	ferrous iron transport protein A	-1.80376	4.09458e-05
protein_coding	AYM39_11790	WP_064021815.1	hypothetical protein	-1.79484	8.63377e-11
protein_coding	AYM39_21755	WP_054759910.1	hypothetical protein	-1.77853	0.0277167
protein_coding	AYM39_13635	WP_082880934.1	alpha/beta hydrolase	-1.7738	0.0357589
protein_coding	AYM39_11175	WP_157198165.1	hypothetical protein	-1.77102	1.71109e-06
protein_coding	AYM39_21855	WP_064023696.1	hypothetical protein	-1.76509	0.000512468
protein_coding	AYM39_17295	WP_082880992.1	caspase family protein	-1.76486	1.6531e-07
protein_coding	AYM39_11190	WP_064021715.1	hypothetical protein	-1.76175	2.47115e-11
protein_coding	AYM39_11015	WP_054760878.1	sugar metabolism transcriptional regulator	-1.72852	2.78672e-08
protein_coding	AYM39_17950	WP_064022741.1	aminoacyl-tRNA hydrolase	-1.72659	1.03141e-15
protein_coding	AYM39_05870	WP_082880818.1	DMT family transporter	-1.71407	1.49085e-06
protein_coding	AYM39_09560	WP_064021466.1	translesion DNA synthesis-associated protein ImuA	-1.71164	0.00327526
protein_coding	AYM39_22210	WP_064023749.1	conjugal transfer protein TraU	-1.69687	0.000206293
protein_coding	AYM39_21735	WP_054759902.1	conjugative transfer system coupling protein TraD	-1.68427	0.000461959
protein_coding	AYM39_20040	WP_064023054.1	hypothetical protein	-1.67905	0.0259679
protein_coding	AYM39_08750	WP_157198129.1	glycosyltransferase	-1.66109	0.0406333
protein_coding	AYM39_09155	WP_064021405.1	cell envelope integrity protein CreD	-1.65498	5.37977e-05
protein_coding	AYM39_21335	WP_064023255.1	helix-turn-helix transcriptional regulator	-1.64746	2.02342e-09
protein_coding	AYM39_08100	WP_064021241.1	hypothetical protein	-1.64669	9.02838e-09
protein_coding	AYM39_00735	WP_064020089.1	sulfurtransferase TusA family protein	-1.64386	0.000111231
protein_coding	.	WP_157198033.1	hypothetical protein	-1.63939	0.00490453
protein_coding	AYM39_17290	WP_064022651.1	MCE family protein	-1.63573	5.82115e-06
protein_coding	AYM39_08095	WP_157198122.1	hypothetical protein	-1.63374	0.00790573
protein_coding	AYM39_22685	WP_064023827.1	hypothetical protein	-1.63144	0.0151443
protein_coding	AYM39_19920	WP_064023034.1	cell division protein FtsL	-1.63069	0.00764946
protein_coding	AYM39_11665	WP_064021793.1	hypothetical protein	-1.61322	5.31642e-07
protein_coding	AYM39_21760	WP_064023680.1	MBOAT family protein	-1.61274	0.00163981
protein_coding	AYM39_21745	WP_054759906.1	DUF4400 domain-containing protein	-1.61155	0.00325337
protein_coding	AYM39_05660	WP_064020858.1	hypothetical protein	-1.60785	6.94308e-08
tRNA	AYM39_13045	.	tRNA-Phe	-1.60765	0.00100963
protein_coding	AYM39_09830	WP_064021512.1	sulfate ABC transporter permease subunit CysW	-1.59016	0.00528944
protein_coding	.	WP_157198354.1	hypothetical protein	-1.56892	0.00103851
protein_coding	AYM39_22175	WP_064023742.1	transglycosylase SLT domain-containing protein	-1.56436	1.92562e-11
protein_coding	AYM39_11020	WP_064021696.1	Fe(2+) transporter permease subunit FeoB	-1.56238	2.79678e-10
protein_coding	AYM39_22385	WP_082881151.1	translesion error-prone DNA polymerase V autoproteolytic subunit	-1.55609	9.56034e-06
protein_coding	.	WP_157198237.1	hypothetical protein	-1.55123	0.00189536
tRNA	AYM39_12590	.	tRNA-Leu	-1.54747	7.19474e-07
protein_coding	AYM39_02810	WP_064020424.1	DNA primase	-1.54196	7.48698e-10
protein_coding	AYM39_16085	WP_064022467.1	hypothetical protein	-1.53894	0.0295483
protein_coding	AYM39_22295	WP_157198346.1	hypothetical protein	-1.52899	0.0184953
protein_coding	AYM39_20030	WP_064023053.1	hypothetical protein	-1.51694	0.000753115
protein_coding	AYM39_21615	WP_054758365.1	PRTRC system protein A	-1.51141	0.0152808
protein_coding	AYM39_18240	WP_064022784.1	flagellar hook-associated protein FlgK	-1.50961	0.0299057
protein_coding	AYM39_00190	WP_064020000.1	hypothetical protein	-1.50588	0.00055748

## Sheet: final candidates
Table S6: RNA-Seq (final candidates)
Type	Genes	Protein_ID	Product	fold change (DH-1 under methanol / DH-1 under methane)	p-value (1st criteria)	fold change (regA deletion strain under methanol / DH-1 under methanol)	p-value (2nd criteria)
protein_coding	AYM39_03125	WP_064020471.1	TonB-dependent siderophore receptor	360.36	6.16456e-146	-2.66648	5.4257e-29
protein_coding	AYM39_03230	WP_064020485.1	hypothetical protein	194.65	2.85211e-133	-3.35087	1.52344e-55
protein_coding	AYM39_03220	WP_082880782.1	energy transducer TonB	187.449	7.64611e-119	-3.20171	3.02473e-53
protein_coding	AYM39_03215	WP_054763635.1	MotA/TolQ/ExbB proton channel family protein	162.05	1.16422e-120	-2.75128	8.43635e-32
protein_coding	AYM39_03210	WP_054763634.1	biopolymer transporter ExbD	150.957	1.88453e-107	-3.10364	1.32179e-43
protein_coding	AYM39_03135	WP_064020472.1	hypothetical protein	87.8811	1.42218e-93	-4.71993	3.37288e-88
protein_coding	AYM39_03205	WP_064020484.1	TonB-dependent siderophore receptor	79.1798	2.24031e-113	-4.56398	2.49412e-37
protein_coding	AYM39_03200	WP_064020483.1	PepSY domain-containing protein	54.5488	2.67614e-70	-3.84795	3.20972e-33
protein_coding	AYM39_03175	WP_064020480.1	hemin-degrading factor	53.1325	1.23472e-86	-4.426	8.61921e-30
protein_coding	AYM39_03225	WP_054763631.1	hemin uptake protein HemP	52.2968	1.1129e-62	-3.82668	1.08926e-36
protein_coding	AYM39_03170	WP_064020479.1	pyridoxamine 5'-phosphate oxidase	52.0337	2.34662e-84	-4.06628	2.90007e-24
protein_coding	AYM39_03190	WP_064023349.1	TonB-dependent hemoglobin/transferrin/lactoferrin family receptor	39.6533	5.32032e-79	-5.38656	2.13282e-31
protein_coding	AYM39_03140	WP_064020473.1	hypothetical protein	36.5177	8.24849e-76	-5.51074	2.58322e-86
protein_coding	AYM39_03185	WP_064020482.1	hypothetical protein	34.9516	2.67844e-40	-4.78211	9.5343e-31
protein_coding	AYM39_03195	WP_064023350.1	hypothetical protein	34.5493	1.69895e-59	-4.04454	5.02103e-52
protein_coding	AYM39_03165	WP_064020478.1	hemin ABC transporter substrate-binding protein	28.4272	6.20496e-66	-3.60971	5.57939e-28
protein_coding	AYM39_03120	WP_064020470.1	peptidase	28.0373	1.29268e-68	-2.42785	7.41046e-27
protein_coding	AYM39_11020	WP_064021696.1	Fe(2+) transporter permease subunit FeoB	23.4194	1.27393e-63	-1.56238	2.79678e-10
protein_coding	AYM39_03180	WP_064020481.1	hypothetical protein	22.5326	1.09267e-43	-7.7606	7.99579e-34
protein_coding	AYM39_11015	WP_054760878.1	sugar metabolism transcriptional regulator	19.1743	4.54999e-40	-1.72852	2.78672e-08
protein_coding	AYM39_03160	WP_064020477.1	iron ABC transporter permease	19.0379	2.06885e-53	-3.57409	2.73007e-27
protein_coding	AYM39_03155	WP_064020476.1	heme ABC transporter ATP-binding protein	18.9078	4.84867e-54	-3.59842	5.4924e-32
protein_coding	AYM39_16990	WP_064023583.1	(2Fe-2S)-binding protein	18.584	4.37082e-53	-3.14758	5.50661e-50
protein_coding	AYM39_03115	WP_064020469.1	Fe2+-dependent dioxygenase	16.8039	5.49183e-51	-2.03918	3.52105e-18
protein_coding	AYM39_08095	WP_157198122.1	hypothetical protein	15.4513	2.45862e-12	-1.63374	0.00790573
protein_coding	AYM39_16385	WP_064022508.1	hypothetical protein	13.6682	1.74943e-42	-2.36873	2.2547e-17
protein_coding	AYM39_11025	WP_054760881.1	ferrous iron transport protein A	8.44778	1.18199e-16	-1.80376	4.09458e-05
protein_coding	.	WP_157198178.1	hypothetical protein	7.75798	4.13026e-09	-2.30477	1.01343e-05
tRNA	AYM39_13045	.	tRNA-Phe	6.96717	1.36175e-10	-1.60765	0.00100963
protein_coding	AYM39_01755	WP_082880766.1	hypothetical protein	6.13046	6.92681e-27	-1.90143	1.15471e-18
protein_coding	.	WP_157198177.1	hypothetical protein	5.34229	1.89694e-11	-2.43445	1.06056e-05
protein_coding	AYM39_03110	WP_064020468.1	J domain-containing protein	5.24689	5.61279e-17	-2.01551	8.13667e-09
protein_coding	AYM39_21160	WP_064023221.1	sulfite exporter TauE/SafE family protein	4.63831	1.12949e-17	-2.39243	2.06368e-32
protein_coding	.	WP_157198243.1	hypothetical protein	3.95471	0.00291433	-2.03731	0.0278113
protein_coding	AYM39_00735	WP_064020089.1	sulfurtransferase TusA family protein	3.74045	1.89416e-08	-1.64386	0.000111231
protein_coding	AYM39_20525	WP_064023129.1	RNA polymerase sigma factor	3.57583	1.79301e-09	-2.12282	7.10034e-08
protein_coding	AYM39_09825	WP_064021511.1	sulfate ABC transporter permease subunit CysT	3.32444	4.20038e-08	-2.05537	3.99602e-07
protein_coding	AYM39_02300	WP_082880771.1	phosphatidylinositol-specific phospholipase C	3.28932	6.99139e-08	-2.80852	1.2612e-15
protein_coding	AYM39_21150	WP_064023219.1	isochorismatase family protein	3.18415	1.7443e-12	-1.91298	1.57287e-18
protein_coding	AYM39_17950	WP_064022741.1	aminoacyl-tRNA hydrolase	3.0748	2.84603e-10	-1.72659	1.03141e-15
protein_coding	AYM39_09810	WP_054761580.1	YezD family protein	3.06278	4.48169e-06	-2.51165	3.21579e-08
protein_coding	AYM39_05815	WP_064020881.1	hypothetical protein	3.0585	1.04984e-11	-2.63401	3.89999e-22
protein_coding	AYM39_05705	WP_064023393.1	NUDIX hydrolase	2.97665	3.2637e-09	-2.85568	8.51083e-18
protein_coding	AYM39_11665	WP_064021793.1	hypothetical protein	2.86476	9.07922e-10	-1.61322	5.31642e-07
protein_coding	.	WP_157198049.1	hypothetical protein	2.8628	0.0533968	-2.47167	0.039274
protein_coding	AYM39_09830	WP_064021512.1	sulfate ABC transporter permease subunit CysW	2.65973	1.5562e-05	-1.59016	0.00528944
protein_coding	AYM39_02810	WP_064020424.1	DNA primase	2.60856	9.82688e-09	-1.54196	7.48698e-10
protein_coding	AYM39_08750	WP_157198129.1	glycosyltransferase	2.55287	0.00497817	-1.66109	0.0406333
protein_coding	AYM39_06195	WP_064020940.1	phage tail protein	2.50244	2.53997e-07	-2.43492	2.84787e-18
protein_coding	AYM39_09140	WP_064021402.1	HlyD family efflux transporter periplasmic adaptor subunit	2.48748	1.46775e-07	-1.84964	2.58332e-09
protein_coding	AYM39_05810	WP_064020880.1	hypothetical protein	2.44469	1.50251e-06	-2.2462	4.57133e-13
tRNA	AYM39_12590	.	tRNA-Leu	2.29755	3.94091e-07	-1.54747	7.19474e-07
protein_coding	AYM39_00650	WP_064020078.1	phosphatidylinositol-specific phospholipase C	2.25494	1.04705e-05	-1.93129	3.85308e-11
protein_coding	AYM39_09815	WP_064021509.1	hypothetical protein	2.16863	2.46867e-06	-2.079	8.53924e-12
protein_coding	AYM39_11790	WP_064021815.1	hypothetical protein	2.12742	9.04316e-06	-1.79484	8.63377e-11
protein_coding	AYM39_05870	WP_082880818.1	DMT family transporter	2.06125	4.45838e-05	-1.71407	1.49085e-06
